# Supplementary material for: Vulvar squamous cell carcinoma aggressiveness is associated with differential expression of collagen and STAT1
Source: Clin Proteomics. 2017 Dec 6;14:40. doi: 10.1186/s12014-017-9175-8 (PMC5717999; doi:10.1186/s12014-017-9175-8)
Supplement: Supplementary file 1 — Additional file 1: Table S1. iBAQ intensities. Table S2: Proteins differentially expressed in vSCC variants. Table S3: PANTHER pathway analysis of proteins differentially expressed in vSCC variants. Table S4: Canonical pathways identified by IPA. [file 12014_2017_9175_MOESM1_ESM.xlsx]

## Sheet: Supplemental Table 1
					iBAQ
					total
Protein IDs	Protein names	Gene names	Fasta headers	Mol. weight [kDa]	iBAQ	iBAQ 01	iBAQ 02	iBAQ 03	iBAQ 04	iBAQ 05	iBAQ 06	iBAQ 07	iBAQ 08	iBAQ 09	iBAQ 10	iBAQ 11	iBAQ 12	iBAQ 13	iBAQ 14	iBAQ 15	iBAQ 16	iBAQ 17	iBAQ 18
A0A087WZZ9;A0A024QZP7;P06493;E5RIU6;G3V317;H0YAZ9;Q9BVE2;E7EUK8;A0A087X209;J3QSD7;Q00535;Q00534;P50750;Q96Q40;O94921;Q07002;Q9NYV4;Q14004	Cyclin-dependent kinase 1	CDK1;CDC2	>tr|A0A087WZZ9|A0A087WZZ9_HUMAN Cyclin-dependent kinase 1 OS=Homo sapiens GN=CDK1 PE=1 SV=1;>tr|A0A024QZP7|A0A024QZP7_HUMAN Cell division cycle 2, G1 to S and G2 to M, isoform CRA_a OS=Homo sapiens GN=CDC2 PE=1 SV=1;>sp|P06493|CDK1_HUMAN Cyclin-dependent k	25.836	993340	0	40405	15508	20650	0	0	162790	0	0	631970	0	111110	0	0	10910	0	0	0
A0A024QZX5;A0A087X1N8;P35237	Serpin B6	SERPINB6	>tr|A0A024QZX5|A0A024QZX5_HUMAN Serpin B6 OS=Homo sapiens GN=SERPINB6 PE=1 SV=1;>tr|A0A087X1N8|A0A087X1N8_HUMAN Serpin B6 OS=Homo sapiens GN=SERPINB6 PE=1 SV=1;>sp|P35237|SPB6_HUMAN Serpin B6 OS=Homo sapiens GN=SERPINB6 PE=1 SV=3	43.024	1483400	92724	67709	0	5196.9	49545	9720	126320	16361	75736	28102	0	59982	151650	312960	108150	135500	166490	56667
A0A024R0K5;P06731;A0A087X013;A0A087WYX0;M0QX98;M0QXV9;M0R3J1;T2HUW8;P13688	Carcinoembryonic antigen-related cell adhesion molecule 5	CEACAM5	>tr|A0A024R0K5|A0A024R0K5_HUMAN Carcinoembryonic antigen-related cell adhesion molecule 5 OS=Homo sapiens GN=CEACAM5 PE=1 SV=1;>sp|P06731|CEAM5_HUMAN Carcinoembryonic antigen-related cell adhesion molecule 5 OS=Homo sapiens GN=CEACAM5 PE=1 SV=3;>tr|A0A087X	76.795	1118100	0	1083100	0	0	0	0	10845	0	0	6645.2	17477	0	0	0	0	0	0	0
A0A024R4E5;Q00341;H0Y394;H7C0A4;C9JT62;C9JHS7;C9JK79;C9JHZ8;C9JES8;C9JZI8;C9J5E5;C9JIZ1;C9JHS9;C9J739;C9JMQ6;C9JQ82;C9JBS3;C9JEJ8;A0A0E3D6N3;C9JHN6;H7C2D1	Vigilin	HDLBP	>tr|A0A024R4E5|A0A024R4E5_HUMAN High density lipoprotein binding protein (Vigilin), isoform CRA_a OS=Homo sapiens GN=HDLBP PE=1 SV=1;>sp|Q00341|VIGLN_HUMAN Vigilin OS=Homo sapiens GN=HDLBP PE=1 SV=2;>tr|H0Y394|H0Y394_HUMAN Vigilin (Fragment) OS=Homo sapien	141.44	667300	0	59295	11312	43599	22031	0	125710	3668	14149	47409	85567	25669	27121	74880	23780	9667.3	42160	49971
C9J2Z4;C9JC03;A0A024R571;Q9H4M9;C9JDQ8	EH domain-containing protein 1	EHD1	>tr|C9J2Z4|C9J2Z4_HUMAN EH domain-containing protein 1 (Fragment) OS=Homo sapiens GN=EHD1 PE=1 SV=1;>tr|C9JC03|C9JC03_HUMAN EH domain-containing protein 1 (Fragment) OS=Homo sapiens GN=EHD1 PE=1 SV=1;>tr|A0A024R571|A0A024R571_HUMAN EH domain-containing pro	34.721	90588	0	0	0	0	0	0	0	8526.6	0	6853.2	20227	0	27134	11215	4666.9	0	11965	0
A0A024R6I7;A0A0G2JRN3		SERPINA1	>tr|A0A024R6I7|A0A024R6I7_HUMAN Alpha-1-antitrypsin OS=Homo sapiens GN=SERPINA1 PE=3 SV=1;>tr|A0A0G2JRN3|A0A0G2JRN3_HUMAN Alpha-1-antitrypsin OS=Homo sapiens GN=SERPINA1 PE=4 SV=1	46.708	1806100	184590	144730	59528	0	0	0	0	0	1004500	114820	111900	0	0	0	0	0	0	137400
A0A024RAC6;Q14241	Transcription elongation factor B polypeptide 3	TCEB3	>tr|A0A024RAC6|A0A024RAC6_HUMAN Transcription elongation factor B (SIII), polypeptide 3 (110kDa, elongin A), isoform CRA_a OS=Homo sapiens GN=TCEB3 PE=1 SV=1;>sp|Q14241|ELOA1_HUMAN Transcription elongation factor B polypeptide 3 OS=Homo sapiens GN=TCEB3 PE	87.229	0	0	0	0	0	0	0	0	0	0	0	0	0	0	0	0	0	0	0
A0A024RBT2;Q9NR28;F5GXT8;F5H796;F5GX50	Diablo homolog, mitochondrial	DIABLO	>tr|A0A024RBT2|A0A024RBT2_HUMAN Diablo homolog, mitochondrial OS=Homo sapiens GN=DIABLO PE=1 SV=1;>sp|Q9NR28|DBLOH_HUMAN Diablo homolog, mitochondrial OS=Homo sapiens GN=DIABLO PE=1 SV=1;>tr|F5GXT8|F5GXT8_HUMAN Diablo homolog, mitochondrial (Fragment) OS=H	18.919	585620	21543	44580	25288	102620	0	0	57725	0	0	32855	11236	34913	0	29859	17918	15406	0	30580
A0A087WXH0;A0A024RCN4;Q16670	Zinc finger and SCAN domain-containing protein 26	ZSCAN26;ZNF187	>tr|A0A087WXH0|A0A087WXH0_HUMAN Zinc finger and SCAN domain-containing protein 26 (Fragment) OS=Homo sapiens GN=ZSCAN26 PE=4 SV=1;>tr|A0A024RCN4|A0A024RCN4_HUMAN Zinc finger and SCAN domain-containing protein 26 OS=Homo sapiens GN=ZNF187 PE=1 SV=1;>sp|Q166	17.354	0	0	0	0	0	0	0	0	0	0	0	0	0	0	0	0	0	0	0
A0A087WV90;E9PDN5;A0A087WTU7;A0A075B6G3;P11532;Q4G0X0	Dystrophin	DMD	>tr|A0A087WV90|A0A087WV90_HUMAN Dystrophin OS=Homo sapiens GN=DMD PE=1 SV=1;>tr|E9PDN5|E9PDN5_HUMAN Dystrophin OS=Homo sapiens GN=DMD PE=1 SV=1;>tr|A0A087WTU7|A0A087WTU7_HUMAN Dystrophin OS=Homo sapiens GN=DMD PE=1 SV=1;>tr|A0A075B6G3|A0A075B6G3_HUMAN Dyst	426.09	6426900	242850	464150	305160	547570	161990	108030	162400	151040	214570	165610	185100	87977	163760	229830	342880	193750	157760	98322
X6R4J9;A0A075B6G7;O75553	Disabled homolog 1	DAB1	>tr|X6R4J9|X6R4J9_HUMAN Disabled homolog 1 (Fragment) OS=Homo sapiens GN=DAB1 PE=1 SV=1;>tr|A0A075B6G7|A0A075B6G7_HUMAN Disabled homolog 1 (Fragment) OS=Homo sapiens GN=DAB1 PE=1 SV=1;>sp|O75553|DAB1_HUMAN Disabled homolog 1 OS=Homo sapiens GN=DAB1 PE=1 SV	22.917	0	0	0	0	0	0	0	0	0	0	0	0	0	0	0	0	0	0	0
A0A087WWD6;B1AJS0;B1AJR6;B1AJR8;B1AJR9;A0A075B6H0;O14522	Protein-tyrosine-phosphatase;Receptor-type tyrosine-protein phosphatase T	PTPRT	>tr|A0A087WWD6|A0A087WWD6_HUMAN Receptor-type tyrosine-protein phosphatase T OS=Homo sapiens GN=PTPRT PE=1 SV=1;>tr|B1AJS0|B1AJS0_HUMAN Protein-tyrosine-phosphatase OS=Homo sapiens GN=PTPRT PE=1 SV=1;>tr|B1AJR6|B1AJR6_HUMAN Protein-tyrosine-phosphatase OS=	34.573	0	0	0	0	0	0	0	0	0	0	0	0	0	0	0	0	0	0	0
A0A075B6J4;A0A075B6K4		IGLV3-25;IGLV3-10	>tr|A0A075B6J4|A0A075B6J4_HUMAN Protein IGLV3-25 (Fragment) OS=Homo sapiens GN=IGLV3-25 PE=1 SV=2;>tr|A0A075B6K4|A0A075B6K4_HUMAN HCG2043238 (Fragment) OS=Homo sapiens GN=IGLV3-10 PE=1 SV=1	12.011	1716300	0	0	0	65097	0	0	406650	0	196950	0	0	0	0	0	0	0	0	0
A0A075B6K5;A0A075B6J7		IGLV3-9;IGLV3-21	>tr|A0A075B6K5|A0A075B6K5_HUMAN HCG2043239 (Fragment) OS=Homo sapiens GN=IGLV3-9 PE=1 SV=1;>tr|A0A075B6J7|A0A075B6J7_HUMAN Protein IGLV3-21 (Fragment) OS=Homo sapiens GN=IGLV3-21 PE=1 SV=1	12.332	2540900	145670	102150	470150	147170	0	0	0	0	37594	0	38887	43936	0	0	29484	0	0	0
A0A075B6K2		IGLV3-12	>tr|A0A075B6K2|A0A075B6K2_HUMAN HCG2041210 (Fragment) OS=Homo sapiens GN=IGLV3-12 PE=1 SV=1	12.585	60453	0	0	0	0	0	0	0	0	0	0	60453	0	0	0	0	0	0	0
A0A075B6L0;A0A075B6K9;P0CG05;P0CG06;P0CF74;A0A075B6L1;A0M8Q6	Ig lambda-2 chain C regions;Ig lambda-3 chain C regions	IGLC3;IGLC2	>tr|A0A075B6L0|A0A075B6L0_HUMAN Ig lambda-3 chain C regions (Fragment) OS=Homo sapiens GN=IGLC3 PE=1 SV=2;>tr|A0A075B6K9|A0A075B6K9_HUMAN Ig lambda-2 chain C regions (Fragment) OS=Homo sapiens GN=IGLC2 PE=4 SV=1;>sp|P0CG05|LAC2_HUMAN Ig lambda-2 chain C re	11.208	165190000	3787200	1916100	3037600	5556900	3799800	4412300	5579200	3578700	4977300	6599600	11580000	6432300	5284500	3246800	2670700	4491200	13341000	3510800
A0A0C4DH68;A0A075B6R9		IGKV2-24;IGKV2D-24	>tr|A0A0C4DH68|A0A0C4DH68_HUMAN Protein IGKV2-24 (Fragment) OS=Homo sapiens GN=IGKV2-24 PE=1 SV=1;>tr|A0A075B6R9|A0A075B6R9_HUMAN Protein IGKV2D-24 (Fragment) OS=Homo sapiens GN=IGKV2D-24 PE=4 SV=1	13.079	8929600	125430	0	0	150500	0	45336	32659	44165	172230	0	0	43250	0	0	85266	0	0	43699
A0A075B6Z2		TRAJ56	>tr|A0A075B6Z2|A0A075B6Z2_HUMAN Protein TRAJ56 (Fragment) OS=Homo sapiens GN=TRAJ56 PE=4 SV=1	2.1104	2365700000	142220000	415330000	0	0	90484000	258210000	0	77622000	0	0	143890000	0	224940000	0	137050000	173470000	0	0
H0YM17;H0YLH2;H0YM47;H0YNL5;H0YKV1;A0A075B720;P40818	Ubiquitin carboxyl-terminal hydrolase 8	USP8	>tr|H0YM17|H0YM17_HUMAN Ubiquitin carboxyl-terminal hydrolase 8 (Fragment) OS=Homo sapiens GN=USP8 PE=1 SV=1;>tr|H0YLH2|H0YLH2_HUMAN Ubiquitin carboxyl-terminal hydrolase 8 (Fragment) OS=Homo sapiens GN=USP8 PE=1 SV=1;>tr|H0YM47|H0YM47_HUMAN Ubiquitin carb	8.4738	0	0	0	0	0	0	0	0	0	0	0	0	0	0	0	0	0	0	0
A0A075B738;P16284	Platelet endothelial cell adhesion molecule	PECAM1	>tr|A0A075B738|A0A075B738_HUMAN Platelet endothelial cell adhesion molecule OS=Homo sapiens GN=PECAM1 PE=1 SV=1;>sp|P16284|PECA1_HUMAN Platelet endothelial cell adhesion molecule OS=Homo sapiens GN=PECAM1 PE=1 SV=1	82.521	0	0	0	0	0	0	0	0	0	0	0	0	0	0	0	0	0	0	0
A0A075B746;P82921	28S ribosomal protein S21, mitochondrial	MRPS21	>tr|A0A075B746|A0A075B746_HUMAN 28S ribosomal protein S21, mitochondrial OS=Homo sapiens GN=MRPS21 PE=1 SV=1;>sp|P82921|RT21_HUMAN 28S ribosomal protein S21, mitochondrial OS=Homo sapiens GN=MRPS21 PE=1 SV=2	10.688	120750	0	0	0	0	0	0	0	0	0	0	0	0	0	76256	0	0	0	44492
K7EMM6;E9PEW0;A0A075B784;Q9P275	Ubiquitin carboxyl-terminal hydrolase;Ubiquitin carboxyl-terminal hydrolase 36	USP36	>tr|K7EMM6|K7EMM6_HUMAN Ubiquitin carboxyl-terminal hydrolase 36 (Fragment) OS=Homo sapiens GN=USP36 PE=1 SV=1;>tr|E9PEW0|E9PEW0_HUMAN Ubiquitin carboxyl-terminal hydrolase OS=Homo sapiens GN=USP36 PE=1 SV=2;>tr|A0A075B784|A0A075B784_HUMAN Ubiquitin carbox	28.974	0	0	0	0	0	0	0	0	0	0	0	0	0	0	0	0	0	0	0
A0A075B7B8		IGHV3OR16-12	>tr|A0A075B7B8|A0A075B7B8_HUMAN Protein IGHV3OR16-12 (Fragment) OS=Homo sapiens GN=IGHV3OR16-12 PE=1 SV=1	12.874	1298100	0	0	0	0	0	0	0	9869.2	60675	0	0	0	0	0	103300	47972	219120	9183.3
A0A087WY75;A0A075B7F8;A8CG34	Nuclear envelope pore membrane protein POM 121C	POM121C	>tr|A0A087WY75|A0A087WY75_HUMAN Nuclear envelope pore membrane protein POM 121C OS=Homo sapiens GN=POM121C PE=1 SV=1;>tr|A0A075B7F8|A0A075B7F8_HUMAN Nuclear envelope pore membrane protein POM 121C OS=Homo sapiens GN=POM121C PE=1 SV=2;>sp|A8CG34|P121C_HUMAN	99.135	0	0	0	0	0	0	0	0	0	0	0	0	0	0	0	0	0	0	0
A0A0A0MTN5;A0A075B7G6;Q8IYN0	Zinc finger protein 100	ZNF100	>tr|A0A0A0MTN5|A0A0A0MTN5_HUMAN Zinc finger protein 100 OS=Homo sapiens GN=ZNF100 PE=1 SV=1;>tr|A0A075B7G6|A0A075B7G6_HUMAN Zinc finger protein 100 OS=Homo sapiens GN=ZNF100 PE=1 SV=2;>sp|Q8IYN0|ZN100_HUMAN Zinc finger protein 100 OS=Homo sapiens GN=ZNF100	55.602	0	0	0	0	0	0	0	0	0	0	0	0	0	0	0	0	0	0	0
A0A087WSZ3;P09016	Homeobox protein Hox-D4	HOXD4	>tr|A0A087WSZ3|A0A087WSZ3_HUMAN Homeobox protein Hox-D4 OS=Homo sapiens GN=HOXD4 PE=1 SV=1;>sp|P09016|HXD4_HUMAN Homeobox protein Hox-D4 OS=Homo sapiens GN=HOXD4 PE=2 SV=3	15.048	0	0	0	0	0	0	0	0	0	0	0	0	0	0	0	0	0	0	0
A0A087X2I2;A0A087WT12;P36969;K7ERP4;A0A0A0MTT1;K7EKX7;R4GNE4;K7ENB4;K7EJ20	Glutathione peroxidase;Phospholipid hydroperoxide glutathione peroxidase, mitochondrial	GPX4	>tr|A0A087X2I2|A0A087X2I2_HUMAN Glutathione peroxidase OS=Homo sapiens GN=GPX4 PE=1 SV=1;>tr|A0A087WT12|A0A087WT12_HUMAN Glutathione peroxidase OS=Homo sapiens GN=GPX4 PE=1 SV=1;>sp|P36969|GPX4_HUMAN Phospholipid hydroperoxide glutathione peroxidase, mitoc	22.024	101310	10952	26685	0	16034	0	0	0	0	0	0	0	0	0	0	0	8056.3	0	0
A0A087WT18;Q96A73;D6RAJ7	Putative monooxygenase p33MONOX	KIAA1191	>tr|A0A087WT18|A0A087WT18_HUMAN Putative monooxygenase p33MONOX OS=Homo sapiens GN=KIAA1191 PE=1 SV=1;>sp|Q96A73|P33MX_HUMAN Putative monooxygenase p33MONOX OS=Homo sapiens GN=KIAA1191 PE=1 SV=1;>tr|D6RAJ7|D6RAJ7_HUMAN Putative monooxygenase p33MONOX (Frag	24.51	0	0	0	0	0	0	0	0	0	0	0	0	0	0	0	0	0	0	0
A0A087WXZ1;A0A087WT22;A0A087X1Q1	Cellular tumor antigen p53	TP53	>tr|A0A087WXZ1|A0A087WXZ1_HUMAN Cellular tumor antigen p53 OS=Homo sapiens GN=TP53 PE=1 SV=1;>tr|A0A087WT22|A0A087WT22_HUMAN Cellular tumor antigen p53 OS=Homo sapiens GN=TP53 PE=1 SV=1;>tr|A0A087X1Q1|A0A087X1Q1_HUMAN Cellular tumor antigen p53 OS=Homo sap	20.741	0	0	0	0	0	0	0	0	0	0	0	0	0	0	0	0	0	0	0
A0A087WT47;P19237;G3V489;G3V4F8;G3V3L5	Troponin I, slow skeletal muscle	TNNI1	>tr|A0A087WT47|A0A087WT47_HUMAN Troponin I, slow skeletal muscle OS=Homo sapiens GN=TNNI1 PE=1 SV=1;>sp|P19237|TNNI1_HUMAN Troponin I, slow skeletal muscle OS=Homo sapiens GN=TNNI1 PE=1 SV=3;>tr|G3V489|G3V489_HUMAN Troponin I, slow skeletal muscle (Fragmen	21.691	11071000	262690	0	0	0	0	2261800	0	0	0	0	0	0	0	0	0	5782100	351630	0
A0A087WT58;A6NES4	Maestro heat-like repeat-containing protein family member 2A	MROH2A	>tr|A0A087WT58|A0A087WT58_HUMAN Maestro heat-like repeat-containing protein family member 2A OS=Homo sapiens GN=MROH2A PE=4 SV=1;>sp|A6NES4|MRO2A_HUMAN Maestro heat-like repeat-containing protein family member 2A OS=Homo sapiens GN=MROH2A PE=4 SV=4	191.21	39301	0	0	3464.4	0	0	0	0	0	11897	8943.1	0	0	0	0	0	0	0	0
A0A0D9SGI7;H0YCJ2;A0A0D9SF51;A0A0D9SG17;A0A087WW73;A0A087WT80;Q9NQ66	Phosphoinositide phospholipase C;1-phosphatidylinositol 4,5-bisphosphate phosphodiesterase beta-1	PLCB1	>tr|A0A0D9SGI7|A0A0D9SGI7_HUMAN 1-phosphatidylinositol 4,5-bisphosphate phosphodiesterase beta-1 (Fragment) OS=Homo sapiens GN=PLCB1 PE=1 SV=1;>tr|H0YCJ2|H0YCJ2_HUMAN Phosphoinositide phospholipase C (Fragment) OS=Homo sapiens GN=PLCB1 PE=1 SV=1;>tr|A0A0D9	27.661	0	0	0	0	0	0	0	0	0	0	0	0	0	0	0	0	0	0	0
A0A087WTA8;P08123	Collagen alpha-2(I) chain	COL1A2	>tr|A0A087WTA8|A0A087WTA8_HUMAN Collagen alpha-2(I) chain OS=Homo sapiens GN=COL1A2 PE=1 SV=1;>sp|P08123|CO1A2_HUMAN Collagen alpha-2(I) chain OS=Homo sapiens GN=COL1A2 PE=1 SV=7	129.15	282570000	889800	5902300	3410700	4828000	4772200	5548600	3645000	4102400	4772900	3321000	2389700	2833800	15443000	1059200	2285500	8830800	12384000	15421000
400692;400693;400694;400695;400696;400697;400698;400699;400700;400701;400702;400703;400704;400705;400706;400707;400708;400709;400710;400711;400712;400713;400714;400715;400716;400717;400718;400719;400720;400721;400722;400723;400724;400725;400726;400727;400728;400729;400730;400731;400732;400733;400734;400735;400736;400737;400738;400739;400740;400741;400742;400743;400744;400745;400746;400747;400748;…	1062	91;94;415;783
A0A087WTB2		CNBD1	>tr|A0A087WTB2|A0A087WTB2_HUMAN Cyclic nucleotide-binding domain-containing protein 1 OS=Homo sapiens GN=CNBD1 PE=4 SV=1	33.708	0	0	0	0	0	0	0	0	0	0	0	0	0	0	0	0	0	0	0
A0A087WTB8;P15374;Q5TBK7	Ubiquitin carboxyl-terminal hydrolase;Ubiquitin carboxyl-terminal hydrolase isozyme L3	UCHL3	>tr|A0A087WTB8|A0A087WTB8_HUMAN Ubiquitin carboxyl-terminal hydrolase OS=Homo sapiens GN=UCHL3 PE=1 SV=1;>sp|P15374|UCHL3_HUMAN Ubiquitin carboxyl-terminal hydrolase isozyme L3 OS=Homo sapiens GN=UCHL3 PE=1 SV=1;>tr|Q5TBK7|Q5TBK7_HUMAN Ubiquitin carboxyl-t	21.945	1405100	227840	40590	18134	265990	32581	0	63730	0	76890	33758	79521	69960	22954	164100	24497	53816	30703	84312
A0A087WTC6;D6RIA0;Q9BWT6;D6RCT6;D6R9E3	Meiotic nuclear division protein 1 homolog	MND1	>tr|A0A087WTC6|A0A087WTC6_HUMAN Meiotic nuclear division protein 1 homolog OS=Homo sapiens GN=MND1 PE=1 SV=1;>tr|D6RIA0|D6RIA0_HUMAN Meiotic nuclear division protein 1 homolog OS=Homo sapiens GN=MND1 PE=1 SV=1;>sp|Q9BWT6|MND1_HUMAN Meiotic nuclear division	13.844	0	0	0	0	0	0	0	0	0	0	0	0	0	0	0	0	0	0	0
Q5T985;A0A087WTE1;P19823;Q5T987;CON__Q9TRI1	Inter-alpha-trypsin inhibitor heavy chain H2	ITIH2	>tr|Q5T985|Q5T985_HUMAN Inter-alpha-trypsin inhibitor heavy chain H2 OS=Homo sapiens GN=ITIH2 PE=1 SV=1;>tr|A0A087WTE1|A0A087WTE1_HUMAN Inter-alpha-trypsin inhibitor heavy chain H2 OS=Homo sapiens GN=ITIH2 PE=1 SV=1;>sp|P19823|ITIH2_HUMAN Inter-alpha-tryps	105.21	1143600	0	25795	7235.1	0	27712	16323	68839	0	42406	22082	12191	0	72738	4784.5	58384	10174	173080	28734
A0A087WTJ9;Q8IWV7	E3 ubiquitin-protein ligase UBR1	UBR1	>tr|A0A087WTJ9|A0A087WTJ9_HUMAN E3 ubiquitin-protein ligase UBR1 OS=Homo sapiens GN=UBR1 PE=1 SV=1;>sp|Q8IWV7|UBR1_HUMAN E3 ubiquitin-protein ligase UBR1 OS=Homo sapiens GN=UBR1 PE=1 SV=1	124.07	0	0	0	0	0	0	0	0	0	0	0	0	0	0	0	0	0	0	0
A0A087WTL4;A0A087WX97;Q9BXK5	Bcl-2-like protein 13	BCL2L13	>tr|A0A087WTL4|A0A087WTL4_HUMAN Bcl-2-like protein 13 OS=Homo sapiens GN=BCL2L13 PE=1 SV=1;>tr|A0A087WX97|A0A087WX97_HUMAN Bcl-2-like protein 13 OS=Homo sapiens GN=BCL2L13 PE=1 SV=1;>sp|Q9BXK5|B2L13_HUMAN Bcl-2-like protein 13 OS=Homo sapiens GN=BCL2L13 PE	48.871	243920	19562	0	0	65373	0	0	0	0	0	25619	0	32755	0	0	3369.4	0	0	0
H7C264;H7C324;A0A087WTN6;H0Y7Q1;O75689;H7C4B3;H7BZT6	Arf-GAP with dual PH domain-containing protein 1	ADAP1	>tr|H7C264|H7C264_HUMAN Arf-GAP with dual PH domain-containing protein 1 (Fragment) OS=Homo sapiens GN=ADAP1 PE=1 SV=1;>tr|H7C324|H7C324_HUMAN Arf-GAP with dual PH domain-containing protein 1 (Fragment) OS=Homo sapiens GN=ADAP1 PE=1 SV=2;>tr|A0A087WTN6|A0A	23.631	0	0	0	0	0	0	0	0	0	0	0	0	0	0	0	0	0	0	0
A0A087WTP3;Q92945;M0R0I5;M0QXW7;M0QYH3	Far upstream element-binding protein 2	KHSRP	>tr|A0A087WTP3|A0A087WTP3_HUMAN Far upstream element-binding protein 2 OS=Homo sapiens GN=KHSRP PE=1 SV=1;>sp|Q92945|FUBP2_HUMAN Far upstream element-binding protein 2 OS=Homo sapiens GN=KHSRP PE=1 SV=4;>tr|M0R0I5|M0R0I5_HUMAN Far upstream element-binding	73.027	1954500	51210	82930	169790	40748	60571	0	143920	2365.8	10325	86505	106720	645590	0	277350	111430	21254	5638.1	62287
F8W6X9;A0A087WTQ6;Q7Z5N4	Protein sidekick-1	SDK1	>tr|F8W6X9|F8W6X9_HUMAN Protein sidekick-1 OS=Homo sapiens GN=SDK1 PE=1 SV=1;>tr|A0A087WTQ6|A0A087WTQ6_HUMAN Protein sidekick-1 OS=Homo sapiens GN=SDK1 PE=1 SV=1;>sp|Q7Z5N4|SDK1_HUMAN Protein sidekick-1 OS=Homo sapiens GN=SDK1 PE=2 SV=3	240	0	0	0	0	0	0	0	0	0	0	0	0	0	0	0	0	0	0	0
A0A087WTS8;A0A087WYC1;P34932	Heat shock 70 kDa protein 4	HSPA4	>tr|A0A087WTS8|A0A087WTS8_HUMAN Heat shock 70 kDa protein 4 OS=Homo sapiens GN=HSPA4 PE=1 SV=1;>tr|A0A087WYC1|A0A087WYC1_HUMAN Heat shock 70 kDa protein 4 OS=Homo sapiens GN=HSPA4 PE=1 SV=1;>sp|P34932|HSP74_HUMAN Heat shock 70 kDa protein 4 OS=Homo sapiens	52.599	295160	16950	7122.4	14483	32594	0	0	33739	0	0	12722	16224	20923	0	75962	0	0	0	64436
A0A087WTT1;P11940;E7EQV3;E7ERJ7;H0YAR2;E5RGH3;E5RH24;E5RJB9;H0YB86;H0YBN4;B1ANR0;Q9H361;Q13310;H0YAP2;Q4VXU2;E5RHG7;B1ANR1;H0Y5F5;E5RGC4;E5RFD8;H0YER0;H0YEQ8;H0YAS7;H0YAS6;H0YB75;H0Y6X6;H0YEU6;Q5JQF8;Q96DU9	Polyadenylate-binding protein;Polyadenylate-binding protein 1	PABPC1	>tr|A0A087WTT1|A0A087WTT1_HUMAN Polyadenylate-binding protein OS=Homo sapiens GN=PABPC1 PE=1 SV=1;>sp|P11940|PABP1_HUMAN Polyadenylate-binding protein 1 OS=Homo sapiens GN=PABPC1 PE=1 SV=2;>tr|E7EQV3|E7EQV3_HUMAN Polyadenylate-binding protein OS=Homo sapie	58.535	2938300	88492	48645	81015	762700	65747	0	363890	0	82951	356980	159610	50359	26014	416750	3071.2	0	18062	414060
A0A087WTV2;K7ENH2;B3KQ25;K7ESG5;K9J957;P61289	Proteasome activator complex subunit 3	PSME3	>tr|A0A087WTV2|A0A087WTV2_HUMAN Proteasome activator complex subunit 3 OS=Homo sapiens GN=PSME3 PE=1 SV=1;>tr|K7ENH2|K7ENH2_HUMAN Proteasome activator complex subunit 3 (Fragment) OS=Homo sapiens GN=PSME3 PE=1 SV=1;>tr|B3KQ25|B3KQ25_HUMAN Proteasome activa	19.876	268180	16126	22900	0	46180	0	0	0	0	0	95201	0	48037	0	39733	0	0	0	0
A0A087WU16;O75626	PR domain zinc finger protein 1	PRDM1	>tr|A0A087WU16|A0A087WU16_HUMAN PR domain zinc finger protein 1 OS=Homo sapiens GN=PRDM1 PE=1 SV=1;>sp|O75626|PRDM1_HUMAN PR domain zinc finger protein 1 OS=Homo sapiens GN=PRDM1 PE=1 SV=2	87.812	0	0	0	0	0	0	0	0	0	0	0	0	0	0	0	0	0	0	0
Q13030;E9PH25;E7EQF3;E9PD10;A0A087WU29;A0A0C4DFT7;P02724	Glycophorin-A	GPErik;GYPA	>tr|Q13030|Q13030_HUMAN Glycophorin Erik I-IV OS=Homo sapiens GN=GPErik PE=1 SV=1;>tr|E9PH25|E9PH25_HUMAN Glycophorin-A OS=Homo sapiens GN=GYPA PE=1 SV=1;>tr|E7EQF3|E7EQF3_HUMAN Glycophorin-A OS=Homo sapiens GN=GYPA PE=1 SV=1;>tr|E9PD10|E9PD10_HUMAN Glycop	9.3318	21775000	0	0	0	0	689680	0	0	54097	0	0	0	0	159740	773150	553460	1394400	1889500	0
C9JXR7;A0A087WU32;A8MVM1;P42574	Caspase-3;Caspase-3 subunit p17;Caspase-3 subunit p12	CASP3	>tr|C9JXR7|C9JXR7_HUMAN Caspase-3 (Fragment) OS=Homo sapiens GN=CASP3 PE=1 SV=2;>tr|A0A087WU32|A0A087WU32_HUMAN Caspase-3 OS=Homo sapiens GN=CASP3 PE=1 SV=1;>tr|A8MVM1|A8MVM1_HUMAN Caspase-3 OS=Homo sapiens GN=CASP3 PE=1 SV=2;>sp|P42574|CASP3_HUMAN Caspase	13.366	303480	0	0	0	118040	0	0	0	0	0	0	118210	39790	0	27437	0	0	0	0
A0A087WU82;A0A087WT91;A0A0G2JP35;A0A0G2JMF6;A0A0G2JLM6;A0A087WWM8;Q6DHY5;A6NER0;A6NDS4;A0A087X1G2	TBC1 domain family member 3G;TBC1 domain family member 3F;TBC1 domain family member 3B;TBC1 domain family member 3K	TBC1D3B;TBC1D3F;TBC1D3G;TBC1D3K	>tr|A0A087WU82|A0A087WU82_HUMAN TBC1 domain family member 3B (Fragment) OS=Homo sapiens GN=TBC1D3B PE=4 SV=1;>tr|A0A087WT91|A0A087WT91_HUMAN TBC1 domain family member 3F OS=Homo sapiens GN=TBC1D3F PE=4 SV=1;>tr|A0A0G2JP35|A0A0G2JP35_HUMAN TBC1 domain famil	5.8739	175900	0	0	0	0	0	0	0	0	0	0	0	0	0	0	0	0	0	0
A0A0G2JRP8;A0A0G2JP21;A0A087WU96;A0A087X1J6;A0A087WWN6;A0A087X0V3;Q8N7Z2;A8MZA4;H0YM25	Golgin subfamily A member 6-like protein 1;Putative golgin subfamily A member 6-like protein 6;Golgin subfamily A member 6-like protein 22	GOLGA6L1;GOLGA6L22;GOLGA6L6	>tr|A0A0G2JRP8|A0A0G2JRP8_HUMAN Golgin subfamily A member 6-like protein 22 OS=Homo sapiens GN=GOLGA6L22 PE=4 SV=1;>tr|A0A0G2JP21|A0A0G2JP21_HUMAN Golgin subfamily A member 6-like protein 22 OS=Homo sapiens GN=GOLGA6L22 PE=4 SV=1;>tr|A0A087WU96|A0A087WU96_	79.199	0	0	0	0	0	0	0	0	0	0	0	0	0	0	0	0	0	0	0
A0A087WUA5;Q9H223;A0A0C4DH83;Q9NZN3	EH domain-containing protein 4	EHD4	>tr|A0A087WUA5|A0A087WUA5_HUMAN EH domain-containing protein 4 OS=Homo sapiens GN=EHD4 PE=1 SV=1;>sp|Q9H223|EHD4_HUMAN EH domain-containing protein 4 OS=Homo sapiens GN=EHD4 PE=1 SV=1	61.113	337410	20926	14477	0	55450	6078.1	0	13853	0	0	77192	5998.3	0	3160.7	16372	26428	6922.5	7958.8	58680
A0A087WUA7;A4D1E1	Zinc finger protein 804B	ZNF804B	>tr|A0A087WUA7|A0A087WUA7_HUMAN Zinc finger protein 804B OS=Homo sapiens GN=ZNF804B PE=4 SV=1;>sp|A4D1E1|Z804B_HUMAN Zinc finger protein 804B OS=Homo sapiens GN=ZNF804B PE=2 SV=2	143.08	0	0	0	0	0	0	0	0	0	0	0	0	0	0	0	0	0	0	0
E9PL01;A0A087WUC6;E9PI68;Q15005;E9PRB9	Signal peptidase complex subunit 2	SPCS2	>tr|E9PL01|E9PL01_HUMAN Signal peptidase complex subunit 2 OS=Homo sapiens GN=SPCS2 PE=1 SV=1;>tr|A0A087WUC6|A0A087WUC6_HUMAN Signal peptidase complex subunit 2 OS=Homo sapiens GN=SPCS2 PE=1 SV=1;>tr|E9PI68|E9PI68_HUMAN Signal peptidase complex subunit 2 O	17.027	1287200	21321	0	26723	132050	37859	0	299710	0	86441	52274	383880	0	36574	114680	19219	0	29662	18033
A0A0C4DGM1;J3QTS8;A0A087WUI4;A0A087X1U0;Q15661;P20231;A0A0C4DFZ7;Q9BZJ3	Tryptase alpha/beta-1;Tryptase beta-2	TPSAB1;TPSB2	>tr|A0A0C4DGM1|A0A0C4DGM1_HUMAN Tryptase alpha/beta-1 (Fragment) OS=Homo sapiens GN=TPSAB1 PE=3 SV=1;>tr|J3QTS8|J3QTS8_HUMAN Tryptase alpha/beta-1 OS=Homo sapiens GN=TPSAB1 PE=3 SV=1;>tr|A0A087WUI4|A0A087WUI4_HUMAN Tryptase beta-2 OS=Homo sapiens GN=TPSB2	23.895	50600000	1480300	745240	463590	1618800	1233700	2402000	773600	1191800	414580	1994800	137220	18264	499020	1687100	713600	1629300	2270500	2185600
G3V4U3;Q9H4B1;A0A087WV79;A0A087WUJ8;A0A087WZR1;A8K0H0;P40305;A0A087X174	Interferon alpha-inducible protein 27, mitochondrial	IFI27;P27	>tr|G3V4U3|G3V4U3_HUMAN Interferon alpha-inducible protein 27, mitochondrial (Fragment) OS=Homo sapiens GN=IFI27 PE=1 SV=1;>tr|Q9H4B1|Q9H4B1_HUMAN ISG12 protein (Fragment) OS=Homo sapiens GN=P27 PE=1 SV=2;>tr|A0A087WV79|A0A087WV79_HUMAN Interferon alpha-in	3.8395	504940	0	0	0	232090	0	0	0	0	0	272850	0	0	0	0	0	0	0	0
A0A087WUL0;Q3LXA3;I3L252;H0YCY6	Bifunctional ATP-dependent dihydroxyacetone kinase/FAD-AMP lyase (cyclizing);ATP-dependent dihydroxyacetone kinase;FAD-AMP lyase (cyclizing)	TKFC;DAK	>tr|A0A087WUL0|A0A087WUL0_HUMAN Protein TKFC OS=Homo sapiens GN=TKFC PE=1 SV=1;>sp|Q3LXA3|DHAK_HUMAN Bifunctional ATP-dependent dihydroxyacetone kinase/FAD-AMP lyase (cyclizing) OS=Homo sapiens GN=DAK PE=1 SV=2;>tr|I3L252|I3L252_HUMAN Protein TKFC (Fragmen	59.057	11962	4714.8	0	0	0	0	0	7247.5	0	0	0	0	0	0	0	0	0	0	0
A0A087WUN7;H0YJ40;G3V4X6;G3V2S9;Q9GZT3;H0YJW7;H0YJI1	SRA stem-loop-interacting RNA-binding protein, mitochondrial	SLIRP	>tr|A0A087WUN7|A0A087WUN7_HUMAN SRA stem-loop-interacting RNA-binding protein, mitochondrial OS=Homo sapiens GN=SLIRP PE=1 SV=1;>tr|H0YJ40|H0YJ40_HUMAN SRA stem-loop-interacting RNA-binding protein, mitochondrial (Fragment) OS=Homo sapiens GN=SLIRP PE=1 SV	10.353	1691500	0	79909	189570	68369	58347	0	95830	21059	23646	7643.5	0	223280	42871	240180	47451	91556	51731	29716
A0A087WUQ6;P07203	Glutathione peroxidase;Glutathione peroxidase 1	GPX1	>tr|A0A087WUQ6|A0A087WUQ6_HUMAN Glutathione peroxidase OS=Homo sapiens GN=GPX1 PE=1 SV=1;>sp|P07203|GPX1_HUMAN Glutathione peroxidase 1 OS=Homo sapiens GN=GPX1 PE=1 SV=4	21.938	4028200	55409	343750	306380	340030	86816	24146	239700	17508	58626	206580	169730	244040	58866	224200	238300	217100	128120	119230
E7ETK0;A0A087WUS0;P62847	40S ribosomal protein S24	RPS24	>tr|E7ETK0|E7ETK0_HUMAN 40S ribosomal protein S24 OS=Homo sapiens GN=RPS24 PE=1 SV=1;>tr|A0A087WUS0|A0A087WUS0_HUMAN 40S ribosomal protein S24 OS=Homo sapiens GN=RPS24 PE=1 SV=1;>sp|P62847|RS24_HUMAN 40S ribosomal protein S24 OS=Homo sapiens GN=RPS24 PE=1	15.197	1088600	59459	15529	239350	119770	29600	0	0	0	68654	114340	40157	276850	0	88732	0	0	0	36133
A0A087WUV8;A0A087X2B5;P35613;R4GN83;R4GMX5;I3L192	Basigin	BSG	>tr|A0A087WUV8|A0A087WUV8_HUMAN Basigin OS=Homo sapiens GN=BSG PE=1 SV=1;>tr|A0A087X2B5|A0A087X2B5_HUMAN Basigin (Fragment) OS=Homo sapiens GN=BSG PE=1 SV=1;>sp|P35613|BASI_HUMAN Basigin OS=Homo sapiens GN=BSG PE=1 SV=2;>tr|R4GN83|R4GN83_HUMAN Basigin (Fra	20.542	1426400	35958	0	0	0	0	0	69783	0	0	0	0	1177000	0	143610	0	0	0	0
A0A087WUZ7;Q9Y5W8	Sorting nexin-13	SNX13	>tr|A0A087WUZ7|A0A087WUZ7_HUMAN Sorting nexin 13, isoform CRA_g OS=Homo sapiens GN=SNX13 PE=1 SV=1;>sp|Q9Y5W8|SNX13_HUMAN Sorting nexin-13 OS=Homo sapiens GN=SNX13 PE=1 SV=4	102.37	0	0	0	0	0	0	0	0	0	0	0	0	0	0	0	0	0	0	0
A0A087WV05;Q99417	C-Myc-binding protein	MYCBP	>tr|A0A087WV05|A0A087WV05_HUMAN Uncharacterized protein OS=Homo sapiens PE=4 SV=1;>sp|Q99417|MYCBP_HUMAN C-Myc-binding protein OS=Homo sapiens GN=MYCBP PE=1 SV=3	12.755	402420	0	25887	0	228890	0	0	47445	0	0	0	0	37777	0	38774	0	0	0	0
Q5T123;A0A087WV23;Q9H299	SH3 domain-binding glutamic acid-rich-like protein 3	SH3BGRL3	>tr|Q5T123|Q5T123_HUMAN SH3 domain-binding glutamic acid-rich-like protein 3 OS=Homo sapiens GN=SH3BGRL3 PE=1 SV=1;>tr|A0A087WV23|A0A087WV23_HUMAN SH3 domain-binding glutamic acid-rich-like protein 3 OS=Homo sapiens GN=SH3BGRL3 PE=1 SV=1;>sp|Q9H299|SH3L3_H	9.3804	48564000	1298000	1598700	1519500	4218800	1181000	252600	3568500	268090	1040200	1793300	4316500	4000400	965840	4296500	1833400	1830600	1088200	1005900
A0A087WV45;P02766;A0A087WT59	Transthyretin	TTR	>tr|A0A087WV45|A0A087WV45_HUMAN Transthyretin OS=Homo sapiens GN=TTR PE=1 SV=1;>sp|P02766|TTHY_HUMAN Transthyretin OS=Homo sapiens GN=TTR PE=1 SV=1;>tr|A0A087WT59|A0A087WT59_HUMAN Transthyretin OS=Homo sapiens GN=TTR PE=1 SV=1	15.12	64209000	588190	1936800	2395200	3310200	1007600	2045700	2579800	771670	5235400	3650200	207160	1314700	1217700	440000	5013400	1300900	7546300	292950
A0A087X1E5;A0A087WV46;C9JXA7;Q0VGL1	Ragulator complex protein LAMTOR4;Ragulator complex protein LAMTOR4, N-terminally processed	LAMTOR4	>tr|A0A087X1E5|A0A087X1E5_HUMAN Ragulator complex protein LAMTOR4 OS=Homo sapiens GN=LAMTOR4 PE=1 SV=1;>tr|A0A087WV46|A0A087WV46_HUMAN Ragulator complex protein LAMTOR4 OS=Homo sapiens GN=LAMTOR4 PE=1 SV=1;>tr|C9JXA7|C9JXA7_HUMAN Ragulator complex protein	3.2737	6347600	309780	258200	283520	246060	0	82053	223010	94874	0	0	0	260410	223680	655700	190180	186990	0	0
A0A087WV47;A0A0B4J1U8		IGHG1	>tr|A0A087WV47|A0A087WV47_HUMAN Ig gamma-1 chain C region OS=Homo sapiens GN=IGHG1 PE=1 SV=1	51.153	11696	11696	0	0	0	0	0	0	0	0	0	0	0	0	0	0	0	0	0
2;900223;900224;900225;900226;900227;900228;900229;900230;900231;900232;900233;900234;900235;900236;900237;900238;900239;900240;900241;900242;900243;900244;900245;900246;900247;900248;900249;900250;900251;900252;900253;900254;900255;900256;900257;900258;900259;900260;900261;900262;900263;900264;900265;900266;900267;900268;900269;900270;900271;900272;900273;900274;900275;900276;900277;900278;90027…		102;271
A0A087WV50;A0A087X0R7;Q9H4L4	Sentrin-specific protease 3	SENP3;SENP3-EIF4A1	>tr|A0A087WV50|A0A087WV50_HUMAN Sentrin-specific protease 3 (Fragment) OS=Homo sapiens GN=SENP3 PE=4 SV=1;>tr|A0A087X0R7|A0A087X0R7_HUMAN Protein SENP3-EIF4A1 (Fragment) OS=Homo sapiens GN=SENP3-EIF4A1 PE=4 SV=1;>sp|Q9H4L4|SENP3_HUMAN Sentrin-specific prot	20.495	0	0	0	0	0	0	0	0	0	0	0	0	0	0	0	0	0	0	0
A0A087WW61;A0A087WX67;A0A087WXV3;A0A087WXQ5;K7EJM5;A0A087WV68;A0A087WX29;K7EN94;B1AKP7;G3V162;A0A087X260;A0A087WYY0;Q13148	TAR DNA-binding protein 43	TARDBP	>tr|A0A087WW61|A0A087WW61_HUMAN TAR DNA-binding protein 43 (Fragment) OS=Homo sapiens GN=TARDBP PE=1 SV=1;>tr|A0A087WX67|A0A087WX67_HUMAN TAR DNA-binding protein 43 (Fragment) OS=Homo sapiens GN=TARDBP PE=1 SV=1;>tr|A0A087WXV3|A0A087WXV3_HUMAN TAR DNA-bind	15.89	1341200	89751	75657	24026	125050	24242	0	145480	0	0	47625	46190	167840	0	216440	80438	28303	33053	85340
A0A087WV69;P56645	Period circadian protein homolog 3	PER3	>tr|A0A087WV69|A0A087WV69_HUMAN Period circadian protein homolog 3 OS=Homo sapiens GN=PER3 PE=1 SV=1;>sp|P56645|PER3_HUMAN Period circadian protein homolog 3 OS=Homo sapiens GN=PER3 PE=1 SV=4	130.77	0	0	0	0	0	0	0	0	0	0	0	0	0	0	0	0	0	0	0
X6RCC3;A0A087WV97;Q8WU79	Stromal membrane-associated protein 2	SMAP2	>tr|X6RCC3|X6RCC3_HUMAN Stromal membrane-associated protein 2 (Fragment) OS=Homo sapiens GN=SMAP2 PE=1 SV=1;>tr|A0A087WV97|A0A087WV97_HUMAN Stromal membrane-associated protein 2 OS=Homo sapiens GN=SMAP2 PE=1 SV=1;>sp|Q8WU79|SMAP2_HUMAN Stromal membrane-ass	20.605	0	0	0	0	0	0	0	0	0	0	0	0	0	0	0	0	0	0	0
A0A087WVB5;Q75MD7;Q8WXX7	Autism susceptibility gene 2 protein	AUTS2	>tr|A0A087WVB5|A0A087WVB5_HUMAN Autism susceptibility gene 2 protein OS=Homo sapiens GN=AUTS2 PE=1 SV=1;>tr|Q75MD7|Q75MD7_HUMAN Autism susceptibility gene 2 protein (Fragment) OS=Homo sapiens GN=AUTS2 PE=1 SV=1;>sp|Q8WXX7|AUTS2_HUMAN Autism susceptibility	109.15	0	0	0	0	0	0	0	0	0	0	0	0	0	0	0	0	0	0	0
A0A087WVH5		PCGF3	>tr|A0A087WVH5|A0A087WVH5_HUMAN Polycomb group RING finger protein 3 OS=Homo sapiens GN=PCGF3 PE=4 SV=1	14.125	0	0	0	0	0	0	0	0	0	0	0	0	0	0	0	0	0	0	0
K7ESF6;F5H0A9;K7EQV7;A0A087WVH9;Q0D2J5;Q9H0M5	Zinc finger protein 763;Zinc finger protein 700	ZNF763;ZNF700	>tr|K7ESF6|K7ESF6_HUMAN Zinc finger protein 763 (Fragment) OS=Homo sapiens GN=ZNF763 PE=4 SV=1;>tr|F5H0A9|F5H0A9_HUMAN Uncharacterized protein OS=Homo sapiens PE=4 SV=1;>tr|K7EQV7|K7EQV7_HUMAN Zinc finger protein 700 OS=Homo sapiens GN=ZNF700 PE=4 SV=1;>tr	17.032	0	0	0	0	0	0	0	0	0	0	0	0	0	0	0	0	0	0	0
A0A087WVP4		SMTN	>tr|A0A087WVP4|A0A087WVP4_HUMAN Smoothelin OS=Homo sapiens GN=SMTN PE=1 SV=1	104.84	2948.5	0	0	0	0	0	0	0	0	0	0	0	0	0	0	0	0	0	2948.5
A0A087WVQ6;Q00610;J3KS13;A0A087WX41;K7EJJ5;J3KSQ2;J3QL20;J3KRF5;F5H5N6	Clathrin heavy chain;Clathrin heavy chain 1	CLTC	>tr|A0A087WVQ6|A0A087WVQ6_HUMAN Clathrin heavy chain OS=Homo sapiens GN=CLTC PE=1 SV=1;>sp|Q00610|CLH1_HUMAN Clathrin heavy chain 1 OS=Homo sapiens GN=CLTC PE=1 SV=5	192.06	3053000	38849	146620	198780	458340	110850	40941	370860	2896	57900	320980	366070	29926	207440	147510	83837	53120	220520	177620
A0A087WVV2;A0A0A0MRV0;Q9P2E9;F8W7S5;A0A087WU26;V9GY78;H0YDJ4;H9KV85;E9PN67;C9J066;Q8N4C6	Ribosome-binding protein 1	RRBP1	>tr|A0A087WVV2|A0A087WVV2_HUMAN Ribosome-binding protein 1 OS=Homo sapiens GN=RRBP1 PE=1 SV=1;>tr|A0A0A0MRV0|A0A0A0MRV0_HUMAN Ribosome-binding protein 1 OS=Homo sapiens GN=RRBP1 PE=1 SV=1;>sp|Q9P2E9|RRBP1_HUMAN Ribosome-binding protein 1 OS=Homo sapiens GN	102.77	1639300	69922	392850	25530	71097	46709	0	336080	0	31563	65747	280840	0	45979	161880	10555	4873.9	46789	48918
A0A087WZC4;A0A087WVW4;O43548	Protein-glutamine gamma-glutamyltransferase 5	TGM5	>tr|A0A087WZC4|A0A087WZC4_HUMAN Protein-glutamine gamma-glutamyltransferase 5 OS=Homo sapiens GN=TGM5 PE=1 SV=1;>tr|A0A087WVW4|A0A087WVW4_HUMAN Protein-glutamine gamma-glutamyltransferase 5 OS=Homo sapiens GN=TGM5 PE=1 SV=1;>sp|O43548|TGM5_HUMAN Protein-gl	71.787	32668	0	0	0	1631	0	0	1233.8	3021.8	0	0	0	0	0	0	0	0	0	0
A0A087WVX5;Q08289	Voltage-dependent L-type calcium channel subunit beta-2	CACNB2	>tr|A0A087WVX5|A0A087WVX5_HUMAN Voltage-dependent L-type calcium channel subunit beta-2 OS=Homo sapiens GN=CACNB2 PE=1 SV=1;>sp|Q08289|CACB2_HUMAN Voltage-dependent L-type calcium channel subunit beta-2 OS=Homo sapiens GN=CACNB2 PE=1 SV=3	65.635	0	0	0	0	0	0	0	0	0	0	0	0	0	0	0	0	0	0	0
H7C4D4;A0A087WVY5;Q96MR6	Cilia- and flagella-associated protein 57	CFAP57	>tr|H7C4D4|H7C4D4_HUMAN Cilia- and flagella-associated protein 57 (Fragment) OS=Homo sapiens GN=CFAP57 PE=4 SV=1;>tr|A0A087WVY5|A0A087WVY5_HUMAN Cilia- and flagella-associated protein 57 OS=Homo sapiens GN=CFAP57 PE=1 SV=1;>sp|Q96MR6|CFA57_HUMAN Cilia- and	9.2746	53736	0	0	0	0	0	0	0	0	0	0	0	0	0	0	0	0	0	0
A0A087WW06;Q96AY4	Tetratricopeptide repeat protein 28	TTC28	>tr|A0A087WW06|A0A087WW06_HUMAN Tetratricopeptide repeat protein 28 OS=Homo sapiens GN=TTC28 PE=1 SV=1;>sp|Q96AY4|TTC28_HUMAN Tetratricopeptide repeat protein 28 OS=Homo sapiens GN=TTC28 PE=1 SV=4	256.86	10392	0	0	0	0	0	0	0	10392	0	0	0	0	0	0	0	0	0	0
A0A087WW23;P20292	Arachidonate 5-lipoxygenase-activating protein	ALOX5AP	>tr|A0A087WW23|A0A087WW23_HUMAN Arachidonate 5-lipoxygenase-activating protein OS=Homo sapiens GN=ALOX5AP PE=1 SV=1;>sp|P20292|AL5AP_HUMAN Arachidonate 5-lipoxygenase-activating protein OS=Homo sapiens GN=ALOX5AP PE=1 SV=2	24.208	356590	0	0	0	119350	0	0	93895	0	0	0	0	0	0	0	143350	0	0	0
H0Y8D1;CON__P07477;A0A087WW55;E7EQ64;Q8NHM4;P07478;P07477	Putative trypsin-6;Trypsin-2;Trypsin-1;Alpha-trypsin chain 1;Alpha-trypsin chain 2	PRSS1;PRSS3P2;PRSS2	>tr|H0Y8D1|H0Y8D1_HUMAN Trypsin-1 (Fragment) OS=Homo sapiens GN=PRSS1 PE=1 SV=1;>P07477 SWISS-PROT:P07477 Tax_Id=9606 Gene_Symbol=PRSS1 Trypsin-1 precursor;>tr|A0A087WW55|A0A087WW55_HUMAN Trypsin-1 OS=Homo sapiens GN=PRSS1 PE=1 SV=1;>tr|E7EQ64|E7EQ64_HUMAN	15.421	134640000	6161200	2955500	2489700	960900	3949700	32254000	1139200	393180	1171500	173970	4710700	7979800	3463800	5372600	1152200	5914300	5919800	11518000
A0A087WW67;Q58DX5	Inactive N-acetylated-alpha-linked acidic dipeptidase-like protein 2	NAALADL2	>tr|A0A087WW67|A0A087WW67_HUMAN Inactive N-acetylated-alpha-linked acidic dipeptidase-like protein 2 OS=Homo sapiens GN=NAALADL2 PE=1 SV=1;>sp|Q58DX5|NADL2_HUMAN Inactive N-acetylated-alpha-linked acidic dipeptidase-like protein 2 OS=Homo sapiens GN=NAALAD	87.456	0	0	0	0	0	0	0	0	0	0	0	0	0	0	0	0	0	0	0
A0A087X0K8;A0A087WW83;Q6PRD1	Probable G-protein coupled receptor 179	GPR179	>tr|A0A087X0K8|A0A087X0K8_HUMAN Probable G-protein-coupled receptor 179 OS=Homo sapiens GN=GPR179 PE=1 SV=1;>tr|A0A087WW83|A0A087WW83_HUMAN Probable G-protein-coupled receptor 179 OS=Homo sapiens GN=GPR179 PE=1 SV=1;>sp|Q6PRD1|GP179_HUMAN Probable G-protei	257.34	0	0	0	0	0	0	0	0	0	0	0	0	0	0	0	0	0	0	0
A0A087WWA5		TNXB	>tr|A0A087WWA5|A0A087WWA5_HUMAN Tenascin-X OS=Homo sapiens GN=TNXB PE=1 SV=1	165.54	22603	0	0	0	0	0	4259.4	0	0	0	0	0	0	0	0	0	0	0	0
A0A087WWJ2;C9J5D1;Q9GZZ1;F8WCK0;B0AZT5;E7EQ69	N-alpha-acetyltransferase 50	NAA50	>tr|A0A087WWJ2|A0A087WWJ2_HUMAN N-alpha-acetyltransferase 50 OS=Homo sapiens GN=NAA50 PE=1 SV=1;>tr|C9J5D1|C9J5D1_HUMAN N-alpha-acetyltransferase 50 OS=Homo sapiens GN=NAA50 PE=1 SV=1;>sp|Q9GZZ1|NAA50_HUMAN N-alpha-acetyltransferase 50 OS=Homo sapiens GN=N	9.4367	13255	0	0	0	0	0	0	0	0	0	0	0	0	0	13255	0	0	0	0
A0A087WWM0;O43617;A0A087WYS5;A6NKE1	Trafficking protein particle complex subunit 3	TRAPPC3	>tr|A0A087WWM0|A0A087WWM0_HUMAN Trafficking protein particle complex subunit 3 OS=Homo sapiens GN=TRAPPC3 PE=1 SV=1;>sp|O43617|TPPC3_HUMAN Trafficking protein particle complex subunit 3 OS=Homo sapiens GN=TRAPPC3 PE=1 SV=1;>tr|A0A087WYS5|A0A087WYS5_HUMAN T	21.231	515110	0	6009.8	0	82360	40789	0	29925	0	13275	57145	57541	8181.4	17213	71905	13301	32507	26401	17854
A0A087WWR8;Q8IWU6	Extracellular sulfatase Sulf-1	SULF1	>tr|A0A087WWR8|A0A087WWR8_HUMAN Extracellular sulfatase Sulf-1 OS=Homo sapiens GN=SULF1 PE=1 SV=1;>sp|Q8IWU6|SULF1_HUMAN Extracellular sulfatase Sulf-1 OS=Homo sapiens GN=SULF1 PE=1 SV=1	77.432	0	0	0	0	0	0	0	0	0	0	0	0	0	0	0	0	0	0	0
J3KRD7;J3QQZ3;J3KT14;A0A087WY84;A0A087WWS1;Q96FV9	THO complex subunit 1	THOC1	>tr|J3KRD7|J3KRD7_HUMAN THO complex subunit 1 OS=Homo sapiens GN=THOC1 PE=1 SV=1;>tr|J3QQZ3|J3QQZ3_HUMAN THO complex subunit 1 OS=Homo sapiens GN=THOC1 PE=1 SV=1;>tr|J3KT14|J3KT14_HUMAN THO complex subunit 1 OS=Homo sapiens GN=THOC1 PE=1 SV=1;>tr|A0A087WY8	9.4016	0	0	0	0	0	0	0	0	0	0	0	0	0	0	0	0	0	0	0
A0A087WWU8;Q5HYB6;Q5VU61;D6R904;D6RFM2		TPM3;DKFZp686J1372	>tr|A0A087WWU8|A0A087WWU8_HUMAN Tropomyosin alpha-3 chain OS=Homo sapiens GN=TPM3 PE=1 SV=1;>tr|Q5HYB6|Q5HYB6_HUMAN Epididymis luminal protein 189 OS=Homo sapiens GN=DKFZp686J1372 PE=1 SV=1;>tr|Q5VU61|Q5VU61_HUMAN Tropomyosin alpha-3 chain OS=Homo sapiens	26.42	36639000	2307800	1862000	1987500	3160800	971300	330640	2342000	323160	522830	1839100	2248100	891830	1588500	3804700	2139900	2047400	2549000	1491900
A0A087X0G3;A0A087WWV2		CFC1B;CFC1	>tr|A0A087X0G3|A0A087X0G3_HUMAN Cryptic family protein 1B OS=Homo sapiens GN=CFC1B PE=4 SV=1;>tr|A0A087WWV2|A0A087WWV2_HUMAN Cryptic protein OS=Homo sapiens GN=CFC1 PE=4 SV=1	20.378	0	0	0	0	0	0	0	0	0	0	0	0	0	0	0	0	0	0	0
H0Y4U1;A0A087WWW7;E9PGF5;E9PF55;Q9HBL0;F8VV64;Q63HR2;Q68CZ2	Tensin-1	TNS1	>tr|H0Y4U1|H0Y4U1_HUMAN Tensin-1 OS=Homo sapiens GN=TNS1 PE=1 SV=1;>tr|A0A087WWW7|A0A087WWW7_HUMAN Tensin-1 OS=Homo sapiens GN=TNS1 PE=1 SV=1;>tr|E9PGF5|E9PGF5_HUMAN Tensin-1 OS=Homo sapiens GN=TNS1 PE=1 SV=1;>tr|E9PF55|E9PF55_HUMAN Tensin-1 OS=Homo sapien	89.003	155470	0	9103.3	0	0	0	0	0	13566	0	0	0	0	0	0	13991	1804.3	0	0
A0A087WXL7;B5MEB3;A0A087WWW8;Q9Y6J0	Calcineurin-binding protein cabin-1	CABIN1	>tr|A0A087WXL7|A0A087WXL7_HUMAN Calcineurin-binding protein cabin-1 OS=Homo sapiens GN=CABIN1 PE=1 SV=1;>tr|B5MEB3|B5MEB3_HUMAN Calcineurin binding protein 1, isoform CRA_c OS=Homo sapiens GN=CABIN1 PE=1 SV=1;>tr|A0A087WWW8|A0A087WWW8_HUMAN Calcineurin-bin	63.471	0	0	0	0	0	0	0	0	0	0	0	0	0	0	0	0	0	0	0
A0A087WWY0;P08519	Apolipoprotein(a)	LPA	>tr|A0A087WWY0|A0A087WWY0_HUMAN Apolipoprotein(a) OS=Homo sapiens GN=LPA PE=1 SV=1;>sp|P08519|APOA_HUMAN Apolipoprotein(a) OS=Homo sapiens GN=LPA PE=1 SV=1	62.553	85424	0	0	0	0	0	0	0	0	0	0	0	0	0	0	0	0	0	40655
A0A087WWZ1;A0A0G2JR96;A0A0G2JQT1;E7EVJ5;Q7L576;Q96F07	Cytoplasmic FMR1-interacting protein 1;Cytoplasmic FMR1-interacting protein 2	CYFIP2;CYFIP1	>tr|A0A087WWZ1|A0A087WWZ1_HUMAN Cytoplasmic FMR1-interacting protein 2 (Fragment) OS=Homo sapiens GN=CYFIP2 PE=1 SV=1;>tr|A0A0G2JR96|A0A0G2JR96_HUMAN Cytoplasmic FMR1-interacting protein 1 (Fragment) OS=Homo sapiens GN=CYFIP1 PE=4 SV=1;>tr|A0A0G2JQT1|A0A0G	34.407	0	0	0	0	0	0	0	0	0	0	0	0	0	0	0	0	0	0	0
A0A087WWZ5;E7EQM7;E7EX32;Q99719	Septin-5	2016-09-05	>tr|A0A087WWZ5|A0A087WWZ5_HUMAN Septin-5 OS=Homo sapiens GN=SEPT5 PE=1 SV=1;>tr|E7EQM7|E7EQM7_HUMAN Septin-5 OS=Homo sapiens GN=SEPT5 PE=1 SV=1;>tr|E7EX32|E7EX32_HUMAN Septin-5 OS=Homo sapiens GN=SEPT5 PE=1 SV=1;>sp|Q99719|SEPT5_HUMAN Septin-5 OS=Homo sapi	20.214	0	0	0	0	0	0	0	0	0	0	0	0	0	0	0	0	0	0	0
A0A087WWZ6		PRDM11	>tr|A0A087WWZ6|A0A087WWZ6_HUMAN PR domain-containing protein 11 OS=Homo sapiens GN=PRDM11 PE=1 SV=1	134.26	0	0	0	0	0	0	0	0	0	0	0	0	0	0	0	0	0	0	0
A0A087WX71;Q9H501	ESF1 homolog	ESF1	>tr|A0A087WX71|A0A087WX71_HUMAN ESF1 homolog OS=Homo sapiens GN=ESF1 PE=1 SV=1;>sp|Q9H501|ESF1_HUMAN ESF1 homolog OS=Homo sapiens GN=ESF1 PE=1 SV=1	52.371	0	0	0	0	0	0	0	0	0	0	0	0	0	0	0	0	0	0	0
A0A087WYF1;A0A087WX80;P24043	Laminin subunit alpha-2	LAMA2	>tr|A0A087WYF1|A0A087WYF1_HUMAN Laminin subunit alpha-2 OS=Homo sapiens GN=LAMA2 PE=1 SV=1;>tr|A0A087WX80|A0A087WX80_HUMAN Laminin subunit alpha-2 OS=Homo sapiens GN=LAMA2 PE=1 SV=1;>sp|P24043|LAMA2_HUMAN Laminin subunit alpha-2 OS=Homo sapiens GN=LAMA2 PE	343.41	1936.7	0	0	0	0	0	0	0	0	0	0	0	0	1936.7	0	0	0	0	0
A0A087X1Z0;A0A087WXD8;B4DKF8		PSD3	>tr|A0A087X1Z0|A0A087X1Z0_HUMAN PH and SEC7 domain-containing protein 3 OS=Homo sapiens GN=PSD3 PE=1 SV=1;>tr|A0A087WXD8|A0A087WXD8_HUMAN PH and SEC7 domain-containing protein 3 OS=Homo sapiens GN=PSD3 PE=1 SV=1;>tr|B4DKF8|B4DKF8_HUMAN PH and SEC7 domain-c	30.473	0	0	0	0	0	0	0	0	0	0	0	0	0	0	0	0	0	0	0
A0A087WXG1		NFYC	>tr|A0A087WXG1|A0A087WXG1_HUMAN Nuclear transcription factor Y subunit gamma OS=Homo sapiens GN=NFYC PE=1 SV=1	25.597	0	0	0	0	0	0	0	0	0	0	0	0	0	0	0	0	0	0	0
A0A087WXL3;O75417	DNA polymerase theta	POLQ	>tr|A0A087WXL3|A0A087WXL3_HUMAN DNA polymerase theta OS=Homo sapiens GN=POLQ PE=1 SV=1;>sp|O75417|DPOLQ_HUMAN DNA polymerase theta OS=Homo sapiens GN=POLQ PE=1 SV=2	305.23	18835	0	0	0	0	2086.9	0	0	5051.8	0	0	11026	0	0	0	670.36	0	0	0
A0A087WXL8;A0A075B6N8;A0A087WVW2;P01860;A0A0C4DH29;A0A0B4J2H0;A0A0B4J1V5;A0A0B4J1V4;P01743	Ig gamma-3 chain C region	IGHG3	>tr|A0A087WXL8|A0A087WXL8_HUMAN Ig gamma-3 chain C region OS=Homo sapiens GN=IGHG3 PE=1 SV=1;>tr|A0A075B6N8|A0A075B6N8_HUMAN Ig gamma-3 chain C region (Fragment) OS=Homo sapiens GN=IGHG3 PE=1 SV=1;>tr|A0A087WVW2|A0A087WVW2_HUMAN Ig gamma-3 chain C region O	56.889	42574000	2372600	54469	1035600	1500100	910350	604800	1399700	719650	776190	503180	4515200	675410	713630	435840	1767900	451180	2994400	996190
A0A087WXM4;A0A087X2F1		ZSCAN26	>tr|A0A087WXM4|A0A087WXM4_HUMAN Uncharacterized protein OS=Homo sapiens PE=4 SV=1;>tr|A0A087X2F1|A0A087X2F1_HUMAN Zinc finger and SCAN domain-containing protein 26 OS=Homo sapiens GN=ZSCAN26 PE=1 SV=1	9.4267	0	0	0	0	0	0	0	0	0	0	0	0	0	0	0	0	0	0	0
A0A087WXM6;J3QQT2;J3KRX5;A0A0A6YYL6;P18621;J3KRB3;A0A087WWH0;J3QS96;J3QLC8;A0A0A0MRF8;J3KSJ0;A0A087WY81	60S ribosomal protein L17	RPL17;RPL17-C18orf32	>tr|A0A087WXM6|A0A087WXM6_HUMAN 60S ribosomal protein L17 (Fragment) OS=Homo sapiens GN=RPL17 PE=1 SV=1;>tr|J3QQT2|J3QQT2_HUMAN 60S ribosomal protein L17 (Fragment) OS=Homo sapiens GN=RPL17 PE=1 SV=1;>tr|J3KRX5|J3KRX5_HUMAN 60S ribosomal protein L17 (Fragm	19.586	3523200	85161	210600	235000	426370	95344	0	418110	0	314500	374110	273160	378210	0	315050	162840	95189	0	139570
C9J0M6;E9PGI3;A0A087WXN4;Q96CB8	Integrator complex subunit 12	INTS12	>tr|C9J0M6|C9J0M6_HUMAN Integrator complex subunit 12 (Fragment) OS=Homo sapiens GN=INTS12 PE=1 SV=6;>tr|E9PGI3|E9PGI3_HUMAN Integrator complex subunit 12 (Fragment) OS=Homo sapiens GN=INTS12 PE=1 SV=1;>tr|A0A087WXN4|A0A087WXN4_HUMAN Integrator complex sub	14.44	0	0	0	0	0	0	0	0	0	0	0	0	0	0	0	0	0	0	0
A0A087WXN9;Q765P7	MTSS1-like protein	MTSS1L	>tr|A0A087WXN9|A0A087WXN9_HUMAN MTSS1-like protein OS=Homo sapiens GN=MTSS1L PE=1 SV=1;>sp|Q765P7|MTSSL_HUMAN MTSS1-like protein OS=Homo sapiens GN=MTSS1L PE=1 SV=1	79.797	0	0	0	0	0	0	0	0	0	0	0	0	0	0	0	0	0	0	0
A0A087WXR2;F5H1Z6;F5H8H3;Q9Y365;F5GWK5;F5H5A8;F5H3G8;F5H0V7;F5H8G1;F5GY11	PCTP-like protein	STARD10	>tr|A0A087WXR2|A0A087WXR2_HUMAN PCTP-like protein OS=Homo sapiens GN=STARD10 PE=1 SV=1;>tr|F5H1Z6|F5H1Z6_HUMAN PCTP-like protein (Fragment) OS=Homo sapiens GN=STARD10 PE=1 SV=1;>tr|F5H8H3|F5H8H3_HUMAN PCTP-like protein OS=Homo sapiens GN=STARD10 PE=1 SV=1;	40.517	13885	0	0	0	13885	0	0	0	0	0	0	0	0	0	0	0	0	0	0
A0A087WXS0;P48788	Troponin I, fast skeletal muscle	TNNI2	>tr|A0A087WXS0|A0A087WXS0_HUMAN Troponin I, fast skeletal muscle OS=Homo sapiens GN=TNNI2 PE=1 SV=1;>sp|P48788|TNNI2_HUMAN Troponin I, fast skeletal muscle OS=Homo sapiens GN=TNNI2 PE=1 SV=2	21.321	5144900	94311	0	0	0	0	1033800	0	0	0	0	0	0	0	0	0	3044600	972230	0
A0A087WXT2;O15226	NF-kappa-B-repressing factor	NKRF	>tr|A0A087WXT2|A0A087WXT2_HUMAN NF-kappa-B-repressing factor OS=Homo sapiens GN=NKRF PE=1 SV=1;>sp|O15226|NKRF_HUMAN NF-kappa-B-repressing factor OS=Homo sapiens GN=NKRF PE=1 SV=2	43.521	0	0	0	0	0	0	0	0	0	0	0	0	0	0	0	0	0	0	0
A0A087WXT3		ZNF33B	>tr|A0A087WXT3|A0A087WXT3_HUMAN Zinc finger protein 33B OS=Homo sapiens GN=ZNF33B PE=1 SV=1	90.598	0	0	0	0	0	0	0	0	0	0	0	0	0	0	0	0	0	0	0
A0A087WXW9;P20908	Collagen alpha-1(V) chain	COL5A1	>tr|A0A087WXW9|A0A087WXW9_HUMAN Collagen alpha-1(V) chain OS=Homo sapiens GN=COL5A1 PE=1 SV=1;>sp|P20908|CO5A1_HUMAN Collagen alpha-1(V) chain OS=Homo sapiens GN=COL5A1 PE=1 SV=3	183.65	55764	0	19424	0	0	0	0	3752.5	0	0	0	24701	0	2482.5	0	0	0	0	0
A0A087WXX2;P05062	Fructose-bisphosphate aldolase;Fructose-bisphosphate aldolase B	ALDOB	>tr|A0A087WXX2|A0A087WXX2_HUMAN Fructose-bisphosphate aldolase OS=Homo sapiens GN=ALDOB PE=1 SV=1;>sp|P05062|ALDOB_HUMAN Fructose-bisphosphate aldolase B OS=Homo sapiens GN=ALDOB PE=1 SV=2	34.854	10851	0	0	0	0	0	0	0	0	0	0	0	0	0	0	0	0	0	0
S4R3J8;S4R3V3;A0A087WXZ3;Q9Y5A9	YTH domain-containing family protein 2	YTHDF2	>tr|S4R3J8|S4R3J8_HUMAN YTH domain-containing family protein 2 (Fragment) OS=Homo sapiens GN=YTHDF2 PE=1 SV=1;>tr|S4R3V3|S4R3V3_HUMAN YTH domain-containing family protein 2 (Fragment) OS=Homo sapiens GN=YTHDF2 PE=1 SV=1;>tr|A0A087WXZ3|A0A087WXZ3_HUMAN YTH	21.034	0	0	0	0	0	0	0	0	0	0	0	0	0	0	0	0	0	0	0
A0A087WY00;G3V394;F8WE88;F8W6H6;Q9Y4I1;E7ERV5	Unconventional myosin-Va	MYO5A	>tr|A0A087WY00|A0A087WY00_HUMAN Unconventional myosin-Va OS=Homo sapiens GN=MYO5A PE=1 SV=1;>tr|G3V394|G3V394_HUMAN Unconventional myosin-Va OS=Homo sapiens GN=MYO5A PE=1 SV=1;>tr|F8WE88|F8WE88_HUMAN Unconventional myosin-Va OS=Homo sapiens GN=MYO5A PE=1 S	212.2	2203.4	0	0	0	2203.4	0	0	0	0	0	0	0	0	0	0	0	0	0	0
A0A087WY09;Q15361	Transcription termination factor 1	TTF1	>tr|A0A087WY09|A0A087WY09_HUMAN Transcription termination factor 1 OS=Homo sapiens GN=TTF1 PE=1 SV=1;>sp|Q15361|TTF1_HUMAN Transcription termination factor 1 OS=Homo sapiens GN=TTF1 PE=1 SV=3	45.622	0	0	0	0	0	0	0	0	0	0	0	0	0	0	0	0	0	0	0
A0A087WY58;P51956	Serine/threonine-protein kinase Nek3	NEK3	>tr|A0A087WY58|A0A087WY58_HUMAN Serine/threonine-protein kinase Nek3 OS=Homo sapiens GN=NEK3 PE=1 SV=1;>sp|P51956|NEK3_HUMAN Serine/threonine-protein kinase Nek3 OS=Homo sapiens GN=NEK3 PE=1 SV=2	56.684	0	0	0	0	0	0	0	0	0	0	0	0	0	0	0	0	0	0	0
A0A087WY61;Q14980;F5H6Y5;F5H4J1;H0YFY6	Nuclear mitotic apparatus protein 1	NUMA1	>tr|A0A087WY61|A0A087WY61_HUMAN Nuclear mitotic apparatus protein 1 OS=Homo sapiens GN=NUMA1 PE=1 SV=1;>sp|Q14980|NUMA1_HUMAN Nuclear mitotic apparatus protein 1 OS=Homo sapiens GN=NUMA1 PE=1 SV=2	236.16	28748	0	780.13	0	0	0	0	12725	0	0	0	600.69	3262.6	0	7478.3	2115	609.15	0	438.55
A0A087WYA1;Q9UKN7	Unconventional myosin-XV	MYO15A	>tr|A0A087WYA1|A0A087WYA1_HUMAN Unconventional myosin-XV OS=Homo sapiens GN=MYO15A PE=4 SV=1;>sp|Q9UKN7|MYO15_HUMAN Unconventional myosin-XV OS=Homo sapiens GN=MYO15A PE=1 SV=2	395.27	0	0	0	0	0	0	0	0	0	0	0	0	0	0	0	0	0	0	0
A0A087WYC5;A0A087WSX2		IGHG1	>tr|A0A087WYC5|A0A087WYC5_HUMAN Ig gamma-1 chain C region OS=Homo sapiens GN=IGHG1 PE=1 SV=1	52.426	539870	23694	0	0	64857	0	0	45680	2996.8	16333	12463	17245	0	0	0	0	0	123890	91545
900428;900429;900430;900431;900432;900433;900434;900435;900436;900437;900438;900439;900440;900441;900442;900443;900444;900445;900446;900447;900448;900449;900450;900451;900452;900453;900454;900455;900456;900457;900458;900459;900460;900461;900462;900463;900464;900465;900466;900467;900468;900469;900470;900471;900472;900473;900474;900475;900476;900477;900478;900479;900480;900481;900482;900483;900484;…		280
A0A087WYE1		IGHG1	>tr|A0A087WYE1|A0A087WYE1_HUMAN Ig gamma-1 chain C region OS=Homo sapiens GN=IGHG1 PE=1 SV=1	52.109	1263400	234600	0	0	11740	0	0	87019	0	9600.1	0	35208	0	0	7052.2	376410	0	234470	4599.2
900491;900492;900493;900494;900495;900496;900497;900498;900499;900500;900501;900502;900503;900504;900505;900506;900507;900508;900509;900510;900511;900512;900513;900514;900515;900516;900517;900518;900519;900520;900521;900522;900523;900524;900525;900526;900527;900528;900529;900530;900531;900532;900533;900534;900535;900536;900537;900538;900539;900540;900541;900542;900543;900544;900545;900546;900547;…		101;280
A0A087WYJ6;P42263	Glutamate receptor 3	GRIA3	>tr|A0A087WYJ6|A0A087WYJ6_HUMAN Glutamate receptor 3 OS=Homo sapiens GN=GRIA3 PE=1 SV=1;>sp|P42263|GRIA3_HUMAN Glutamate receptor 3 OS=Homo sapiens GN=GRIA3 PE=1 SV=2	93.414	0	0	0	0	0	0	0	0	0	0	0	0	0	0	0	0	0	0	0
A0A087WYJ9;A0A0B4J1U7		IGHM	>tr|A0A087WYJ9|A0A087WYJ9_HUMAN Ig mu chain C region OS=Homo sapiens GN=IGHM PE=1 SV=1	65.7	603370	0	0	0	13110	0	40496	0	18802	34265	32598	124000	742.66	4429.4	0	4024.4	3081.3	202830	2255.5
R4GN62;A0A087WZG6;A0A087WYL6;A0A087X1S9;Q8TEW8	Partitioning defective 3 homolog B	PARD3B	>tr|R4GN62|R4GN62_HUMAN Partitioning defective 3 homolog B OS=Homo sapiens GN=PARD3B PE=1 SV=1;>tr|A0A087WZG6|A0A087WZG6_HUMAN Partitioning defective 3 homolog B OS=Homo sapiens GN=PARD3B PE=1 SV=1;>tr|A0A087WYL6|A0A087WYL6_HUMAN Partitioning defective 3 h	101.72	9336.5	0	0	0	0	0	0	0	0	0	0	0	5495.8	0	0	0	0	0	3840.7
H0YE28;A0A087WYP2;Q8IZQ5;H3BV83	Selenoprotein H	C11orf31;SELH	>tr|H0YE28|H0YE28_HUMAN Selenoprotein H (Fragment) OS=Homo sapiens GN=C11orf31 PE=1 SV=1;>tr|A0A087WYP2|A0A087WYP2_HUMAN Selenoprotein H OS=Homo sapiens GN=C11orf31 PE=1 SV=1;>sp|Q8IZQ5|SELH_HUMAN Selenoprotein H OS=Homo sapiens GN=SELH PE=1 SV=2;>tr|H3BV8	10.331	430950	0	62555	0	127450	0	0	41205	0	0	0	0	0	0	150780	0	0	0	0
A0A0G2JN18;A0A087WYQ2;A0A0G2JNW1		C6orf10	>tr|A0A0G2JN18|A0A0G2JN18_HUMAN Uncharacterized protein C6orf10 OS=Homo sapiens GN=C6orf10 PE=4 SV=1;>tr|A0A087WYQ2|A0A087WYQ2_HUMAN Uncharacterized protein C6orf10 OS=Homo sapiens GN=C6orf10 PE=1 SV=1;>tr|A0A0G2JNW1|A0A0G2JNW1_HUMAN Uncharacterized protei	62.571	0	0	0	0	0	0	0	0	0	0	0	0	0	0	0	0	0	0	0
A0A087WYR0;P09132	Signal recognition particle 19 kDa protein	SRP19	>tr|A0A087WYR0|A0A087WYR0_HUMAN Signal recognition particle 19 kDa protein OS=Homo sapiens GN=SRP19 PE=1 SV=1;>sp|P09132|SRP19_HUMAN Signal recognition particle 19 kDa protein OS=Homo sapiens GN=SRP19 PE=1 SV=3	13.654	238690	0	0	0	54959	18856	0	0	0	18023	30632	28163	28198	0	15847	0	0	14575	15181
A0A087WYR3;O43399;A0A087WZ51	Tumor protein D54	TPD52L2	>tr|A0A087WYR3|A0A087WYR3_HUMAN Tumor protein D54 OS=Homo sapiens GN=TPD52L2 PE=1 SV=1;>sp|O43399|TPD54_HUMAN Tumor protein D54 OS=Homo sapiens GN=TPD52L2 PE=1 SV=2;>tr|A0A087WZ51|A0A087WZ51_HUMAN Tumor protein D54 OS=Homo sapiens GN=TPD52L2 PE=1 SV=1	23.764	7481800	78628	140210	65328	750780	199020	0	372360	0	344030	556190	960500	302670	675490	1688300	104210	19924	72027	298710
A0A087WYR4;A0A0B4J231;A0A087WWC9;A0A087WXC3;A0A087WWU7;A0A087WYN7;A0A087WWT5;A0A087WU42;A0A087X2A1;A0A087WX49;B9A064;A0A075B6K8;P0CG04;A0A087WZW9;A0A075B6K3;P01712;P01709;P01707	Immunoglobulin lambda-like polypeptide 5;Ig lambda-1 chain C regions	IGLL5;IGLC1	>tr|A0A087WYR4|A0A087WYR4_HUMAN Immunoglobulin lambda-like polypeptide 5 OS=Homo sapiens GN=IGLL5 PE=1 SV=1;>tr|A0A0B4J231|A0A0B4J231_HUMAN Immunoglobulin lambda-like polypeptide 5 OS=Homo sapiens GN=IGLL5 PE=1 SV=1;>tr|A0A087WWC9|A0A087WWC9_HUMAN Immunogl	24.83	79042000	3416700	238390	308240	551240	601530	788880	2568100	1031200	2287000	250570	3098900	773530	1670800	724240	1314000	377000	3995000	252400
A0A087WYS1;E7EUC7;Q16851;C9JWG0;C9JVG3;C9JQU9;C9JNZ1;C9JTZ5;C9JUW1	UTP--glucose-1-phosphate uridylyltransferase	UGP2	>tr|A0A087WYS1|A0A087WYS1_HUMAN UTP--glucose-1-phosphate uridylyltransferase OS=Homo sapiens GN=UGP2 PE=1 SV=1;>tr|E7EUC7|E7EUC7_HUMAN UTP--glucose-1-phosphate uridylyltransferase OS=Homo sapiens GN=UGP2 PE=1 SV=1;>sp|Q16851|UGPA_HUMAN UTP--glucose-1-phosp	56.967	394650	14478	14395	0	68021	0	8061.4	101010	0	0	16715	82632	0	0	32270	0	43682	7284.1	0
A0A087WYT3;Q15185;B4DDC6	Prostaglandin E synthase 3	PTGES3	>tr|A0A087WYT3|A0A087WYT3_HUMAN Prostaglandin E synthase 3 OS=Homo sapiens GN=PTGES3 PE=1 SV=1;>sp|Q15185|TEBP_HUMAN Prostaglandin E synthase 3 OS=Homo sapiens GN=PTGES3 PE=1 SV=1;>tr|B4DDC6|B4DDC6_HUMAN Prostaglandin E synthase 3 OS=Homo sapiens GN=PTGES3	19.155	1311600	33381	8363.9	49801	311160	59274	0	384270	0	66241	116160	96024	41144	17108	46983	38943	0	0	42737
A0A087WYV8;P35556	Fibrillin-2	FBN2	>tr|A0A087WYV8|A0A087WYV8_HUMAN Fibrillin-2 OS=Homo sapiens GN=FBN2 PE=1 SV=1;>sp|P35556|FBN2_HUMAN Fibrillin-2 OS=Homo sapiens GN=FBN2 PE=1 SV=3	314.67	0	0	0	0	0	0	0	0	0	0	0	0	0	0	0	0	0	0	0
A0A087X1F5;A0A087WYV9;A0A087WX56;A0A087WUM0;P57105		SYNJ2BP-COX16	>tr|A0A087X1F5|A0A087X1F5_HUMAN Protein SYNJ2BP-COX16 (Fragment) OS=Homo sapiens GN=SYNJ2BP-COX16 PE=4 SV=3;>tr|A0A087WYV9|A0A087WYV9_HUMAN Protein SYNJ2BP-COX16 OS=Homo sapiens GN=SYNJ2BP-COX16 PE=4 SV=1;>tr|A0A087WX56|A0A087WX56_HUMAN Protein SYNJ2BP-COX	17.301	25942	0	0	0	0	0	0	0	0	0	0	0	25942	0	0	0	0	0	0
A0A087WYX9;P05997	Collagen alpha-2(V) chain	COL5A2	>tr|A0A087WYX9|A0A087WYX9_HUMAN Collagen alpha-2(V) chain OS=Homo sapiens GN=COL5A2 PE=1 SV=1;>sp|P05997|CO5A2_HUMAN Collagen alpha-2(V) chain OS=Homo sapiens GN=COL5A2 PE=1 SV=3	106.98	359830	0	0	0	0	0	0	0	0	0	0	0	0	0	0	0	0	0	0
A0A087WYY6;Q13835	Plakophilin-1	PKP1	>tr|A0A087WYY6|A0A087WYY6_HUMAN Plakophilin-1 OS=Homo sapiens GN=PKP1 PE=1 SV=1;>sp|Q13835|PKP1_HUMAN Plakophilin-1 OS=Homo sapiens GN=PKP1 PE=1 SV=2	80.532	3338500	9482.8	31776	57812	579480	25174	0	9114.5	4727	67640	377030	14873	281970	18098	409510	25666	5379.8	96371	2794.8
X6R383;A0A087WYZ9;Q96T68	Histone-lysine N-methyltransferase SETDB2	SETDB2	>tr|X6R383|X6R383_HUMAN Histone-lysine N-methyltransferase SETDB2 OS=Homo sapiens GN=SETDB2 PE=4 SV=1;>tr|A0A087WYZ9|A0A087WYZ9_HUMAN Histone-lysine N-methyltransferase SETDB2 OS=Homo sapiens GN=SETDB2 PE=4 SV=1;>sp|Q96T68|SETB2_HUMAN Histone-lysine N-meth	62.446	0	0	0	0	0	0	0	0	0	0	0	0	0	0	0	0	0	0	0
A0A087WZ96;Q5T7P2;Q5T752;Q5TCM9;Q5T754;Q5T753;Q5T751	Late cornified envelope protein 1A;Late cornified envelope protein 1D;Late cornified envelope protein 5A;Late cornified envelope protein 1F;Late cornified envelope protein 1E;Late cornified envelope protein 1C	LCE3C;LCE1A;LCE1D;LCE5A;LCE1F;LCE1E;LCE1C	>tr|A0A087WZ96|A0A087WZ96_HUMAN Late cornified envelope protein 3C OS=Homo sapiens GN=LCE3C PE=4 SV=1;>sp|Q5T7P2|LCE1A_HUMAN Late cornified envelope protein 1A OS=Homo sapiens GN=LCE1A PE=2 SV=1;>sp|Q5T752|LCE1D_HUMAN Late cornified envelope protein 1D OS=	9.2302	518650	0	0	0	0	0	0	0	0	0	0	0	0	0	0	0	0	0	0
Q5VXJ5;A0A087WZC3;Q15431	Synaptonemal complex protein 1	SYCP1	>tr|Q5VXJ5|Q5VXJ5_HUMAN Synaptonemal complex protein 1 (Fragment) OS=Homo sapiens GN=SYCP1 PE=1 SV=1;>tr|A0A087WZC3|A0A087WZC3_HUMAN Synaptonemal complex protein 1 OS=Homo sapiens GN=SYCP1 PE=1 SV=1;>sp|Q15431|SYCP1_HUMAN Synaptonemal complex protein 1 OS=	93.115	889570	0	12670	31108	7908.7	15192	3206.5	0	0	0	0	0	0	14357	0	0	6669.4	101740	30293
K7EQ65;K7EIS6;A0A087WZD4;K7ENL9;Q96DM3	Uncharacterized protein C18orf8	C18orf8	>tr|K7EQ65|K7EQ65_HUMAN Uncharacterized protein C18orf8 OS=Homo sapiens GN=C18orf8 PE=1 SV=1;>tr|K7EIS6|K7EIS6_HUMAN Uncharacterized protein C18orf8 OS=Homo sapiens GN=C18orf8 PE=1 SV=1;>tr|A0A087WZD4|A0A087WZD4_HUMAN Uncharacterized protein C18orf8 OS=Hom	17.415	0	0	0	0	0	0	0	0	0	0	0	0	0	0	0	0	0	0	0
A0A087WZE3;Q9H7L2	Putative killer cell immunoglobulin-like receptor-like protein KIR3DX1	KIR3DX1	>tr|A0A087WZE3|A0A087WZE3_HUMAN Putative killer cell immunoglobulin-like receptor-like protein KIR3DX1 OS=Homo sapiens GN=KIR3DX1 PE=4 SV=1;>sp|Q9H7L2|KI3X1_HUMAN Putative killer cell immunoglobulin-like receptor-like protein KIR3DX1 OS=Homo sapiens GN=KIR	40.669	0	0	0	0	0	0	0	0	0	0	0	0	0	0	0	0	0	0	0
A0A087WZE4;P02549;V9GY79	Spectrin alpha chain, erythrocytic 1	SPTA1	>tr|A0A087WZE4|A0A087WZE4_HUMAN Spectrin alpha chain, erythrocytic 1 OS=Homo sapiens GN=SPTA1 PE=1 SV=1;>sp|P02549|SPTA1_HUMAN Spectrin alpha chain, erythrocytic 1 OS=Homo sapiens GN=SPTA1 PE=1 SV=5	281.11	150950	0	0	0	0	0	0	0	0	0	0	0	0	0	0	0	2051.3	0	0
A0A087WZH7;P29966	Myristoylated alanine-rich C-kinase substrate	MARCKS	>tr|A0A087WZH7|A0A087WZH7_HUMAN Myristoylated alanine-rich C-kinase substrate OS=Homo sapiens GN=MARCKS PE=1 SV=1;>sp|P29966|MARCS_HUMAN Myristoylated alanine-rich C-kinase substrate OS=Homo sapiens GN=MARCKS PE=1 SV=4	31.595	14626000	463160	1807100	708530	1325300	425580	0	2533900	44483	438620	336490	1434600	1004800	0	1051700	1283200	254760	294800	472520
A0A087WZH9;A0A0B4J1U0		IGKV1D-33	>tr|A0A087WZH9|A0A087WZH9_HUMAN Protein IGKV1-33 OS=Homo sapiens GN=IGKV1D-33 PE=4 SV=1;>tr|A0A0B4J1U0|A0A0B4J1U0_HUMAN Protein IGKV1-33 (Fragment) OS=Homo sapiens GN=IGKV1D-33 PE=4 SV=1	11.842	17812000	710650	126360	163430	566920	134580	214710	392420	333870	181810	313080	385170	38369	358770	0	0	88902	1751900	601140
A0A087WZL0;Q96C94		PHLDB1	>tr|A0A087WZL0|A0A087WZL0_HUMAN Pleckstrin homology-like domain family B member 1 (Fragment) OS=Homo sapiens GN=PHLDB1 PE=1 SV=1	73.104	7661500	501760	253800	374760	64551	168720	50315	39063	174300	56609	627600	282260	0	134410	102320	282540	137870	368270	338500
A0A087WZL3	Tyrosine-protein kinase receptor	ALK	>tr|A0A087WZL3|A0A087WZL3_HUMAN Tyrosine-protein kinase receptor OS=Homo sapiens GN=ALK PE=1 SV=1	135.05	0	0	0	0	0	0	0	0	0	0	0	0	0	0	0	0	0	0	0
A0A087WZP6;A0A0A0MTL9;Q14112;H0YJV3	Nidogen-2	NID2	>tr|A0A087WZP6|A0A087WZP6_HUMAN Nidogen-2 OS=Homo sapiens GN=NID2 PE=1 SV=1;>tr|A0A0A0MTL9|A0A0A0MTL9_HUMAN Nidogen-2 OS=Homo sapiens GN=NID2 PE=1 SV=1;>sp|Q14112|NID2_HUMAN Nidogen-2 OS=Homo sapiens GN=NID2 PE=1 SV=3;>tr|H0YJV3|H0YJV3_HUMAN Nidogen-2 (Fra	107.04	32906	0	8076.8	0	17089	5835	0	0	1905.8	0	0	0	0	0	0	0	0	0	0
A0A087X077;A0A087WZQ1;Q9NS40	Potassium voltage-gated channel subfamily H member 7	KCNH7	>tr|A0A087X077|A0A087X077_HUMAN Potassium voltage-gated channel subfamily H member 7 OS=Homo sapiens GN=KCNH7 PE=4 SV=1;>tr|A0A087WZQ1|A0A087WZQ1_HUMAN Potassium voltage-gated channel subfamily H member 7 OS=Homo sapiens GN=KCNH7 PE=4 SV=1;>sp|Q9NS40|KCNH7	71.278	0	0	0	0	0	0	0	0	0	0	0	0	0	0	0	0	0	0	0
A0A087WZR9	Pyrroline-5-carboxylate reductase	PYCR2	>tr|A0A087WZR9|A0A087WZR9_HUMAN Pyrroline-5-carboxylate reductase OS=Homo sapiens GN=PYCR2 PE=1 SV=1	33.637	0	0	0	0	0	0	0	0	0	0	0	0	0	0	0	0	0	0	0
A0A087WZS2;E9PBP6;P55157	Microsomal triglyceride transfer protein large subunit	MTTP	>tr|A0A087WZS2|A0A087WZS2_HUMAN Microsomal triglyceride transfer protein large subunit OS=Homo sapiens GN=MTTP PE=1 SV=1;>tr|E9PBP6|E9PBP6_HUMAN Microsomal triglyceride transfer protein large subunit OS=Homo sapiens GN=MTTP PE=1 SV=1;>sp|P55157|MTP_HUMAN M	57.165	38686	0	0	30578	8107.8	0	0	0	0	0	0	0	0	0	0	0	0	0	0
A0A087WZT9;P11801	Serine/threonine-protein kinase H1	PSKH1	>tr|A0A087WZT9|A0A087WZT9_HUMAN Serine/threonine-protein kinase H1 OS=Homo sapiens GN=PSKH1 PE=4 SV=1;>sp|P11801|KPSH1_HUMAN Serine/threonine-protein kinase H1 OS=Homo sapiens GN=PSKH1 PE=1 SV=4	39.411	0	0	0	0	0	0	0	0	0	0	0	0	0	0	0	0	0	0	0
A0A087WZU1;A0A087X0B9;Q9UMZ3;H0YIJ5	Protein-tyrosine-phosphatase;Phosphatidylinositol phosphatase PTPRQ	PTPRQ	>tr|A0A087WZU1|A0A087WZU1_HUMAN Protein-tyrosine-phosphatase OS=Homo sapiens GN=PTPRQ PE=4 SV=1;>tr|A0A087X0B9|A0A087X0B9_HUMAN Protein-tyrosine-phosphatase OS=Homo sapiens GN=PTPRQ PE=4 SV=1;>sp|Q9UMZ3|PTPRQ_HUMAN Phosphatidylinositol phosphatase PTPRQ OS	257.26	0	0	0	0	0	0	0	0	0	0	0	0	0	0	0	0	0	0	0
A0A087WZU4;Q9H606	Proline-rich protein, Y-linked	REV3L;PRORY	>tr|A0A087WZU4|A0A087WZU4_HUMAN DNA polymerase zeta catalytic subunit OS=Homo sapiens GN=REV3L PE=1 SV=1;>sp|Q9H606|PRORY_HUMAN Proline-rich protein, Y-linked OS=Homo sapiens GN=PRORY PE=2 SV=1	37.358	0	0	0	0	0	0	0	0	0	0	0	0	0	0	0	0	0	0	0
D6R9P3;D6RD18;D6RBZ0;A0A087WZV1;Q99729	Heterogeneous nuclear ribonucleoprotein A/B	HNRNPAB	>tr|D6R9P3|D6R9P3_HUMAN Heterogeneous nuclear ribonucleoprotein A/B OS=Homo sapiens GN=HNRNPAB PE=1 SV=1;>tr|D6RD18|D6RD18_HUMAN Heterogeneous nuclear ribonucleoprotein A/B OS=Homo sapiens GN=HNRNPAB PE=1 SV=1;>tr|D6RBZ0|D6RBZ0_HUMAN Heterogeneous nuclear	30.302	8312100	201610	170670	814360	825370	325780	0	763000	41156	168530	457290	504710	1079700	197150	812590	185100	279890	126990	838310
A0A087WZW8;A0A087X1V9;A0A087WYL9;A0A087WWV8;A0A087WTX5;A0A087WUS2;A0A0A0MRZ8;P04433		IGKV3-11;IGKC;IGKV1-8	>tr|A0A087WZW8|A0A087WZW8_HUMAN Protein IGKV3-11 OS=Homo sapiens GN=IGKV3-11 PE=4 SV=1;>tr|A0A087X1V9|A0A087X1V9_HUMAN Beta-2-microglobulin OS=Homo sapiens GN=IGKC PE=1 SV=2;>tr|A0A087WYL9|A0A087WYL9_HUMAN Ig kappa chain C region OS=Homo sapiens GN=IGKC PE	25.6	982900000	44014000	22904000	33025000	39165000	26525000	37567000	56752000	19052000	57008000	44878000	103050000	28267000	42288000	27233000	34951000	20552000	83169000	17209000
A0A087WZX2		NDUFB6	>tr|A0A087WZX2|A0A087WZX2_HUMAN NADH dehydrogenase [ubiquinone] 1 beta subcomplex subunit 6 OS=Homo sapiens GN=NDUFB6 PE=1 SV=1	11.716	0	0	0	0	0	0	0	0	0	0	0	0	0	0	0	0	0	0	0
A0A087X020;Q9Y3A5;F8WE72	Ribosome maturation protein SBDS	SBDS	>tr|A0A087X020|A0A087X020_HUMAN Ribosome maturation protein SBDS OS=Homo sapiens GN=SBDS PE=1 SV=1;>sp|Q9Y3A5|SBDS_HUMAN Ribosome maturation protein SBDS OS=Homo sapiens GN=SBDS PE=1 SV=4;>tr|F8WE72|F8WE72_HUMAN Ribosome maturation protein SBDS OS=Homo sap	28.864	134810	13093	10267	0	25558	0	0	9771.5	6486.5	5505	49283	0	0	0	14844	0	0	0	0
D6R976;A0A087X043;O43424	Glutamate receptor ionotropic, delta-2	GRID2	>tr|D6R976|D6R976_HUMAN Glutamate receptor ionotropic, delta-2 (Fragment) OS=Homo sapiens GN=GRID2 PE=4 SV=1;>tr|A0A087X043|A0A087X043_HUMAN Glutamate receptor ionotropic, delta-2 OS=Homo sapiens GN=GRID2 PE=1 SV=1;>sp|O43424|GRID2_HUMAN Glutamate receptor	8.1433	0	0	0	0	0	0	0	0	0	0	0	0	0	0	0	0	0	0	0
A0A087X054;Q9Y4L1;E9PJ21;A0A087WWI4;K7EQK2;J3QL06;J3KTF1	Hypoxia up-regulated protein 1	HYOU1	>tr|A0A087X054|A0A087X054_HUMAN Hypoxia up-regulated protein 1 OS=Homo sapiens GN=HYOU1 PE=1 SV=1;>sp|Q9Y4L1|HYOU1_HUMAN Hypoxia up-regulated protein 1 OS=Homo sapiens GN=HYOU1 PE=1 SV=1;>tr|E9PJ21|E9PJ21_HUMAN Hypoxia up-regulated protein 1 (Fragment) OS=	104.78	1302300	67446	10006	9657.3	46413	121050	0	319610	2494.1	32463	110840	189670	0	16003	302140	4865.5	18239	3504.6	47875
A0A087X079;A0A0A0MS08;A0A087X1C7;A0A0G2JNK4;A0A087X010;P01857;A0A0A0MS07;A0A0C4DH37;A0A0B4J1V1;A0A0B4J1U9;A0A0A0MS11;A0A075B7F0;A0A0C4DH32;A0A0B4J1X8;P01767;P01781	Ig gamma-1 chain C region	IGHG1	>tr|A0A087X079|A0A087X079_HUMAN Ig gamma-1 chain C region OS=Homo sapiens GN=IGHG1 PE=1 SV=1;>tr|A0A0A0MS08|A0A0A0MS08_HUMAN Ig gamma-1 chain C region (Fragment) OS=Homo sapiens GN=IGHG1 PE=1 SV=1;>tr|A0A087X1C7|A0A087X1C7_HUMAN Ig gamma-1 chain C region O	51.912	506630000	28191000	10892000	10707000	31662000	15905000	15840000	24849000	14247000	19626000	17187000	25143000	8894800	28234000	5757200	15829000	10906000	50490000	9973900
0;900131;900132;900133;900134;900135;900136;900137;900138;900139;900140;900141;900142;900143;900144;900145;900146;900147;900148;900149;900150;900151;900152;900153;900154;900155;900156;900157;900158;900159;900160;900161;900162;900163;900164;900165;900166;900167;900168;900169;900170;900171;900172;900173;900174;900175;900176;900177;900178;900179;900180;900181;900182;900183;900184;900185;900186;90018…		102;278
U3KPT7;A0A087X2J6;H0Y627;A0A087X0B7;H7C3C7;Q5SQN1	Synaptosomal-associated protein 47	SNAP47	>tr|U3KPT7|U3KPT7_HUMAN Synaptosomal-associated protein 47 (Fragment) OS=Homo sapiens GN=SNAP47 PE=1 SV=1;>tr|A0A087X2J6|A0A087X2J6_HUMAN Synaptosomal-associated protein 47 (Fragment) OS=Homo sapiens GN=SNAP47 PE=1 SV=1;>tr|H0Y627|H0Y627_HUMAN Synaptosomal	24.907	0	0	0	0	0	0	0	0	0	0	0	0	0	0	0	0	0	0	0
A0A087X0C1;Q5JYT7	Uncharacterized protein KIAA1755	KIAA1755	>tr|A0A087X0C1|A0A087X0C1_HUMAN Uncharacterized protein KIAA1755 OS=Homo sapiens GN=KIAA1755 PE=1 SV=1;>sp|Q5JYT7|K1755_HUMAN Uncharacterized protein KIAA1755 OS=Homo sapiens GN=KIAA1755 PE=2 SV=2	79.096	0	0	0	0	0	0	0	0	0	0	0	0	0	0	0	0	0	0	0
A0A087X0K0;P39059	Collagen alpha-1(XV) chain;Restin;Restin-2;Restin-3;Restin-4	COL15A1	>tr|A0A087X0K0|A0A087X0K0_HUMAN Collagen alpha-1(XV) chain OS=Homo sapiens GN=COL15A1 PE=1 SV=1;>sp|P39059|COFA1_HUMAN Collagen alpha-1(XV) chain OS=Homo sapiens GN=COL15A1 PE=1 SV=2	140.06	266280	3431.1	0	0	0	7629.5	3084.4	5011.9	6458.8	0	0	2208.7	0	0	1789.8	4762.3	9253.9	15976	3777.8
A0A087X0K4;Q7Z408	CUB and sushi domain-containing protein 2	CSMD2	>tr|A0A087X0K4|A0A087X0K4_HUMAN CUB and sushi domain-containing protein 2 OS=Homo sapiens GN=CSMD2 PE=1 SV=1;>sp|Q7Z408|CSMD2_HUMAN CUB and sushi domain-containing protein 2 OS=Homo sapiens GN=CSMD2 PE=1 SV=2	391.3	77834	0	0	0	0	0	0	0	0	12573	4885.6	18645	0	0	3373.3	20939	10244	7173.5	0
A0A087X0N3		NOL4L	>tr|A0A087X0N3|A0A087X0N3_HUMAN Nucleolar protein 4-like OS=Homo sapiens GN=NOL4L PE=1 SV=1	74.224	0	0	0	0	0	0	0	0	0	0	0	0	0	0	0	0	0	0	0
A0A087X0P0;Q02224;D6RBW0	Kinesin-like protein;Centromere-associated protein E	CENPE	>tr|A0A087X0P0|A0A087X0P0_HUMAN Kinesin-like protein OS=Homo sapiens GN=CENPE PE=1 SV=1;>sp|Q02224|CENPE_HUMAN Centromere-associated protein E OS=Homo sapiens GN=CENPE PE=1 SV=2	312.1	19177	2114.4	6111.3	0	0	0	0	1800.7	0	0	1062.8	0	0	0	0	4068.8	0	2565.8	1453.6
A0A087X0R6;Q9UMY4	Sorting nexin-12	SNX12	>tr|A0A087X0R6|A0A087X0R6_HUMAN Sorting nexin-12 OS=Homo sapiens GN=SNX12 PE=1 SV=1;>sp|Q9UMY4|SNX12_HUMAN Sorting nexin-12 OS=Homo sapiens GN=SNX12 PE=1 SV=3	19.825	2079700	33313	243430	122450	71712	108550	0	85228	3278.7	61824	174480	208440	185250	73966	68564	26011	115160	115730	130180
A0A087X0S4;Q5T3J6		KLF4	>tr|A0A087X0S4|A0A087X0S4_HUMAN Krueppel-like factor 4 OS=Homo sapiens GN=KLF4 PE=1 SV=1;>tr|Q5T3J6|Q5T3J6_HUMAN Krueppel-like factor 4 (Fragment) OS=Homo sapiens GN=KLF4 PE=1 SV=1	16.549	0	0	0	0	0	0	0	0	0	0	0	0	0	0	0	0	0	0	0
A0A087X0S5;P12109	Collagen alpha-1(VI) chain	COL6A1	>tr|A0A087X0S5|A0A087X0S5_HUMAN Collagen alpha-1(VI) chain OS=Homo sapiens GN=COL6A1 PE=1 SV=1;>sp|P12109|CO6A1_HUMAN Collagen alpha-1(VI) chain OS=Homo sapiens GN=COL6A1 PE=1 SV=3	108.34	133390000	2761000	3796300	3324000	3910900	4666800	7240700	3196300	6452600	2639400	2819300	1450500	565050	11990000	1303500	5061700	6950600	12639000	5318000
750872;750873;750874;750875;750876;750877;750878;750879;750880;750881;750882;750883;750884;750885;750886;750887;750888;750889;750890;750891;750892;750893;750894;750895;750896;750897;750898;750899;750900;750901;750902;750903;750904;750905;750906;750907;750908;750909;750910;750911;750912;750913;750914;750915;750916;750917;750918;750919;750920;750921;750922;750923;750924;750925;750926;750927;750928;…
937408;937409;937410;937411;937412;937413;937414;937415;937416;937417;937418;937419;937420;937421;937422;937423;937424;937425;937426;937427;937428;937429;937430;937431;937432;937433;937434;937435;937436;937437;937438;937439;937440;937441;937442;937443;937444;937445;937446;937447;937448;937449;937450;937451;937452;937453;937454;937455;937456;937457;937458;937459;937460;937461;937462;937463;937464;…		238;601
A0A087X0X3;P52272;M0QZM1;M0R2I7;M0R019;M0R2T0;M0QY96;M0QYL3;M0R0N3;M0R0Y6;M0QYQ7	Heterogeneous nuclear ribonucleoprotein M	HNRNPM	>tr|A0A087X0X3|A0A087X0X3_HUMAN Heterogeneous nuclear ribonucleoprotein M OS=Homo sapiens GN=HNRNPM PE=1 SV=1;>sp|P52272|HNRPM_HUMAN Heterogeneous nuclear ribonucleoprotein M OS=Homo sapiens GN=HNRNPM PE=1 SV=3;>tr|M0QZM1|M0QZM1_HUMAN Heterogeneous nuclear	77.569	12023000	638710	753980	1213900	854100	417060	20418	624320	118640	201580	474760	1023800	1780100	46454	1420100	402500	199120	171670	659330
A0A087X101		CPSF1	>tr|A0A087X101|A0A087X101_HUMAN Cleavage and polyadenylation-specificity factor subunit 1 OS=Homo sapiens GN=CPSF1 PE=1 SV=1	23.685	0	0	0	0	0	0	0	0	0	0	0	0	0	0	0	0	0	0	0
A0A087X111;Q9UEU5;Q6NT46;Q4V326;Q13066	G antigen 2D;G antigen 2A;G antigen 2E;G antigen 2B/2C	GAGE13;GAGE2D;GAGE2A;GAGE2E;GAGE2B	>tr|A0A087X111|A0A087X111_HUMAN G antigen 13 OS=Homo sapiens GN=GAGE13 PE=4 SV=1;>sp|Q9UEU5|GGE2D_HUMAN G antigen 2D OS=Homo sapiens GN=GAGE2D PE=1 SV=1;>sp|Q6NT46|GAG2A_HUMAN G antigen 2A OS=Homo sapiens GN=GAGE2A PE=1 SV=1;>sp|Q4V326|GAG2E_HUMAN G antige	12.957	149550	0	0	0	0	0	0	149550	0	0	0	0	0	0	0	0	0	0	0
A0A087X115;Q49A17	Polypeptide N-acetylgalactosaminyltransferase;Polypeptide N-acetylgalactosaminyltransferase-like 6	GALNTL6	>tr|A0A087X115|A0A087X115_HUMAN Polypeptide N-acetylgalactosaminyltransferase OS=Homo sapiens GN=GALNTL6 PE=1 SV=1;>sp|Q49A17|GLTL6_HUMAN Polypeptide N-acetylgalactosaminyltransferase-like 6 OS=Homo sapiens GN=GALNTL6 PE=2 SV=2	48.42	0	0	0	0	0	0	0	0	0	0	0	0	0	0	0	0	0	0	0
A0A087X130;P01834;A0A075B6H6;A0A0B4J1T9;A0A0G2JMV0;A0A087WSY6;A0A075B6H7;A0A0C4DH90;A0A0C4DH55;P01605;P01624;P04434;P04207	Ig kappa chain C region	IGKC	>tr|A0A087X130|A0A087X130_HUMAN Ig kappa chain C region OS=Homo sapiens GN=IGKC PE=1 SV=1;>sp|P01834|IGKC_HUMAN Ig kappa chain C region OS=Homo sapiens GN=IGKC PE=1 SV=1;>tr|A0A075B6H6|A0A075B6H6_HUMAN Ig kappa chain C region (Fragment) OS=Homo sapiens GN=	25.136	14493000	993980	144750	174480	752140	225790	77468	342820	408270	628750	417370	920730	163960	353520	307310	515280	228550	1921400	295150
A0A087X151;Q9UBW7	Zinc finger MYM-type protein 2	ZMYM2	>tr|A0A087X151|A0A087X151_HUMAN Zinc finger MYM-type protein 2 (Fragment) OS=Homo sapiens GN=ZMYM2 PE=1 SV=1;>sp|Q9UBW7|ZMYM2_HUMAN Zinc finger MYM-type protein 2 OS=Homo sapiens GN=ZMYM2 PE=1 SV=1	29.757	0	0	0	0	0	0	0	0	0	0	0	0	0	0	0	0	0	0	0
B0QZ50;F5H8K3;A0A087X169;Q5T6S3	PHD finger protein 19	PHF19	>tr|B0QZ50|B0QZ50_HUMAN PHD finger protein 19 (Fragment) OS=Homo sapiens GN=PHF19 PE=4 SV=1;>tr|F5H8K3|F5H8K3_HUMAN PHD finger protein 19 OS=Homo sapiens GN=PHF19 PE=1 SV=1;>tr|A0A087X169|A0A087X169_HUMAN PHD finger protein 19 OS=Homo sapiens GN=PHF19 PE=1	20.221	0	0	0	0	0	0	0	0	0	0	0	0	0	0	0	0	0	0	0
A0A087X172		OR4C3	>tr|A0A087X172|A0A087X172_HUMAN Olfactory receptor 4C3 OS=Homo sapiens GN=OR4C3 PE=4 SV=1	22.282	0	0	0	0	0	0	0	0	0	0	0	0	0	0	0	0	0	0	0
A0A087X1B7;X6R700;Q9Y3Y2;Q5T7Y7	Chromatin target of PRMT1 protein	CHTOP	>tr|A0A087X1B7|A0A087X1B7_HUMAN Chromatin target of PRMT1 protein OS=Homo sapiens GN=CHTOP PE=1 SV=1;>tr|X6R700|X6R700_HUMAN Chromatin target of PRMT1 protein OS=Homo sapiens GN=CHTOP PE=1 SV=1;>sp|Q9Y3Y2|CHTOP_HUMAN Chromatin target of PRMT1 protein OS=Ho	8.5199	505940	0	0	0	0	0	0	0	0	0	0	59277	227310	0	75485	0	0	0	103520
A0A087X1F8		DCAF13	>tr|A0A087X1F8|A0A087X1F8_HUMAN DDB1- and CUL4-associated factor 13 (Fragment) OS=Homo sapiens GN=DCAF13 PE=1 SV=1	23.455	170500	0	0	0	0	0	0	170500	0	0	0	0	0	0	0	0	0	0	0
A0A087X1G1;H7BYD0;Q16718;F8WAS3;C9IZN5;A0A087WXR5	NADH dehydrogenase [ubiquinone] 1 alpha subcomplex subunit 5	NDUFA5	>tr|A0A087X1G1|A0A087X1G1_HUMAN NADH dehydrogenase [ubiquinone] 1 alpha subcomplex subunit 5 OS=Homo sapiens GN=NDUFA5 PE=1 SV=1;>tr|H7BYD0|H7BYD0_HUMAN NADH dehydrogenase [ubiquinone] 1 alpha subcomplex subunit 5 (Fragment) OS=Homo sapiens GN=NDUFA5 PE=1	11.965	3426200	0	143730	91806	429780	0	0	399950	101260	118210	282220	387960	176030	137610	440250	148140	302900	0	47407
A0A087X1J7;P22352;H0YBE4;E5RG32;H0YC19	Glutathione peroxidase;Glutathione peroxidase 3	GPX3	>tr|A0A087X1J7|A0A087X1J7_HUMAN Glutathione peroxidase OS=Homo sapiens GN=GPX3 PE=1 SV=1;>sp|P22352|GPX3_HUMAN Glutathione peroxidase 3 OS=Homo sapiens GN=GPX3 PE=1 SV=2	25.402	3248400	43592	0	72256	69124	63080	29726	92017	93621	117530	34690	16140	24485	0	107190	34569	145060	79515	30783
A0A087X1K9;E5RGR0;O75608;B4DP64;E5RJ48;E5RI35	Acyl-protein thioesterase 1	LYPLA1	>tr|A0A087X1K9|A0A087X1K9_HUMAN Acyl-protein thioesterase 1 OS=Homo sapiens GN=LYPLA1 PE=1 SV=1;>tr|E5RGR0|E5RGR0_HUMAN Acyl-protein thioesterase 1 (Fragment) OS=Homo sapiens GN=LYPLA1 PE=1 SV=1;>sp|O75608|LYPA1_HUMAN Acyl-protein thioesterase 1 OS=Homo sa	17.981	879690	69143	63223	0	129910	0	0	30007	0	39356	88150	63768	63671	26321	154580	45437	0	0	13542
A0A087X1N7;P20929;H0Y786;H0Y3P5;H7BZD5;H7C2Z5;H7C2B3	Nebulin	NEB	>tr|A0A087X1N7|A0A087X1N7_HUMAN Nebulin OS=Homo sapiens GN=NEB PE=1 SV=1;>sp|P20929|NEBU_HUMAN Nebulin OS=Homo sapiens GN=NEB PE=1 SV=5;>tr|H0Y786|H0Y786_HUMAN Nebulin (Fragment) OS=Homo sapiens GN=NEB PE=1 SV=1	990.84	57450	0	140.94	0	0	0	6966.5	0	0	0	1316.6	0	0	1239.3	0	0	22363	457.78	0
H7BYR4;F8W8P5;C9IYE1;A0A087X1P3;Q86UW7	Calcium-dependent secretion activator 2	CADPS2	>tr|H7BYR4|H7BYR4_HUMAN Calcium-dependent secretion activator 2 (Fragment) OS=Homo sapiens GN=CADPS2 PE=1 SV=1;>tr|F8W8P5|F8W8P5_HUMAN Calcium-dependent secretion activator 2 OS=Homo sapiens GN=CADPS2 PE=1 SV=2;>tr|C9IYE1|C9IYE1_HUMAN Calcium-dependent sec	102.95	0	0	0	0	0	0	0	0	0	0	0	0	0	0	0	0	0	0	0
Q6PID9;E7ENV9;A0A087X1T7;H0YM81;E7EX88;P16112	Aggrecan core protein;Aggrecan core protein 2	ACAN	>tr|Q6PID9|Q6PID9_HUMAN Aggrecan OS=Homo sapiens GN=ACAN PE=1 SV=1;>tr|E7ENV9|E7ENV9_HUMAN Aggrecan core protein OS=Homo sapiens GN=ACAN PE=1 SV=2;>tr|A0A087X1T7|A0A087X1T7_HUMAN Aggrecan core protein OS=Homo sapiens GN=ACAN PE=1 SV=1;>tr|H0YM81|H0YM81_HUM	79.615	0	0	0	0	0	0	0	0	0	0	0	0	0	0	0	0	0	0	0
A0A087X1U6;A0A075B730		EPPK1	>tr|A0A087X1U6|A0A087X1U6_HUMAN Epiplakin OS=Homo sapiens GN=EPPK1 PE=1 SV=1;>tr|A0A075B730|A0A075B730_HUMAN Epiplakin OS=Homo sapiens GN=EPPK1 PE=1 SV=2	555.65	3933400	41412	0	0	625550	2886200	0	0	0	130900	22328	0	0	9704.5	58738	0	3141.2	0	10956
A0A087X1V3;O15164	Transcription intermediary factor 1-alpha	TRIM24	>tr|A0A087X1V3|A0A087X1V3_HUMAN Transcription intermediary factor 1-alpha OS=Homo sapiens GN=TRIM24 PE=1 SV=1;>sp|O15164|TIF1A_HUMAN Transcription intermediary factor 1-alpha OS=Homo sapiens GN=TRIM24 PE=1 SV=3	113.05	0	0	0	0	0	0	0	0	0	0	0	0	0	0	0	0	0	0	0
A0A087X1Z3;Q9UL46;H0YM70;H0YKU2	Proteasome activator complex subunit 2	PSME2	>tr|A0A087X1Z3|A0A087X1Z3_HUMAN Proteasome activator complex subunit 2 OS=Homo sapiens GN=PSME2 PE=1 SV=1;>sp|Q9UL46|PSME2_HUMAN Proteasome activator complex subunit 2 OS=Homo sapiens GN=PSME2 PE=1 SV=4;>tr|H0YM70|H0YM70_HUMAN Proteasome activator complex	29.126	12007000	388610	308890	1257500	1998200	265830	43193	2543900	70635	216190	946330	647810	995780	160940	917510	912250	29852	153090	127710
A0A087X202		EIF2D	>tr|A0A087X202|A0A087X202_HUMAN Eukaryotic translation initiation factor 2D (Fragment) OS=Homo sapiens GN=EIF2D PE=4 SV=1	8.0255	0	0	0	0	0	0	0	0	0	0	0	0	0	0	0	0	0	0	0
A0A087X208;O00468	Agrin;Agrin N-terminal 110 kDa subunit;Agrin C-terminal 110 kDa subunit;Agrin C-terminal 90 kDa fragment;Agrin C-terminal 22 kDa fragment	AGRN	>tr|A0A087X208|A0A087X208_HUMAN Agrin OS=Homo sapiens GN=AGRN PE=1 SV=1;>sp|O00468|AGRIN_HUMAN Agrin OS=Homo sapiens GN=AGRN PE=1 SV=5	202.29	26631	0	0	0	0	0	0	0	0	0	0	0	2459.5	0	0	0	0	0	24172
A0A087X212		FAM177A1	>tr|A0A087X212|A0A087X212_HUMAN Protein FAM177A1 OS=Homo sapiens GN=FAM177A1 PE=1 SV=1	8.9923	0	0	0	0	0	0	0	0	0	0	0	0	0	0	0	0	0	0	0
A0A087X234;Q6ZT98	Tubulin polyglutamylase TTLL7	TTLL7	>tr|A0A087X234|A0A087X234_HUMAN Tubulin polyglutamylase TTLL7 OS=Homo sapiens GN=TTLL7 PE=4 SV=1;>sp|Q6ZT98|TTLL7_HUMAN Tubulin polyglutamylase TTLL7 OS=Homo sapiens GN=TTLL7 PE=2 SV=2	63.577	0	0	0	0	0	0	0	0	0	0	0	0	0	0	0	0	0	0	0
H7C2D3;C9JM20;A0A087X239;Q6PCB5	Round spermatid basic protein 1-like protein	RSBN1L	>tr|H7C2D3|H7C2D3_HUMAN Round spermatid basic protein 1-like protein (Fragment) OS=Homo sapiens GN=RSBN1L PE=1 SV=1;>tr|C9JM20|C9JM20_HUMAN Round spermatid basic protein 1-like protein (Fragment) OS=Homo sapiens GN=RSBN1L PE=1 SV=1;>tr|A0A087X239|A0A087X23	20.225	0	0	0	0	0	0	0	0	0	0	0	0	0	0	0	0	0	0	0
A0A087X270;P40938	Replication factor C subunit 3	RFC3	>tr|A0A087X270|A0A087X270_HUMAN Replication factor C subunit 3 (Fragment) OS=Homo sapiens GN=RFC3 PE=1 SV=1;>sp|P40938|RFC3_HUMAN Replication factor C subunit 3 OS=Homo sapiens GN=RFC3 PE=1 SV=2	11.949	0	0	0	0	0	0	0	0	0	0	0	0	0	0	0	0	0	0	0
A0A087X2C0;A0A0G2JQL4;A0A075B6N9;P01871;P04220	Ig mu chain C region;Ig mu heavy chain disease protein	IGHM	>tr|A0A087X2C0|A0A087X2C0_HUMAN Ig mu chain C region OS=Homo sapiens GN=IGHM PE=1 SV=1;>tr|A0A0G2JQL4|A0A0G2JQL4_HUMAN Uncharacterized protein OS=Homo sapiens PE=4 SV=1;>tr|A0A075B6N9|A0A075B6N9_HUMAN Ig mu chain C region (Fragment) OS=Homo sapiens GN=IGHM	64.106	26642000	703020	39985	29393	610820	318730	169140	933880	597770	1334300	208280	752280	536770	473630	505150	4789000	2347100	1137100	62434
A0A087X2F7;P28324	ETS domain-containing protein Elk-4	ELK4	>tr|A0A087X2F7|A0A087X2F7_HUMAN ETS domain-containing protein Elk-4 (Fragment) OS=Homo sapiens GN=ELK4 PE=1 SV=1;>sp|P28324|ELK4_HUMAN ETS domain-containing protein Elk-4 OS=Homo sapiens GN=ELK4 PE=1 SV=3	16.64	0	0	0	0	0	0	0	0	0	0	0	0	0	0	0	0	0	0	0
F1T0B3;A0A087X2G1;Q92499	ATP-dependent RNA helicase DDX1	DDX1	>tr|F1T0B3|F1T0B3_HUMAN ATP-dependent RNA helicase DDX1 OS=Homo sapiens GN=DDX1 PE=1 SV=1;>tr|A0A087X2G1|A0A087X2G1_HUMAN ATP-dependent RNA helicase DDX1 OS=Homo sapiens GN=DDX1 PE=1 SV=1;>sp|Q92499|DDX1_HUMAN ATP-dependent RNA helicase DDX1 OS=Homo sapien	73.915	22236	0	0	22236	0	0	0	0	0	0	0	0	0	0	0	0	0	0	0
H0YJS8;H0YJC0;A0A087X2I1;P62333	26S protease regulatory subunit 10B	PSMC6	>tr|H0YJS8|H0YJS8_HUMAN 26S protease regulatory subunit 10B (Fragment) OS=Homo sapiens GN=PSMC6 PE=1 SV=2;>tr|H0YJC0|H0YJC0_HUMAN 26S protease regulatory subunit 10B (Fragment) OS=Homo sapiens GN=PSMC6 PE=1 SV=1;>tr|A0A087X2I1|A0A087X2I1_HUMAN 26S protease	22.05	1415800	223900	0	0	0	210460	0	0	0	0	359060	238150	49585	0	265490	0	28466	0	40647
CON__Q14525;A0A087X2I6;Q14525;G3V1C2	Keratin, type I cuticular Ha3-II	KRT33B	>Q14525 SWISS-PROT:Q14525 Keratin, type I cuticular HA3-II (Hair keratin, type I HA3-II);>tr|A0A087X2I6|A0A087X2I6_HUMAN Keratin, type I cuticular Ha3-II OS=Homo sapiens GN=KRT33B PE=1 SV=1;>sp|Q14525|KT33B_HUMAN Keratin, type I cuticular Ha3-II OS=Homo sa	46.213	18238000	20676	10266	156660	9194.4	44301	0	0	606310	145710	0	0	18922	0	18822	999240	257550	15628000	3184.1
E9PI44;A0A088AWN5;K7EJ18;Q5M7Z0	RING finger and transmembrane domain-containing protein 1	RNFT1	>tr|E9PI44|E9PI44_HUMAN RING finger and transmembrane domain-containing protein 1 OS=Homo sapiens GN=RNFT1 PE=1 SV=1;>tr|A0A088AWN5|A0A088AWN5_HUMAN RING finger and transmembrane domain-containing protein 1 OS=Homo sapiens GN=RNFT1 PE=1 SV=1;>tr|K7EJ18|K7E	18.78	0	0	0	0	0	0	0	0	0	0	0	0	0	0	0	0	0	0	0
A0A096LNH4;X6R8R1;Q9BQS2	Synaptotagmin-15	SYT15	>tr|A0A096LNH4|A0A096LNH4_HUMAN Synaptotagmin-15 (Fragment) OS=Homo sapiens GN=SYT15 PE=1 SV=1;>tr|X6R8R1|X6R8R1_HUMAN Synaptotagmin-15 OS=Homo sapiens GN=SYT15 PE=1 SV=1;>sp|Q9BQS2|SYT15_HUMAN Synaptotagmin-15 OS=Homo sapiens GN=SYT15 PE=2 SV=3	49.586	0	0	0	0	0	0	0	0	0	0	0	0	0	0	0	0	0	0	0
A0A096LNH7		PCDHB6	>tr|A0A096LNH7|A0A096LNH7_HUMAN Protocadherin beta-6 OS=Homo sapiens GN=PCDHB6 PE=4 SV=1	71.793	0	0	0	0	0	0	0	0	0	0	0	0	0	0	0	0	0	0	0
A0A096LNL8;Q7RTZ2;P0C7I0;A6NCW7;A6NCW0	Ubiquitin carboxyl-terminal hydrolase 17-like protein 1;Inactive ubiquitin carboxyl-terminal hydrolase 17-like protein 8;Inactive ubiquitin carboxyl-terminal hydrolase 17-like protein 4;Ubiquitin carboxyl-terminal hydrolase 17-like protein 3	USP17L8;USP17L1;USP17L4;USP17L3	>tr|A0A096LNL8|A0A096LNL8_HUMAN Inactive ubiquitin carboxyl-terminal hydrolase 17-like protein 8 OS=Homo sapiens GN=USP17L8 PE=4 SV=1;>sp|Q7RTZ2|U17L1_HUMAN Ubiquitin carboxyl-terminal hydrolase 17-like protein 1 OS=Homo sapiens GN=USP17L1 PE=3 SV=1;>sp|P0	59.668	0	0	0	0	0	0	0	0	0	0	0	0	0	0	0	0	0	0	0
A0A096LNS3			>tr|A0A096LNS3|A0A096LNS3_HUMAN Uncharacterized protein OS=Homo sapiens PE=4 SV=1	14.403	0	0	0	0	0	0	0	0	0	0	0	0	0	0	0	0	0	0	0
A0A096LNV3;A0A096LP02;Q9Y508	E3 ubiquitin-protein ligase RNF114	RNF114	>tr|A0A096LNV3|A0A096LNV3_HUMAN E3 ubiquitin-protein ligase RNF114 (Fragment) OS=Homo sapiens GN=RNF114 PE=1 SV=1;>tr|A0A096LP02|A0A096LP02_HUMAN E3 ubiquitin-protein ligase RNF114 OS=Homo sapiens GN=RNF114 PE=1 SV=1;>sp|Q9Y508|RN114_HUMAN E3 ubiquitin-pro	20.885	0	0	0	0	0	0	0	0	0	0	0	0	0	0	0	0	0	0	0
C9JFE4;A0A096LP07;A0A096LPJ3;A8K070;Q13098	COP9 signalosome complex subunit 1	GPS1	>tr|C9JFE4|C9JFE4_HUMAN COP9 signalosome complex subunit 1 OS=Homo sapiens GN=GPS1 PE=1 SV=2;>tr|A0A096LP07|A0A096LP07_HUMAN COP9 signalosome complex subunit 1 OS=Homo sapiens GN=GPS1 PE=1 SV=1;>tr|A0A096LPJ3|A0A096LPJ3_HUMAN COP9 signalosome complex subun	53.371	0	0	0	0	0	0	0	0	0	0	0	0	0	0	0	0	0	0	0
A0A096LP30;Q8NDA2	Hemicentin-2	HMCN2	>tr|A0A096LP30|A0A096LP30_HUMAN Hemicentin-2 OS=Homo sapiens GN=HMCN2 PE=1 SV=1;>sp|Q8NDA2|HMCN2_HUMAN Hemicentin-2 OS=Homo sapiens GN=HMCN2 PE=2 SV=2	541.97	11020	0	0	0	0	0	0	0	1767.6	0	0	0	0	0	0	0	0	0	0
A0A096LPB4		ZNF638	>tr|A0A096LPB4|A0A096LPB4_HUMAN Zinc finger protein 638 (Fragment) OS=Homo sapiens GN=ZNF638 PE=1 SV=1	21.525	0	0	0	0	0	0	0	0	0	0	0	0	0	0	0	0	0	0	0
A0A096LPE2;P35542;A0A087X0E2	Serum amyloid A-4 protein;Serum amyloid A protein	SAA2-SAA4;SAA4	>tr|A0A096LPE2|A0A096LPE2_HUMAN Protein SAA2-SAA4 OS=Homo sapiens GN=SAA2-SAA4 PE=4 SV=1;>sp|P35542|SAA4_HUMAN Serum amyloid A-4 protein OS=Homo sapiens GN=SAA4 PE=1 SV=2;>tr|A0A087X0E2|A0A087X0E2_HUMAN Serum amyloid A protein OS=Homo sapiens GN=SAA2-SAA4	23.353	6855900	38270	26349	7783.8	0	49975	73610	109080	9197.9	91392	79358	84715	0	105900	0	136680	95041	544130	135950
A0A096LPI3;Q9NP73	Putative bifunctional UDP-N-acetylglucosamine transferase and deubiquitinase ALG13	ALG13	>tr|A0A096LPI3|A0A096LPI3_HUMAN Putative bifunctional UDP-N-acetylglucosamine transferase and deubiquitinase ALG13 (Fragment) OS=Homo sapiens GN=ALG13 PE=1 SV=1;>sp|Q9NP73|ALG13_HUMAN Putative bifunctional UDP-N-acetylglucosamine transferase and deubiquiti	42.169	106760	0	0	0	0	0	0	106760	0	0	0	0	0	0	0	0	0	0	0
A0A096P6K8;Q96EP1	E3 ubiquitin-protein ligase CHFR	CHFR	>tr|A0A096P6K8|A0A096P6K8_HUMAN E3 ubiquitin-protein ligase CHFR OS=Homo sapiens GN=CHFR PE=1 SV=1;>sp|Q96EP1|CHFR_HUMAN E3 ubiquitin-protein ligase CHFR OS=Homo sapiens GN=CHFR PE=1 SV=2	38.175	562130	0	94270	9789.9	21167	62874	0	123220	0	25140	23972	0	46222	0	0	0	52694	0	102780
A0A0A0MP75;G5E9B8;Q9UJW8	Zinc finger protein 180	ZNF180	>tr|A0A0A0MP75|A0A0A0MP75_HUMAN Zinc finger protein 180 OS=Homo sapiens GN=ZNF180 PE=1 SV=1;>tr|G5E9B8|G5E9B8_HUMAN Zinc finger protein 180 OS=Homo sapiens GN=ZNF180 PE=1 SV=2;>sp|Q9UJW8|ZN180_HUMAN Zinc finger protein 180 OS=Homo sapiens GN=ZNF180 PE=1 SV	76.3	0	0	0	0	0	0	0	0	0	0	0	0	0	0	0	0	0	0	0
A0A0A0MQR4;Q96RK0	Protein capicua homolog	CIC	>tr|A0A0A0MQR4|A0A0A0MQR4_HUMAN Protein capicua homolog OS=Homo sapiens GN=CIC PE=1 SV=1;>sp|Q96RK0|CIC_HUMAN Protein capicua homolog OS=Homo sapiens GN=CIC PE=1 SV=2	163.68	0	0	0	0	0	0	0	0	0	0	0	0	0	0	0	0	0	0	0
A0A0A0MTC7;A0A0A0MQS9;Q16363;H0Y351;H0YAQ5	Laminin subunit alpha-4	LAMA4	>tr|A0A0A0MTC7|A0A0A0MTC7_HUMAN Laminin subunit alpha-4 OS=Homo sapiens GN=LAMA4 PE=1 SV=1;>tr|A0A0A0MQS9|A0A0A0MQS9_HUMAN Laminin subunit alpha-4 OS=Homo sapiens GN=LAMA4 PE=1 SV=1;>sp|Q16363|LAMA4_HUMAN Laminin subunit alpha-4 OS=Homo sapiens GN=LAMA4 PE	201.82	53348	0	0	0	0	7186.6	0	0	905.09	3533.4	4408.5	0	0	0	0	4860.5	4484.4	10932	17038
A0A0A0MTB9;H0YAK8;A0A0A0MQT0;P09455	Retinol-binding protein 1	RBP1	>tr|A0A0A0MTB9|A0A0A0MTB9_HUMAN Retinol-binding protein 1 OS=Homo sapiens GN=RBP1 PE=1 SV=1;>tr|H0YAK8|H0YAK8_HUMAN Retinol-binding protein 1 OS=Homo sapiens GN=RBP1 PE=1 SV=2;>tr|A0A0A0MQT0|A0A0A0MQT0_HUMAN Retinol binding protein 1, cellular OS=Homo sapi	10.644	677750	0	49518	0	582060	0	0	0	0	23774	0	0	0	22396	0	0	0	0	0
A8MXZ9;A0A0A0MQU5;Q14896;F5GZR4	Myosin-binding protein C, cardiac-type	MYBPC3	>tr|A8MXZ9|A8MXZ9_HUMAN Myosin-binding protein C, cardiac-type OS=Homo sapiens GN=MYBPC3 PE=1 SV=1;>tr|A0A0A0MQU5|A0A0A0MQU5_HUMAN Myosin-binding protein C, cardiac-type OS=Homo sapiens GN=MYBPC3 PE=1 SV=1;>sp|Q14896|MYPC3_HUMAN Myosin-binding protein C, c	140.66	6216.8	0	0	0	0	0	0	0	0	0	0	6216.8	0	0	0	0	0	0	0
A0A0A0MQW3;Q9UIV8;F8WE70;C9JL93	Serpin B13	SERPINB13	>tr|A0A0A0MQW3|A0A0A0MQW3_HUMAN Serpin B13 OS=Homo sapiens GN=SERPINB13 PE=1 SV=1;>sp|Q9UIV8|SPB13_HUMAN Serpin B13 OS=Homo sapiens GN=SERPINB13 PE=1 SV=2;>tr|F8WE70|F8WE70_HUMAN Serpin B13 OS=Homo sapiens GN=SERPINB13 PE=1 SV=1	45.287	167140	0	0	0	0	0	15104	29872	0	0	0	0	0	0	0	95123	14878	0	0
C9JP00;A0A0A0MQX8;Q9NR56	Muscleblind-like protein 1	MBNL1	>tr|C9JP00|C9JP00_HUMAN Muscleblind-like protein 1 OS=Homo sapiens GN=MBNL1 PE=1 SV=1;>tr|A0A0A0MQX8|A0A0A0MQX8_HUMAN Muscleblind-like protein 1 OS=Homo sapiens GN=MBNL1 PE=1 SV=1;>sp|Q9NR56|MBNL1_HUMAN Muscleblind-like protein 1 OS=Homo sapiens GN=MBNL1 P	37.898	289850	0	0	0	6407	0	0	0	0	0	9098.1	9843.7	16790	0	15317	0	0	0	0
A0A0A0MQZ3;A4UGR9	Xin actin-binding repeat-containing protein 2	XIRP2	>tr|A0A0A0MQZ3|A0A0A0MQZ3_HUMAN Xin actin-binding repeat-containing protein 2 OS=Homo sapiens GN=XIRP2 PE=1 SV=1;>sp|A4UGR9|XIRP2_HUMAN Xin actin-binding repeat-containing protein 2 OS=Homo sapiens GN=XIRP2 PE=1 SV=2	108.87	0	0	0	0	0	0	0	0	0	0	0	0	0	0	0	0	0	0	0
A0A0A0MR02;P45880;Q5JSD2;Q5JSD1	Voltage-dependent anion-selective channel protein 2	VDAC2	>tr|A0A0A0MR02|A0A0A0MR02_HUMAN Voltage-dependent anion-selective channel protein 2 (Fragment) OS=Homo sapiens GN=VDAC2 PE=1 SV=1;>sp|P45880|VDAC2_HUMAN Voltage-dependent anion-selective channel protein 2 OS=Homo sapiens GN=VDAC2 PE=1 SV=2	30.348	1812500	198830	114580	55684	380780	28589	0	135980	13171	0	43656	205740	122420	0	157610	0	53305	16447	52408
A0A0A0MR17;Q9NZN1	Interleukin-1 receptor accessory protein-like 1	IL1RAPL1	>tr|A0A0A0MR17|A0A0A0MR17_HUMAN Interleukin-1 receptor accessory protein-like 1 OS=Homo sapiens GN=IL1RAPL1 PE=1 SV=1;>sp|Q9NZN1|IRPL1_HUMAN Interleukin-1 receptor accessory protein-like 1 OS=Homo sapiens GN=IL1RAPL1 PE=1 SV=2	50.249	7350.6	0	0	0	0	0	0	0	0	0	0	0	7350.6	0	0	0	0	0	0
E7EQ12;A0A0A0MR45;E7EQA0;H0Y7F0;H0YD33;H0Y9H6;E9PDE4;E7ES10;E9PCH5;E7EVY3;B7Z574;A0A0C4DGB5;P20810;D6RC54;A0A0C4DGD1	Calpastatin	CAST	>tr|E7EQ12|E7EQ12_HUMAN Calpastatin OS=Homo sapiens GN=CAST PE=1 SV=1;>tr|A0A0A0MR45|A0A0A0MR45_HUMAN Calpastatin OS=Homo sapiens GN=CAST PE=1 SV=1;>tr|E7EQA0|E7EQA0_HUMAN Calpastatin OS=Homo sapiens GN=CAST PE=1 SV=1;>tr|H0Y7F0|H0Y7F0_HUMAN Calpastatin (F	46.133	220030	71347	0	0	0	0	0	0	0	0	9684	0	16749	0	40406	0	3682	0	70601
H7BZQ0;A0A0A0MR73;Q99928	Gamma-aminobutyric acid receptor subunit gamma-3	GABRG3	>tr|H7BZQ0|H7BZQ0_HUMAN Gamma-aminobutyric acid receptor subunit gamma-3 (Fragment) OS=Homo sapiens GN=GABRG3 PE=4 SV=1;>tr|A0A0A0MR73|A0A0A0MR73_HUMAN Gamma-aminobutyric acid receptor subunit gamma-3 OS=Homo sapiens GN=GABRG3 PE=4 SV=1;>sp|Q99928|GBRG3_HU	18.955	0	0	0	0	0	0	0	0	0	0	0	0	0	0	0	0	0	0	0
B2RB02;A0A0A0MRA8;Q9Y2J2	Band 4.1-like protein 3;Band 4.1-like protein 3, N-terminally processed	EPB41L3	>tr|B2RB02|B2RB02_HUMAN Band 4.1-like protein 3 OS=Homo sapiens GN=EPB41L3 PE=1 SV=1;>tr|A0A0A0MRA8|A0A0A0MRA8_HUMAN Band 4.1-like protein 3 OS=Homo sapiens GN=EPB41L3 PE=1 SV=1;>sp|Q9Y2J2|E41L3_HUMAN Band 4.1-like protein 3 OS=Homo sapiens GN=EPB41L3 PE=1	57.718	0	0	0	0	0	0	0	0	0	0	0	0	0	0	0	0	0	0	0
A0A0A0MRE9;A0A0A0MRF6;Q99996;A0A087WX84;Q6PJH3	A-kinase anchor protein 9	AKAP9	>tr|A0A0A0MRE9|A0A0A0MRE9_HUMAN A-kinase anchor protein 9 OS=Homo sapiens GN=AKAP9 PE=1 SV=1;>tr|A0A0A0MRF6|A0A0A0MRF6_HUMAN A-kinase anchor protein 9 OS=Homo sapiens GN=AKAP9 PE=1 SV=1;>sp|Q99996|AKAP9_HUMAN A-kinase anchor protein 9 OS=Homo sapiens GN=AK	362.57	1865.9	0	0	0	0	0	0	0	1131.5	0	0	0	0	0	734.41	0	0	0	0
A0A0A0MRG8;Q16611	Bcl-2 homologous antagonist/killer	BAK1	>tr|A0A0A0MRG8|A0A0A0MRG8_HUMAN Bcl-2 homologous antagonist/killer OS=Homo sapiens GN=BAK1 PE=1 SV=1;>sp|Q16611|BAK_HUMAN Bcl-2 homologous antagonist/killer OS=Homo sapiens GN=BAK1 PE=1 SV=1	21.359	55761	0	0	0	55761	0	0	0	0	0	0	0	0	0	0	0	0	0	0
A0A0A0MRH2		RYR1	>tr|A0A0A0MRH2|A0A0A0MRH2_HUMAN Ryanodine receptor 1 OS=Homo sapiens GN=RYR1 PE=1 SV=1	564.58	0	0	0	0	0	0	0	0	0	0	0	0	0	0	0	0	0	0	0
A0A0A0MRH6;Q5JRA6	Melanoma inhibitory activity protein 3	MIA3	>tr|A0A0A0MRH6|A0A0A0MRH6_HUMAN Melanoma inhibitory activity protein 3 (Fragment) OS=Homo sapiens GN=MIA3 PE=1 SV=3;>sp|Q5JRA6|MIA3_HUMAN Melanoma inhibitory activity protein 3 OS=Homo sapiens GN=MIA3 PE=1 SV=1	114	0	0	0	0	0	0	0	0	0	0	0	0	0	0	0	0	0	0	0
A0A0A0MRI2;Q9UNH7	Sorting nexin-6;Sorting nexin-6, N-terminally processed	SNX6	>tr|A0A0A0MRI2|A0A0A0MRI2_HUMAN Sorting nexin 6, isoform CRA_b OS=Homo sapiens GN=SNX6 PE=1 SV=1;>sp|Q9UNH7|SNX6_HUMAN Sorting nexin-6 OS=Homo sapiens GN=SNX6 PE=1 SV=1	47.804	165040	14292	0	0	22594	0	0	35710	7320.6	0	0	0	0	0	14943	14182	0	35590	20410
A0A0A0MRI7;Q9H2C2;H7C484;H7C0E7	Protein ARV1	ARV1	>tr|A0A0A0MRI7|A0A0A0MRI7_HUMAN Protein ARV1 OS=Homo sapiens GN=ARV1 PE=1 SV=1;>sp|Q9H2C2|ARV1_HUMAN Protein ARV1 OS=Homo sapiens GN=ARV1 PE=2 SV=1;>tr|H7C484|H7C484_HUMAN Protein ARV1 (Fragment) OS=Homo sapiens GN=ARV1 PE=1 SV=1;>tr|H7C0E7|H7C0E7_HUMAN Pr	26.392	0	0	0	0	0	0	0	0	0	0	0	0	0	0	0	0	0	0	0
A0A0A0MRJ0;Q5VT25;A0A0A0MRJ1;H0Y5V1	Non-specific serine/threonine protein kinase;Serine/threonine-protein kinase MRCK alpha	CDC42BPA	>tr|A0A0A0MRJ0|A0A0A0MRJ0_HUMAN Non-specific serine/threonine protein kinase OS=Homo sapiens GN=CDC42BPA PE=1 SV=1;>sp|Q5VT25|MRCKA_HUMAN Serine/threonine-protein kinase MRCK alpha OS=Homo sapiens GN=CDC42BPA PE=1 SV=1;>tr|A0A0A0MRJ1|A0A0A0MRJ1_HUMAN Serin	193.63	20154	0	0	9364.8	5803.1	0	0	4986.3	0	0	0	0	0	0	0	0	0	0	0
F6S8N6;A0A0A0MRJ6;H7BY58;P22061;C9J0F2;F8WDT3;F8WAV5;F8WAX2	Protein-L-isoaspartate O-methyltransferase;Protein-L-isoaspartate(D-aspartate) O-methyltransferase	PCMT1	>tr|F6S8N6|F6S8N6_HUMAN Protein-L-isoaspartate O-methyltransferase OS=Homo sapiens GN=PCMT1 PE=1 SV=1;>tr|A0A0A0MRJ6|A0A0A0MRJ6_HUMAN Protein-L-isoaspartate O-methyltransferase OS=Homo sapiens GN=PCMT1 PE=1 SV=1;>tr|H7BY58|H7BY58_HUMAN Protein-L-isoasparta	26.626	199790	75472	0	0	17799	0	0	0	0	0	22117	0	20844	15229	6105.3	7249.2	34977	0	0
A0A0A0MRJ7;P12259	Coagulation factor V;Coagulation factor V heavy chain;Coagulation factor V light chain	F5	>tr|A0A0A0MRJ7|A0A0A0MRJ7_HUMAN Coagulation factor V OS=Homo sapiens GN=F5 PE=1 SV=1;>sp|P12259|FA5_HUMAN Coagulation factor V OS=Homo sapiens GN=F5 PE=1 SV=4	252.23	0	0	0	0	0	0	0	0	0	0	0	0	0	0	0	0	0	0	0
A0A0A0MRM2;Q86VF7	Nebulin-related-anchoring protein	NRAP	>tr|A0A0A0MRM2|A0A0A0MRM2_HUMAN Nebulin-related-anchoring protein OS=Homo sapiens GN=NRAP PE=1 SV=1;>sp|Q86VF7|NRAP_HUMAN Nebulin-related-anchoring protein OS=Homo sapiens GN=NRAP PE=2 SV=2	197.2	0	0	0	0	0	0	0	0	0	0	0	0	0	0	0	0	0	0	0
A0A0A0MRM8;A0A0D9SGC1;E7EW20;Q9UM54;Q5JVM0	Unconventional myosin-VI	MYO6	>tr|A0A0A0MRM8|A0A0A0MRM8_HUMAN Unconventional myosin-VI OS=Homo sapiens GN=MYO6 PE=1 SV=1;>tr|A0A0D9SGC1|A0A0D9SGC1_HUMAN Unconventional myosin-VI OS=Homo sapiens GN=MYO6 PE=1 SV=1;>tr|E7EW20|E7EW20_HUMAN Unconventional myosin-VI OS=Homo sapiens GN=MYO6 P	145.01	111360	0	0	0	0	0	0	0	0	0	11153	2813.2	0	6175.7	0	29235	0	49420	12564
A0A0A0MRN0		PRPF38B	>tr|A0A0A0MRN0|A0A0A0MRN0_HUMAN PRP38 pre-mRNA processing factor 38 (Yeast) domain containing B, isoform CRA_b OS=Homo sapiens GN=PRPF38B PE=1 SV=1	52.487	0	0	0	0	0	0	0	0	0	0	0	0	0	0	0	0	0	0	0
A0A0A0MRN4;Q5BKZ1	DBIRD complex subunit ZNF326	ZNF326	>tr|A0A0A0MRN4|A0A0A0MRN4_HUMAN DBIRD complex subunit ZNF326 OS=Homo sapiens GN=ZNF326 PE=1 SV=1;>sp|Q5BKZ1|ZN326_HUMAN DBIRD complex subunit ZNF326 OS=Homo sapiens GN=ZNF326 PE=1 SV=2	55.57	0	0	0	0	0	0	0	0	0	0	0	0	0	0	0	0	0	0	0
Q5T457;A0A0A0MRN9;Q9GZV1	Ankyrin repeat domain-containing protein 2	ANKRD2	>tr|Q5T457|Q5T457_HUMAN Ankyrin repeat domain-containing protein 2 OS=Homo sapiens GN=ANKRD2 PE=1 SV=1;>tr|A0A0A0MRN9|A0A0A0MRN9_HUMAN Ankyrin repeat domain-containing protein 2 OS=Homo sapiens GN=ANKRD2 PE=1 SV=1;>sp|Q9GZV1|ANKR2_HUMAN Ankyrin repeat doma	33.454	768420	169880	0	0	0	0	21933	0	0	0	0	0	0	0	0	0	142440	155550	0
A0A0A0MRR7;P09234;Q5TAL2	U1 small nuclear ribonucleoprotein C	SNRPC	>tr|A0A0A0MRR7|A0A0A0MRR7_HUMAN U1 small nuclear ribonucleoprotein C OS=Homo sapiens GN=SNRPC PE=1 SV=1;>sp|P09234|RU1C_HUMAN U1 small nuclear ribonucleoprotein C OS=Homo sapiens GN=SNRPC PE=1 SV=1;>tr|Q5TAL2|Q5TAL2_HUMAN U1 small nuclear ribonucleoprotein	19.687	256170	0	16588	0	77299	0	0	35284	0	0	40961	10064	0	0	13692	22238	26847	0	13197
B6VEX4;A0A0A0MRT6;Q8IZP0	Abl interactor 1	ABI1	>tr|B6VEX4|B6VEX4_HUMAN Abl interactor 1 OS=Homo sapiens GN=ABI1 PE=1 SV=1;>tr|A0A0A0MRT6|A0A0A0MRT6_HUMAN Abl interactor 1 OS=Homo sapiens GN=ABI1 PE=1 SV=1;>sp|Q8IZP0|ABI1_HUMAN Abl interactor 1 OS=Homo sapiens GN=ABI1 PE=1 SV=4	43.294	41888	0	0	0	19936	0	0	0	0	0	0	0	12451	0	7381.8	2119.5	0	0	0
B1AM48;B1APY9;B1APY8;A0A0A0MRX1;Q12926;P26378	ELAV-like protein;ELAV-like protein 2;ELAV-like protein 4	ELAVL2;ELAVL4	>tr|B1AM48|B1AM48_HUMAN ELAV-like protein (Fragment) OS=Homo sapiens GN=ELAVL2 PE=1 SV=1;>tr|B1APY9|B1APY9_HUMAN ELAV-like protein OS=Homo sapiens GN=ELAVL4 PE=1 SV=1;>tr|B1APY8|B1APY8_HUMAN ELAV-like protein OS=Homo sapiens GN=ELAVL4 PE=1 SV=1;>tr|A0A0A0M	20.729	0	0	0	0	0	0	0	0	0	0	0	0	0	0	0	0	0	0	0
A0A0A0MRX2;Q96HY6	DDRGK domain-containing protein 1	DDRGK1	>tr|A0A0A0MRX2|A0A0A0MRX2_HUMAN DDRGK domain-containing protein 1 OS=Homo sapiens GN=DDRGK1 PE=1 SV=1;>sp|Q96HY6|DDRGK_HUMAN DDRGK domain-containing protein 1 OS=Homo sapiens GN=DDRGK1 PE=1 SV=2	33.939	1965200	74430	145130	46378	0	0	0	338250	0	99213	142790	127340	92334	42531	145290	65228	0	0	0
A0A0A0MRY1;C9JMN1;Q96SB8	Structural maintenance of chromosomes protein 6	SMC6	>tr|A0A0A0MRY1|A0A0A0MRY1_HUMAN Structural maintenance of chromosomes protein 6 (Fragment) OS=Homo sapiens GN=SMC6 PE=1 SV=3;>tr|C9JMN1|C9JMN1_HUMAN Structural maintenance of chromosomes protein 6 (Fragment) OS=Homo sapiens GN=SMC6 PE=1 SV=1;>sp|Q96SB8|SMC	51.003	236600	0	8616.3	0	0	0	0	0	0	6110.9	0	0	0	0	0	7814.5	0	0	0
A0A0A0MS01		TRGV10	>tr|A0A0A0MS01|A0A0A0MS01_HUMAN Protein TRGV10 (Fragment) OS=Homo sapiens GN=TRGV10 PE=4 SV=1	13.213	0	0	0	0	0	0	0	0	0	0	0	0	0	0	0	0	0	0	0
A0A0A0MS41;S4R3N9;Q9BWM7	Sideroflexin;Sideroflexin-3	SFXN3	>tr|A0A0A0MS41|A0A0A0MS41_HUMAN Sideroflexin OS=Homo sapiens GN=SFXN3 PE=1 SV=1;>tr|S4R3N9|S4R3N9_HUMAN Sideroflexin-3 OS=Homo sapiens GN=SFXN3 PE=1 SV=1;>sp|Q9BWM7|SFXN3_HUMAN Sideroflexin-3 OS=Homo sapiens GN=SFXN3 PE=1 SV=2	35.503	699200	56232	34149	12360	52413	6695.2	0	25809	13635	17012	26119	31982	0	57804	103930	47220	32685	14882	68764
A0A0A0MS51;A0A0A0MT01;P06396;CON__Q3SX14;Q5T0H9;Q5T0H8;Q5T0I1;REV__H0YJM7;REV__Q6TDU7;REV__F8W8F9	Gelsolin	GSN	>tr|A0A0A0MS51|A0A0A0MS51_HUMAN Gelsolin OS=Homo sapiens GN=GSN PE=1 SV=1;>tr|A0A0A0MT01|A0A0A0MT01_HUMAN Gelsolin OS=Homo sapiens GN=GSN PE=1 SV=1;>sp|P06396|GELS_HUMAN Gelsolin OS=Homo sapiens GN=GSN PE=1 SV=1;>Q3SX14 TREMBL:Q3SX14 (Bos taurus) Similar t	82.525	64967000	2139000	6182700	2149000	5112100	1651100	1691700	4870000	1998800	1808100	2278300	3192100	123070	2157500	1811000	4416900	2197900	3804800	1637400
H0Y6G2;Q8WU40;Q5SWX3;A0A0A0MS52;A0A0A0MT11;Q13555	Calcium/calmodulin-dependent protein kinase type II subunit gamma	CAMK2G	>tr|H0Y6G2|H0Y6G2_HUMAN Calcium/calmodulin-dependent protein kinase type II subunit gamma (Fragment) OS=Homo sapiens GN=CAMK2G PE=1 SV=1;>tr|Q8WU40|Q8WU40_HUMAN CAMK2G protein (Fragment) OS=Homo sapiens GN=CAMK2G PE=1 SV=2;>tr|Q5SWX3|Q5SWX3_HUMAN Calcium/c	36.939	0	0	0	0	0	0	0	0	0	0	0	0	0	0	0	0	0	0	0
F5GZ52;A0A0A0MS72;Q12879	Glutamate receptor ionotropic, NMDA 2A	GRIN2A	>tr|F5GZ52|F5GZ52_HUMAN Glutamate receptor ionotropic, NMDA 2A OS=Homo sapiens GN=GRIN2A PE=1 SV=2;>tr|A0A0A0MS72|A0A0A0MS72_HUMAN Glutamate receptor ionotropic, NMDA 2A OS=Homo sapiens GN=GRIN2A PE=1 SV=1;>sp|Q12879|NMDE1_HUMAN Glutamate receptor ionotrop	129.8	0	0	0	0	0	0	0	0	0	0	0	0	0	0	0	0	0	0	0
A0A0A0MS99;I3L4X2;P33527	Multidrug resistance-associated protein 1	ABCC1	>tr|A0A0A0MS99|A0A0A0MS99_HUMAN Multidrug resistance-associated protein 1 OS=Homo sapiens GN=ABCC1 PE=1 SV=1;>tr|I3L4X2|I3L4X2_HUMAN Multidrug resistance-associated protein 1 (Fragment) OS=Homo sapiens GN=ABCC1 PE=1 SV=1;>sp|P33527|MRP1_HUMAN Multidrug res	134.99	0	0	0	0	0	0	0	0	0	0	0	0	0	0	0	0	0	0	0
A0A0A0MSE2;Q16836;E9PF18;J3KR89	Hydroxyacyl-coenzyme A dehydrogenase, mitochondrial	HADH	>tr|A0A0A0MSE2|A0A0A0MSE2_HUMAN Hydroxyacyl-coenzyme A dehydrogenase, mitochondrial OS=Homo sapiens GN=HADH PE=1 SV=1;>sp|Q16836|HCDH_HUMAN Hydroxyacyl-coenzyme A dehydrogenase, mitochondrial OS=Homo sapiens GN=HADH PE=1 SV=3;>tr|E9PF18|E9PF18_HUMAN Hydrox	42.123	232010	0	0	0	0	0	0	0	0	0	0	0	48294	0	0	0	160660	0	0
A0A0A0MSH3;X1WI33;Q8WWB3	DPY30 domain-containing protein 1	DYDC1	>tr|A0A0A0MSH3|A0A0A0MSH3_HUMAN DPY30 domain-containing protein 1 (Fragment) OS=Homo sapiens GN=DYDC1 PE=4 SV=1;>tr|X1WI33|X1WI33_HUMAN DPY30 domain-containing protein 1 (Fragment) OS=Homo sapiens GN=DYDC1 PE=4 SV=4;>sp|Q8WWB3|DYDC1_HUMAN DPY30 domain-cont	9.5702	0	0	0	0	0	0	0	0	0	0	0	0	0	0	0	0	0	0	0
A0A0A0MSI0;Q06830;A0A0A0MRQ5	Peroxiredoxin-1	PRDX1	>tr|A0A0A0MSI0|A0A0A0MSI0_HUMAN Peroxiredoxin-1 (Fragment) OS=Homo sapiens GN=PRDX1 PE=1 SV=1;>sp|Q06830|PRDX1_HUMAN Peroxiredoxin-1 OS=Homo sapiens GN=PRDX1 PE=1 SV=1	18.976	139860000	5971000	5065100	5765900	7135400	5236100	2192700	9188300	1763600	2959500	7821500	7619100	6468600	2787900	13261000	7266500	5408500	6830300	3697600
A0A0A0MSJ4		CLNK	>tr|A0A0A0MSJ4|A0A0A0MSJ4_HUMAN Cytokine-dependent hematopoietic cell linker OS=Homo sapiens GN=CLNK PE=1 SV=1	49.522	0	0	0	0	0	0	0	0	0	0	0	0	0	0	0	0	0	0	0
A0A0A0MSK3;Q53F23;A0A0C4DH47;P24557	Thromboxane-A synthase	TBXAS1	>tr|A0A0A0MSK3|A0A0A0MSK3_HUMAN HCG14925, isoform CRA_b OS=Homo sapiens GN=TBXAS1 PE=1 SV=1;>tr|Q53F23|Q53F23_HUMAN HCG14925, isoform CRA_a (Fragment) OS=Homo sapiens GN=TBXAS1 PE=1 SV=1;>tr|A0A0C4DH47|A0A0C4DH47_HUMAN Thromboxane-A synthase OS=Homo sapien	52.417	23770	0	0	0	4007.3	0	0	0	0	0	0	1923.5	0	0	0	0	0	12955	4884
A0A0A0MSK5;H0YD16;H0YDU3		TOR1AIP1	>tr|A0A0A0MSK5|A0A0A0MSK5_HUMAN Torsin-1A-interacting protein 1 OS=Homo sapiens GN=TOR1AIP1 PE=1 SV=1;>tr|H0YD16|H0YD16_HUMAN Torsin-1A-interacting protein 1 (Fragment) OS=Homo sapiens GN=TOR1AIP1 PE=1 SV=1	52.406	0	0	0	0	0	0	0	0	0	0	0	0	0	0	0	0	0	0	0
A0A0A0MSN7;O60678	Protein arginine N-methyltransferase 3	PRMT3	>tr|A0A0A0MSN7|A0A0A0MSN7_HUMAN Protein arginine N-methyltransferase 3 OS=Homo sapiens GN=PRMT3 PE=1 SV=1;>sp|O60678|ANM3_HUMAN Protein arginine N-methyltransferase 3 OS=Homo sapiens GN=PRMT3 PE=1 SV=3	52.901	0	0	0	0	0	0	0	0	0	0	0	0	0	0	0	0	0	0	0
A0A0A0MSP0;O75185	Calcium-transporting ATPase;Calcium-transporting ATPase type 2C member 2	ATP2C2	>tr|A0A0A0MSP0|A0A0A0MSP0_HUMAN Calcium-transporting ATPase OS=Homo sapiens GN=ATP2C2 PE=1 SV=1;>sp|O75185|AT2C2_HUMAN Calcium-transporting ATPase type 2C member 2 OS=Homo sapiens GN=ATP2C2 PE=1 SV=2	106.22	0	0	0	0	0	0	0	0	0	0	0	0	0	0	0	0	0	0	0
A0A0A0MSQ8;Q9ULE0	Protein WWC3	WWC3	>tr|A0A0A0MSQ8|A0A0A0MSQ8_HUMAN Protein WWC3 OS=Homo sapiens GN=WWC3 PE=1 SV=1;>sp|Q9ULE0|WWC3_HUMAN Protein WWC3 OS=Homo sapiens GN=WWC3 PE=1 SV=3	136.65	62253	0	0	0	0	0	0	0	0	0	0	0	0	0	0	3592.8	0	2652.4	6334
S4R3Z2;A0A0A0MSS8;P42330;H0Y804;B4DK69;A0A0A0MSD5;A0A0A0MT30;Q04828;P52895	Aldo-keto reductase family 1 member C3;Aldo-keto reductase family 1 member C1;Aldo-keto reductase family 1 member C2	AKR1C3;AKR1C1;AKR1C2	>tr|S4R3Z2|S4R3Z2_HUMAN Aldo-keto reductase family 1 member C3 OS=Homo sapiens GN=AKR1C3 PE=1 SV=1;>tr|A0A0A0MSS8|A0A0A0MSS8_HUMAN Aldo-keto reductase family 1 member C3 OS=Homo sapiens GN=AKR1C3 PE=1 SV=1;>sp|P42330|AK1C3_HUMAN Aldo-keto reductase family	34.339	623500	40872	0	22032	0	0	0	0	0	0	27412	0	18835	0	42538	0	55085	25624	0
A0A0A0MSU4;O94911;A0A075B774	ATP-binding cassette sub-family A member 8	ABCA8	>tr|A0A0A0MSU4|A0A0A0MSU4_HUMAN ATP-binding cassette sub-family A member 8 OS=Homo sapiens GN=ABCA8 PE=1 SV=1;>sp|O94911|ABCA8_HUMAN ATP-binding cassette sub-family A member 8 OS=Homo sapiens GN=ABCA8 PE=1 SV=3;>tr|A0A075B774|A0A075B774_HUMAN ATP-binding c	183.06	10510	0	0	0	0	4891.4	0	0	0	0	2850.8	2768	0	0	0	0	0	0	0
A0A0A0MSV6;D6R934;P02746;D6RGJ1	Complement C1q subcomponent subunit B	C1QB	>tr|A0A0A0MSV6|A0A0A0MSV6_HUMAN Complement C1q subcomponent subunit B (Fragment) OS=Homo sapiens GN=C1QB PE=1 SV=3;>tr|D6R934|D6R934_HUMAN Complement C1q subcomponent subunit B OS=Homo sapiens GN=C1QB PE=1 SV=1;>sp|P02746|C1QB_HUMAN Complement C1q subcompo	24.117	1068100	0	20083	76959	24493	0	16507	0	13360	0	20376	0	0	0	0	72060	0	260550	30032
A0A0G2JKZ1;A2AB90;A0A0G2JH37;A0A0A0MSV9;O15533;Q6P1N7;C9JA35;A0A0A0MT98	Tapasin	TAPBP	>tr|A0A0G2JKZ1|A0A0G2JKZ1_HUMAN Tapasin OS=Homo sapiens GN=TAPBP PE=4 SV=1;>tr|A2AB90|A2AB90_HUMAN Tapasin OS=Homo sapiens GN=TAPBP PE=1 SV=1;>tr|A0A0G2JH37|A0A0G2JH37_HUMAN Tapasin OS=Homo sapiens GN=TAPBP PE=4 SV=1;>tr|A0A0A0MSV9|A0A0A0MSV9_HUMAN Tapasin	47.606	719220	56492	0	74679	114460	0	0	249590	0	0	28075	0	0	0	54494	141430	0	0	0
A0A0A0MSW3;P35658	Nuclear pore complex protein Nup214	NUP214	>tr|A0A0A0MSW3|A0A0A0MSW3_HUMAN Nuclear pore complex protein Nup214 OS=Homo sapiens GN=NUP214 PE=1 SV=1;>sp|P35658|NU214_HUMAN Nuclear pore complex protein Nup214 OS=Homo sapiens GN=NUP214 PE=1 SV=2	152.57	6011	0	0	0	0	0	0	0	0	0	0	0	0	0	0	0	0	0	0
B3KYB6;A0A0A0MSW4;P48739	Phosphatidylinositol transfer protein beta isoform	PITPNB	>tr|B3KYB6|B3KYB6_HUMAN Phosphatidylinositol transfer protein beta isoform (Fragment) OS=Homo sapiens GN=PITPNB PE=1 SV=1;>tr|A0A0A0MSW4|A0A0A0MSW4_HUMAN Phosphatidylinositol transfer protein beta isoform OS=Homo sapiens GN=PITPNB PE=1 SV=1;>sp|P48739|PIPN	13.781	425090	0	54594	0	0	29991	0	82630	0	32331	0	68947	35374	32330	56669	32221	0	0	0
X6R433;A0A0A0MT22;P08575;M3ZCP1;A0A075B788;E9PKH0;A0A0G2JNW2	Protein-tyrosine-phosphatase;Receptor-type tyrosine-protein phosphatase C	PTPRC	>tr|X6R433|X6R433_HUMAN Protein-tyrosine-phosphatase OS=Homo sapiens GN=PTPRC PE=1 SV=1;>tr|A0A0A0MT22|A0A0A0MT22_HUMAN Protein tyrosine phosphatase, receptor type, C, isoform CRA_d OS=Homo sapiens GN=PTPRC PE=1 SV=1;>sp|P08575|PTPRC_HUMAN Receptor-type ty	131.13	74242	4359.4	0	22357	3577.1	3466.2	0	17119	0	0	0	0	0	0	23364	0	0	0	0
H3BUD4;A0A0A0MT40;Q15111	Phosphoinositide phospholipase C;Inactive phospholipase C-like protein 1	PLCL1	>tr|H3BUD4|H3BUD4_HUMAN Phosphoinositide phospholipase C (Fragment) OS=Homo sapiens GN=PLCL1 PE=1 SV=1;>tr|A0A0A0MT40|A0A0A0MT40_HUMAN Phosphoinositide phospholipase C OS=Homo sapiens GN=PLCL1 PE=1 SV=1;>sp|Q15111|PLCL1_HUMAN Inactive phospholipase C-like	114.69	61505	4111.3	0	0	0	0	11720	0	0	0	0	0	0	0	5366.8	0	8916.2	0	0
A0A0A0MTR7;A0A0A0MTC1;Q63HN8	E3 ubiquitin-protein ligase RNF213	RNF213	>tr|A0A0A0MTR7|A0A0A0MTR7_HUMAN E3 ubiquitin-protein ligase RNF213 OS=Homo sapiens GN=RNF213 PE=1 SV=1;>tr|A0A0A0MTC1|A0A0A0MTC1_HUMAN E3 ubiquitin-protein ligase RNF213 OS=Homo sapiens GN=RNF213 PE=1 SV=1;>sp|Q63HN8|RN213_HUMAN E3 ubiquitin-protein ligase	591.4	2855.6	0	0	0	780.74	986.37	0	387.99	0	0	700.45	0	0	0	0	0	0	0	0
A0A0A0MTL4;A0A0A0MTE8;Q8IVL1	Neuron navigator 2	NAV2	>tr|A0A0A0MTL4|A0A0A0MTL4_HUMAN Neuron navigator 2 OS=Homo sapiens GN=NAV2 PE=1 SV=1;>tr|A0A0A0MTE8|A0A0A0MTE8_HUMAN Neuron navigator 2 OS=Homo sapiens GN=NAV2 PE=1 SV=1;>sp|Q8IVL1|NAV2_HUMAN Neuron navigator 2 OS=Homo sapiens GN=NAV2 PE=1 SV=3	261.86	22398	0	0	0	0	0	0	0	0	0	0	12845	0	6535.7	3017.5	0	0	0	0
A0A0A0MTH3;Q13418;A0A087WWY6	Integrin-linked protein kinase	ILK	>tr|A0A0A0MTH3|A0A0A0MTH3_HUMAN Integrin-linked protein kinase OS=Homo sapiens GN=ILK PE=1 SV=1;>sp|Q13418|ILK_HUMAN Integrin-linked protein kinase OS=Homo sapiens GN=ILK PE=1 SV=2	54.611	184520	6590.4	33121	0	0	4207.9	0	0	46834	0	0	0	0	0	0	55176	0	3147.1	2202.4
A0A0A0MTQ6;P01617	Ig kappa chain V-II region TEW	IGKV2D-28	>tr|A0A0A0MTQ6|A0A0A0MTQ6_HUMAN Protein IGKV2D-28 OS=Homo sapiens GN=IGKV2D-28 PE=1 SV=1;>sp|P01617|KV204_HUMAN Ig kappa chain V-II region TEW OS=Homo sapiens PE=1 SV=1	11.043	60704000	3902700	1329600	1398600	2075300	891380	995130	1079900	831560	2298900	478350	2442000	119230	857690	162630	1672500	929220	3157200	1696300
H0YKU7;A0A0A0MTQ9;A0A0G2JPN6;A0A0G2JMJ5;A0A0G2JMR4;A0A0G2JN34;Q7Z4N2	Transient receptor potential cation channel subfamily M member 1	TRPM1	>tr|H0YKU7|H0YKU7_HUMAN Transient receptor potential cation channel subfamily M member 1 (Fragment) OS=Homo sapiens GN=TRPM1 PE=1 SV=1;>tr|A0A0A0MTQ9|A0A0A0MTQ9_HUMAN Transient receptor potential cation channel subfamily M member 1 (Fragment) OS=Homo sapie	158.36	0	0	0	0	0	0	0	0	0	0	0	0	0	0	0	0	0	0	0
A0A0A0MTR1;P55290;A0A087X0X6	Cadherin-13	CDH13	>tr|A0A0A0MTR1|A0A0A0MTR1_HUMAN Cadherin-13 OS=Homo sapiens GN=CDH13 PE=1 SV=2;>sp|P55290|CAD13_HUMAN Cadherin-13 OS=Homo sapiens GN=CDH13 PE=1 SV=1;>tr|A0A087X0X6|A0A087X0X6_HUMAN Cadherin-13 OS=Homo sapiens GN=CDH13 PE=1 SV=1	76.968	533780	0	0	0	0	0	0	0	6566	0	0	0	0	0	0	0	0	0	0
A0A0A0MTS7;Q8WZ42;A0A0A0MRA3;A0A0C4DG59	Titin	TTN	>tr|A0A0A0MTS7|A0A0A0MTS7_HUMAN Titin OS=Homo sapiens GN=TTN PE=1 SV=1;>sp|Q8WZ42|TITIN_HUMAN Titin OS=Homo sapiens GN=TTN PE=1 SV=4;>tr|A0A0A0MRA3|A0A0A0MRA3_HUMAN Titin OS=Homo sapiens GN=TTN PE=1 SV=1	3994.6	56550	818.68	222.04	1010.2	8842	926.16	7186.5	3009.4	0	442.76	1799.2	1071.6	6211.5	909.97	1211	715.95	11526	950.37	1283.6
A0A0G2JN56;A0A0A6YYA1;O60813	PRAME family member 11	PRAMEF11	>tr|A0A0G2JN56|A0A0G2JN56_HUMAN Putative PRAME family member 26 OS=Homo sapiens GN=PRAMEF26 PE=4 SV=1;>tr|A0A0A6YYA1|A0A0A6YYA1_HUMAN PRAME family member 11 OS=Homo sapiens GN=PRAMEF11 PE=4 SV=1;>sp|O60813|PRA11_HUMAN PRAME family member 11 OS=Homo sapiens	50.601	0	0	0	0	0	0	0	0	0	0	0	0	0	0	0	0	0	0	0
E9PHG3;A0A0A6YYB2;Q8NB12	Histone-lysine N-methyltransferase SMYD1	SMYD1	>tr|E9PHG3|E9PHG3_HUMAN Histone-lysine N-methyltransferase SMYD1 OS=Homo sapiens GN=SMYD1 PE=1 SV=1;>tr|A0A0A6YYB2|A0A0A6YYB2_HUMAN Histone-lysine N-methyltransferase SMYD1 OS=Homo sapiens GN=SMYD1 PE=1 SV=1;>sp|Q8NB12|SMYD1_HUMAN Histone-lysine N-methyltr	55.047	0	0	0	0	0	0	0	0	0	0	0	0	0	0	0	0	0	0	0
A0A0A6YYC3;A0A0A6YYJ8;Q9Y383	Putative RNA-binding protein Luc7-like 2	C7orf55-LUC7L2;LUC7L2	>tr|A0A0A6YYC3|A0A0A6YYC3_HUMAN Protein C7orf55-LUC7L2 OS=Homo sapiens GN=C7orf55-LUC7L2 PE=4 SV=1;>tr|A0A0A6YYJ8|A0A0A6YYJ8_HUMAN Putative RNA-binding protein Luc7-like 2 OS=Homo sapiens GN=LUC7L2 PE=4 SV=1;>sp|Q9Y383|LC7L2_HUMAN Putative RNA-binding prot	46.228	102390	0	0	0	0	0	0	0	0	0	0	0	66786	0	35608	0	0	0	0
A0A0A6YYF7		CCDC141	>tr|A0A0A6YYF7|A0A0A6YYF7_HUMAN Coiled-coil domain-containing protein 141 (Fragment) OS=Homo sapiens GN=CCDC141 PE=1 SV=1	102.77	2001	0	0	0	0	0	0	0	0	2001	0	0	0	0	0	0	0	0	0
A0A0A6YYH1;Q7Z6K5	Arpin	C15orf38-AP3S2;ARPIN	>tr|A0A0A6YYH1|A0A0A6YYH1_HUMAN Protein C15orf38-AP3S2 OS=Homo sapiens GN=C15orf38-AP3S2 PE=1 SV=1;>sp|Q7Z6K5|ARPIN_HUMAN Arpin OS=Homo sapiens GN=ARPIN PE=1 SV=1	43.881	62689	0	16249	0	0	0	0	0	0	0	0	16995	0	0	0	0	0	0	0
A0A0A6YYI8;Q2M2H8	Probable maltase-glucoamylase-like protein LOC93432;Glucoamylase	LOC93432	>tr|A0A0A6YYI8|A0A0A6YYI8_HUMAN Protein LOC93432 OS=Homo sapiens GN=LOC93432 PE=1 SV=1;>sp|Q2M2H8|MGAL_HUMAN Probable maltase-glucoamylase 2 OS=Homo sapiens GN=MGAM2 PE=2 SV=3	277.99	0	0	0	0	0	0	0	0	0	0	0	0	0	0	0	0	0	0	0
A0A0A6YYL0;H0YKN5;Q9GZN2	Homeobox protein TGIF2	TGIF2-C20orf24;TGIF2	>tr|A0A0A6YYL0|A0A0A6YYL0_HUMAN Protein TGIF2-C20orf24 OS=Homo sapiens GN=TGIF2-C20orf24 PE=1 SV=1;>tr|H0YKN5|H0YKN5_HUMAN Homeobox protein TGIF2 (Fragment) OS=Homo sapiens GN=TGIF2 PE=1 SV=1;>sp|Q9GZN2|TGIF2_HUMAN Homeobox protein TGIF2 OS=Homo sapiens GN	17.907	0	0	0	0	0	0	0	0	0	0	0	0	0	0	0	0	0	0	0
A0A0B4J1R8;Q6PII3	Coiled-coil domain-containing protein 174	CCDC174	>tr|A0A0B4J1R8|A0A0B4J1R8_HUMAN Coiled-coil domain-containing protein 174 OS=Homo sapiens GN=CCDC174 PE=1 SV=1;>sp|Q6PII3|CC174_HUMAN Coiled-coil domain-containing protein 174 OS=Homo sapiens GN=CCDC174 PE=2 SV=3	44.88	0	0	0	0	0	0	0	0	0	0	0	0	0	0	0	0	0	0	0
A0A0B4J1W3;Q9BXJ9	N-alpha-acetyltransferase 15, NatA auxiliary subunit	NAA15	>tr|A0A0B4J1W3|A0A0B4J1W3_HUMAN N-alpha-acetyltransferase 15, NatA auxiliary subunit OS=Homo sapiens GN=NAA15 PE=1 SV=1;>sp|Q9BXJ9|NAA15_HUMAN N-alpha-acetyltransferase 15, NatA auxiliary subunit OS=Homo sapiens GN=NAA15 PE=1 SV=1	101.2	13860	0	0	0	0	0	0	5071.3	0	0	0	0	0	0	3242.3	0	0	0	0
A0A0B4J1W9;P04049	RAF proto-oncogene serine/threonine-protein kinase	RAF1	>tr|A0A0B4J1W9|A0A0B4J1W9_HUMAN RAF proto-oncogene serine/threonine-protein kinase OS=Homo sapiens GN=RAF1 PE=1 SV=1;>sp|P04049|RAF1_HUMAN RAF proto-oncogene serine/threonine-protein kinase OS=Homo sapiens GN=RAF1 PE=1 SV=1	7.6795	0	0	0	0	0	0	0	0	0	0	0	0	0	0	0	0	0	0	0
A0A0B4J1X5;A0A0C4DH42;A0A087WSX4;A0A075B7E8;A0A0B4J1V3		IGHV3-74;IGHV3-66;IGHV3-53;IGHV3OR16-13;IGHV3-33	>tr|A0A0B4J1X5|A0A0B4J1X5_HUMAN Protein IGHV3-74 (Fragment) OS=Homo sapiens GN=IGHV3-74 PE=1 SV=1;>tr|A0A0C4DH42|A0A0C4DH42_HUMAN Protein IGHV3-66 (Fragment) OS=Homo sapiens GN=IGHV3-66 PE=4 SV=1;>tr|A0A087WSX4|A0A087WSX4_HUMAN Protein IGHV3-53 (Fragment)	12.839	2268000	257220	0	13835	44494	22242	0	29983	11103	12287	49511	96795	0	0	0	29807	39713	290220	0
A0A0B4J1Z1;C9JAB2;Q16629	Serine/arginine-rich splicing factor 7	SRSF7	>tr|A0A0B4J1Z1|A0A0B4J1Z1_HUMAN Serine/arginine-rich-splicing factor 7 OS=Homo sapiens GN=SRSF7 PE=1 SV=1;>tr|C9JAB2|C9JAB2_HUMAN Serine/arginine-rich-splicing factor 7 OS=Homo sapiens GN=SRSF7 PE=1 SV=1;>sp|Q16629|SRSF7_HUMAN Serine/arginine-rich splicing	15.763	26180000	322030	521820	1569000	1182100	1205800	188820	1963600	193750	1180500	736130	2471600	5979200	785690	3701700	1501400	829190	679780	882010
D6RAG0;E7EP90;A0A0B4J2F8;A0A0B4J1Z8;F8WF84;F6S314;E2QRJ6;A6NFM0;E7EWC6;Q9H1A7;Q9GZM3;P52435	DNA-directed RNA polymerase II subunit RPB11-b2;DNA-directed RNA polymerase II subunit RPB11-b1;DNA-directed RNA polymerase II subunit RPB11-a	POLR2J3;POLR2J;POLR2J2	>tr|D6RAG0|D6RAG0_HUMAN DNA-directed RNA polymerase II subunit RPB11-b2 OS=Homo sapiens GN=POLR2J3 PE=4 SV=1;>tr|E7EP90|E7EP90_HUMAN DNA-directed RNA polymerase II subunit RPB11-b2 OS=Homo sapiens GN=POLR2J3 PE=4 SV=1;>tr|A0A0B4J2F8|A0A0B4J2F8_HUMAN DNA-di	7.9742	112430	0	0	60896	51534	0	0	0	0	0	0	0	0	0	0	0	0	0	0
A0A0B4J211;Q6PL18	ATPase family AAA domain-containing protein 2	ATAD2	>tr|A0A0B4J211|A0A0B4J211_HUMAN ATPase family AAA domain-containing protein 2 OS=Homo sapiens GN=ATAD2 PE=1 SV=1;>sp|Q6PL18|ATAD2_HUMAN ATPase family AAA domain-containing protein 2 OS=Homo sapiens GN=ATAD2 PE=1 SV=1	80.608	0	0	0	0	0	0	0	0	0	0	0	0	0	0	0	0	0	0	0
H7C3B7;A8MTX4;A0A0B4J223;A8MYG7;Q9UPM9	B9 domain-containing protein 1	B9D1	>tr|H7C3B7|H7C3B7_HUMAN B9 domain-containing protein 1 (Fragment) OS=Homo sapiens GN=B9D1 PE=1 SV=1;>tr|A8MTX4|A8MTX4_HUMAN B9 domain-containing protein 1 OS=Homo sapiens GN=B9D1 PE=1 SV=1;>tr|A0A0B4J223|A0A0B4J223_HUMAN B9 domain-containing protein 1 OS=H	14.93	0	0	0	0	0	0	0	0	0	0	0	0	0	0	0	0	0	0	0
A0A0B4J247		VPS13A	>tr|A0A0B4J247|A0A0B4J247_HUMAN Vacuolar protein sorting-associated protein 13A OS=Homo sapiens GN=VPS13A PE=1 SV=1	13.121	0	0	0	0	0	0	0	0	0	0	0	0	0	0	0	0	0	0	0
A0A0B4J2A4;P42765	3-ketoacyl-CoA thiolase, mitochondrial	ACAA2	>tr|A0A0B4J2A4|A0A0B4J2A4_HUMAN 3-ketoacyl-CoA thiolase, mitochondrial OS=Homo sapiens GN=ACAA2 PE=1 SV=1;>sp|P42765|THIM_HUMAN 3-ketoacyl-CoA thiolase, mitochondrial OS=Homo sapiens GN=ACAA2 PE=1 SV=2	41.601	353280	38167	0	0	0	14477	0	2945.2	4036.9	7377	10531	21894	0	2370.4	22197	3810.8	59890	31851	33627
A0A0B4J2B7;P01764	Ig heavy chain V-III region 23	IGHV3-30;IGHV3-23	>tr|A0A0B4J2B7|A0A0B4J2B7_HUMAN Protein IGHV3-30 (Fragment) OS=Homo sapiens GN=IGHV3-30 PE=1 SV=1;>sp|P01764|HV303_HUMAN Ig heavy chain V-III region 23 OS=Homo sapiens GN=IGHV3-23 PE=1 SV=2	12.947	1228200	0	0	0	17184	0	0	89028	31769	0	0	14373	0	0	0	0	0	0	0
Q5W0H4;A0A0B4J2C3;P13693;J3KPG2;H0YCX0;E9PJF7	Translationally-controlled tumor protein	TPT1	>tr|Q5W0H4|Q5W0H4_HUMAN Translationally-controlled tumor protein OS=Homo sapiens GN=TPT1 PE=1 SV=1;>tr|A0A0B4J2C3|A0A0B4J2C3_HUMAN Translationally-controlled tumor protein OS=Homo sapiens GN=TPT1 PE=1 SV=1;>sp|P13693|TCTP_HUMAN Translationally-controlled t	21.525	7932000	158900	162170	52851	1125800	63412	37898	212260	8979.5	592380	360180	735840	176100	571840	2543700	421270	289780	247370	101310
A0A0B4J2D9		IGKV1D-13	>tr|A0A0B4J2D9|A0A0B4J2D9_HUMAN Protein IGKV1D-13 (Fragment) OS=Homo sapiens GN=IGKV1D-13 PE=1 SV=1	12.569	111750	0	0	0	0	0	0	0	0	0	0	0	0	0	0	0	0	0	0
A0A0B4J2G9;P68036	Ubiquitin-conjugating enzyme E2 L3	hCG_1789329;UBE2L3	>tr|A0A0B4J2G9|A0A0B4J2G9_HUMAN HCG1789329, isoform CRA_a OS=Homo sapiens GN=hCG_1789329 PE=3 SV=1;>sp|P68036|UB2L3_HUMAN Ubiquitin-conjugating enzyme E2 L3 OS=Homo sapiens GN=UBE2L3 PE=1 SV=1	17.807	453620	0	0	0	129520	0	0	19784	0	16914	26446	0	83285	0	0	7261.8	13951	31789	124660
B4DT68;A0A0C4DFM5;Q9UBF9	Myotilin	MYOT	>tr|B4DT68|B4DT68_HUMAN Myotilin OS=Homo sapiens GN=MYOT PE=1 SV=1;>tr|A0A0C4DFM5|A0A0C4DFM5_HUMAN Myotilin OS=Homo sapiens GN=MYOT PE=1 SV=1;>sp|Q9UBF9|MYOTI_HUMAN Myotilin OS=Homo sapiens GN=MYOT PE=1 SV=2	42.904	449070	0	0	0	0	0	32825	0	0	0	0	0	0	0	0	0	416250	0	0
E9PKY2;A0A0C4DFM7;Q5TAX3;E9PJN7;E9PQS7;X6R5G7;E9PRG2;H0YDJ1;H0YEE8	Terminal uridylyltransferase 4	ZCCHC11	>tr|E9PKY2|E9PKY2_HUMAN Terminal uridylyltransferase 4 (Fragment) OS=Homo sapiens GN=ZCCHC11 PE=1 SV=1;>tr|A0A0C4DFM7|A0A0C4DFM7_HUMAN Terminal uridylyltransferase 4 OS=Homo sapiens GN=ZCCHC11 PE=1 SV=1;>sp|Q5TAX3|TUT4_HUMAN Terminal uridylyltransferase 4	135.98	8633.2	0	0	0	0	0	0	0	0	0	0	0	3363.8	5269.4	0	0	0	0	0
A0A0C4DFP7		C1QTNF1	>tr|A0A0C4DFP7|A0A0C4DFP7_HUMAN Complement C1q tumor necrosis factor-related protein 1 OS=Homo sapiens GN=C1QTNF1 PE=1 SV=1	22.742	0	0	0	0	0	0	0	0	0	0	0	0	0	0	0	0	0	0	0
A0A0C4DFU2;P04179;F5H3C5;A0A0C4DFU1;F5H4R2;F5GYZ5;G8JLJ2;A0A0C4DG56;G5E9P6;F5GXZ9	Superoxide dismutase;Superoxide dismutase [Mn], mitochondrial	SOD2	>tr|A0A0C4DFU2|A0A0C4DFU2_HUMAN Superoxide dismutase OS=Homo sapiens GN=SOD2 PE=1 SV=1;>sp|P04179|SODM_HUMAN Superoxide dismutase [Mn], mitochondrial OS=Homo sapiens GN=SOD2 PE=1 SV=2;>tr|F5H3C5|F5H3C5_HUMAN Superoxide dismutase [Mn], mitochondrial (Fragme	24.75	9626200	1368200	686050	357200	1592100	182700	13447	438060	55925	55190	146440	2352700	93762	124620	240400	77996	38033	1289900	179840
A0A0C4DG29;A0A0C4DFU3;Q86UC2	Radial spoke head protein 3 homolog	RSPH3	>tr|A0A0C4DG29|A0A0C4DG29_HUMAN Radial spoke head protein 3 homolog OS=Homo sapiens GN=RSPH3 PE=1 SV=1;>tr|A0A0C4DFU3|A0A0C4DFU3_HUMAN Radial spoke head protein 3 homolog OS=Homo sapiens GN=RSPH3 PE=1 SV=1;>sp|Q86UC2|RSPH3_HUMAN Radial spoke head protein 3	37.856	0	0	0	0	0	0	0	0	0	0	0	0	0	0	0	0	0	0	0
A0A0C4DFU6;Q96L92	Sorting nexin-27	SNX27	>tr|A0A0C4DFU6|A0A0C4DFU6_HUMAN Sorting nexin-27 OS=Homo sapiens GN=SNX27 PE=1 SV=1;>sp|Q96L92|SNX27_HUMAN Sorting nexin-27 OS=Homo sapiens GN=SNX27 PE=1 SV=2	50.879	0	0	0	0	0	0	0	0	0	0	0	0	0	0	0	0	0	0	0
A0A0C4DFU7;Q7Z3E2	Coiled-coil domain-containing protein 186	CCDC186	>tr|A0A0C4DFU7|A0A0C4DFU7_HUMAN Coiled-coil domain-containing protein 186 OS=Homo sapiens GN=CCDC186 PE=1 SV=1;>sp|Q7Z3E2|CC186_HUMAN Coiled-coil domain-containing protein 186 OS=Homo sapiens GN=CCDC186 PE=1 SV=2	23.566	0	0	0	0	0	0	0	0	0	0	0	0	0	0	0	0	0	0	0
A0A0C4DFV9;Q01105;A0A087X027;P0DME0	Protein SET;Protein SETSIP	SET;SETSIP	>tr|A0A0C4DFV9|A0A0C4DFV9_HUMAN Protein SET OS=Homo sapiens GN=SET PE=1 SV=1;>sp|Q01105|SET_HUMAN Protein SET OS=Homo sapiens GN=SET PE=1 SV=3;>tr|A0A087X027|A0A087X027_HUMAN Protein SETSIP OS=Homo sapiens GN=SETSIP PE=3 SV=1;>sp|P0DME0|SETLP_HUMAN Protein	31.124	49054000	1896500	2388800	3821100	4667000	3502500	112120	4658400	274790	2333700	3610700	2824300	5130900	656890	5069400	813130	570510	591260	3441700
A0A0C4DFX2;Q5TBA9	Protein furry homolog	FRY	>tr|A0A0C4DFX2|A0A0C4DFX2_HUMAN Protein furry homolog OS=Homo sapiens GN=FRY PE=1 SV=1;>sp|Q5TBA9|FRY_HUMAN Protein furry homolog OS=Homo sapiens GN=FRY PE=1 SV=1	338.17	0	0	0	0	0	0	0	0	0	0	0	0	0	0	0	0	0	0	0
A0A0C4DFX3;Q9Y6C2;A0A0A0MT20	EMILIN-1	EMILIN1	>tr|A0A0C4DFX3|A0A0C4DFX3_HUMAN EMILIN-1 OS=Homo sapiens GN=EMILIN1 PE=1 SV=1;>sp|Q9Y6C2|EMIL1_HUMAN EMILIN-1 OS=Homo sapiens GN=EMILIN1 PE=1 SV=2	106.69	2715400	196480	73144	8722	4331.3	149200	36615	39588	171280	59744	6883.1	0	12828	61598	76612	277110	263350	1023300	41813
A0A0C4DG14;C9JAL0;F8WF64;C9JZK8;A6NND8;A6NHJ8;A6NMA8;O95825	Quinone oxidoreductase-like protein 1	CRYZL1	>tr|A0A0C4DG14|A0A0C4DG14_HUMAN Quinone oxidoreductase-like protein 1 OS=Homo sapiens GN=CRYZL1 PE=1 SV=1;>tr|C9JAL0|C9JAL0_HUMAN Quinone oxidoreductase-like protein 1 (Fragment) OS=Homo sapiens GN=CRYZL1 PE=1 SV=1;>tr|F8WF64|F8WF64_HUMAN Quinone oxidoredu	12.421	0	0	0	0	0	0	0	0	0	0	0	0	0	0	0	0	0	0	0
A0A0C4DG31		REXO4	>tr|A0A0C4DG31|A0A0C4DG31_HUMAN RNA exonuclease 4 (Fragment) OS=Homo sapiens GN=REXO4 PE=1 SV=1	26.47	37254	0	0	0	0	0	0	0	37254	0	0	0	0	0	0	0	0	0	0
A0A0C4DG44		HTRA2	>tr|A0A0C4DG44|A0A0C4DG44_HUMAN Serine protease HTRA2, mitochondrial (Fragment) OS=Homo sapiens GN=HTRA2 PE=1 SV=1	45.112	0	0	0	0	0	0	0	0	0	0	0	0	0	0	0	0	0	0	0
A0A0C4DG51		PNPLA8	>tr|A0A0C4DG51|A0A0C4DG51_HUMAN Calcium-independent phospholipase A2-gamma (Fragment) OS=Homo sapiens GN=PNPLA8 PE=1 SV=1	71.877	0	0	0	0	0	0	0	0	0	0	0	0	0	0	0	0	0	0	0
A0A0G2JR20;A0A0C4DG71;A0A0G2JQM2;A0A0G2JR50;Q86SQ7	Serologically defined colon cancer antigen 8	SDCCAG8	>tr|A0A0G2JR20|A0A0G2JR20_HUMAN Serologically defined colon cancer antigen 8 (Fragment) OS=Homo sapiens GN=SDCCAG8 PE=4 SV=1;>tr|A0A0C4DG71|A0A0C4DG71_HUMAN Serologically defined colon cancer antigen 8 (Fragment) OS=Homo sapiens GN=SDCCAG8 PE=1 SV=1;>tr|A0	48.116	0	0	0	0	0	0	0	0	0	0	0	0	0	0	0	0	0	0	0
A0A0C4DG74;Q8NAT2	Tudor domain-containing protein 5	TDRD5	>tr|A0A0C4DG74|A0A0C4DG74_HUMAN Tudor domain-containing protein 5 (Fragment) OS=Homo sapiens GN=TDRD5 PE=4 SV=1;>sp|Q8NAT2|TDRD5_HUMAN Tudor domain-containing protein 5 OS=Homo sapiens GN=TDRD5 PE=1 SV=3	54.701	0	0	0	0	0	0	0	0	0	0	0	0	0	0	0	0	0	0	0
A0A0C4DG75;Q96AQ7	Cell death activator CIDE-3	CIDEC	>tr|A0A0C4DG75|A0A0C4DG75_HUMAN Cell death activator CIDE-3 OS=Homo sapiens GN=CIDEC PE=4 SV=1;>sp|Q96AQ7|CIDEC_HUMAN Cell death activator CIDE-3 OS=Homo sapiens GN=CIDEC PE=1 SV=1	14.473	0	0	0	0	0	0	0	0	0	0	0	0	0	0	0	0	0	0	0
Q5JZ08;E7ES21;A0A0C4DG76;Q9BQS7	Hephaestin	HEPH	>tr|Q5JZ08|Q5JZ08_HUMAN Hephaestin (Fragment) OS=Homo sapiens GN=HEPH PE=1 SV=1;>tr|E7ES21|E7ES21_HUMAN Hephaestin OS=Homo sapiens GN=HEPH PE=1 SV=1;>tr|A0A0C4DG76|A0A0C4DG76_HUMAN Hephaestin OS=Homo sapiens GN=HEPH PE=1 SV=1;>sp|Q9BQS7|HEPH_HUMAN Hephaest	91.353	0	0	0	0	0	0	0	0	0	0	0	0	0	0	0	0	0	0	0
A0A0C4DG82;H7C064;Q15858	Sodium channel protein type 9 subunit alpha	SCN9A	>tr|A0A0C4DG82|A0A0C4DG82_HUMAN Sodium channel protein type 9 subunit alpha (Fragment) OS=Homo sapiens GN=SCN9A PE=4 SV=1;>tr|H7C064|H7C064_HUMAN Sodium channel protein type 9 subunit alpha (Fragment) OS=Homo sapiens GN=SCN9A PE=4 SV=1;>sp|Q15858|SCN9A_HUM	59.971	0	0	0	0	0	0	0	0	0	0	0	0	0	0	0	0	0	0	0
E9PLB9;E9PN31;E9PL66;E9PNN9;A0A0C4DG86;Q9NX95	Syntabulin	SYBU	>tr|E9PLB9|E9PLB9_HUMAN Syntabulin (Fragment) OS=Homo sapiens GN=SYBU PE=1 SV=1;>tr|E9PN31|E9PN31_HUMAN Syntabulin (Fragment) OS=Homo sapiens GN=SYBU PE=1 SV=1;>tr|E9PL66|E9PL66_HUMAN Syntabulin (Fragment) OS=Homo sapiens GN=SYBU PE=1 SV=1;>tr|E9PNN9|E9PNN	15.021	0	0	0	0	0	0	0	0	0	0	0	0	0	0	0	0	0	0	0
A0A0C4DG90;A4D0S4	Laminin subunit beta-4	LAMB4	>tr|A0A0C4DG90|A0A0C4DG90_HUMAN Laminin subunit beta-4 (Fragment) OS=Homo sapiens GN=LAMB4 PE=4 SV=1;>sp|A4D0S4|LAMB4_HUMAN Laminin subunit beta-4 OS=Homo sapiens GN=LAMB4 PE=2 SV=1	82.772	0	0	0	0	0	0	0	0	0	0	0	0	0	0	0	0	0	0	0
H7C5K0;A0A0C4DGA6;Q14527	Helicase-like transcription factor	HLTF	>tr|H7C5K0|H7C5K0_HUMAN Helicase-like transcription factor (Fragment) OS=Homo sapiens GN=HLTF PE=1 SV=1;>tr|A0A0C4DGA6|A0A0C4DGA6_HUMAN Helicase-like transcription factor OS=Homo sapiens GN=HLTF PE=1 SV=1;>sp|Q14527|HLTF_HUMAN Helicase-like transcription f	48.033	0	0	0	0	0	0	0	0	0	0	0	0	0	0	0	0	0	0	0
D6REX4;D6R959;A0A0C4DGB2;P48506	Glutamate--cysteine ligase catalytic subunit	GCLC	>tr|D6REX4|D6REX4_HUMAN Glutamate--cysteine ligase catalytic subunit OS=Homo sapiens GN=GCLC PE=1 SV=1;>tr|D6R959|D6R959_HUMAN Glutamate--cysteine ligase catalytic subunit (Fragment) OS=Homo sapiens GN=GCLC PE=1 SV=1;>tr|A0A0C4DGB2|A0A0C4DGB2_HUMAN Glutama	13.949	0	0	0	0	0	0	0	0	0	0	0	0	0	0	0	0	0	0	0
E5RK14;E5RJL7;E5RJD1;E5RHG2;E5RK56;E5RFT5;E5RGP9;E5RFZ6;E5RGN8;E5RJ87;E5RIL4;A0A0C4DGD8;E5RJ62;E5RIU5;A0A0C4DGD4;Q7Z3D6	UPF0317 protein C14orf159, mitochondrial	C14orf159	>tr|E5RK14|E5RK14_HUMAN UPF0317 protein C14orf159, mitochondrial (Fragment) OS=Homo sapiens GN=C14orf159 PE=4 SV=1;>tr|E5RJL7|E5RJL7_HUMAN UPF0317 protein C14orf159, mitochondrial OS=Homo sapiens GN=C14orf159 PE=4 SV=1;>tr|E5RJD1|E5RJD1_HUMAN UPF0317 prote	2.9175	0	0	0	0	0	0	0	0	0	0	0	0	0	0	0	0	0	0	0
E9PFT2;A0A0C4DGE7;Q86UK5	Limbin	EVC2	>tr|E9PFT2|E9PFT2_HUMAN Limbin OS=Homo sapiens GN=EVC2 PE=4 SV=1;>tr|A0A0C4DGE7|A0A0C4DGE7_HUMAN Ellis van Creveld syndrome 2 (Limbin), isoform CRA_c OS=Homo sapiens GN=EVC2 PE=1 SV=1;>sp|Q86UK5|LBN_HUMAN Limbin OS=Homo sapiens GN=EVC2 PE=1 SV=1	50.44	0	0	0	0	0	0	0	0	0	0	0	0	0	0	0	0	0	0	0
A0A0C4DGG1;Q9UKS6;E9PIY1	Protein kinase C and casein kinase substrate in neurons protein 3	PACSIN3	>tr|A0A0C4DGG1|A0A0C4DGG1_HUMAN Protein kinase C and casein kinase substrate in neurons protein 3 (Fragment) OS=Homo sapiens GN=PACSIN3 PE=1 SV=1;>sp|Q9UKS6|PACN3_HUMAN Protein kinase C and casein kinase substrate in neurons protein 3 OS=Homo sapiens GN=PA	46.494	29114	13000	0	0	0	0	0	0	0	0	0	0	0	0	0	0	16114	0	0
A0A0C4DGH0;Q5ZPR3	CD276 antigen	CD276	>tr|A0A0C4DGH0|A0A0C4DGH0_HUMAN CD276 antigen OS=Homo sapiens GN=CD276 PE=1 SV=1;>sp|Q5ZPR3|CD276_HUMAN CD276 antigen OS=Homo sapiens GN=CD276 PE=1 SV=1	41.767	309080	75314	196890	0	0	0	0	0	0	0	0	36880	0	0	0	0	0	0	0
A0A0C4DGH2;P62070;E9PK85	Ras-related protein R-Ras2	RRAS2	>tr|A0A0C4DGH2|A0A0C4DGH2_HUMAN Ras-related protein R-Ras2 OS=Homo sapiens GN=RRAS2 PE=1 SV=1;>sp|P62070|RRAS2_HUMAN Ras-related protein R-Ras2 OS=Homo sapiens GN=RRAS2 PE=1 SV=1;>tr|E9PK85|E9PK85_HUMAN Ras-related protein R-Ras2 (Fragment) OS=Homo sapiens	23.294	227880	0	22881	0	15036	0	0	0	25540	14703	10841	22335	0	12396	0	12776	13686	0	0
H0YHT7;A0A0C4DGH6;A0JNW5	UHRF1-binding protein 1-like	UHRF1BP1L	>tr|H0YHT7|H0YHT7_HUMAN UHRF1-binding protein 1-like (Fragment) OS=Homo sapiens GN=UHRF1BP1L PE=1 SV=1;>tr|A0A0C4DGH6|A0A0C4DGH6_HUMAN UHRF1-binding protein 1-like OS=Homo sapiens GN=UHRF1BP1L PE=1 SV=1;>sp|A0JNW5|UH1BL_HUMAN UHRF1-binding protein 1-like O	22.772	0	0	0	0	0	0	0	0	0	0	0	0	0	0	0	0	0	0	0
A0A0C4DGQ5;P04632;U3KQE2;K7EIV0;A0A075B7C0;K7EKD8;K7ELJ7;K7EM73;U3KPR7;K7EMQ1;K7ES78	Calpain small subunit 1	CAPNS1	>tr|A0A0C4DGQ5|A0A0C4DGQ5_HUMAN Calpain small subunit 1 OS=Homo sapiens GN=CAPNS1 PE=1 SV=1;>sp|P04632|CPNS1_HUMAN Calpain small subunit 1 OS=Homo sapiens GN=CAPNS1 PE=1 SV=1;>tr|U3KQE2|U3KQE2_HUMAN Calpain small subunit 1 (Fragment) OS=Homo sapiens GN=CAP	33.786	9073700	411190	1014300	820910	665950	95368	69672	638100	136150	142530	507070	461910	673250	51780	210620	162260	230970	574340	306240
A0A0C4DGQ7;C9JRL6;K7EIK7;O95834;K7ERR2;K7EIM1;K7EQR0;K7ERY9;K7EII6;K7EKG3;K7EKU5	Echinoderm microtubule-associated protein-like 2	EML2	>tr|A0A0C4DGQ7|A0A0C4DGQ7_HUMAN Echinoderm microtubule-associated protein-like 2 OS=Homo sapiens GN=EML2 PE=1 SV=1;>tr|C9JRL6|C9JRL6_HUMAN Echinoderm microtubule-associated protein-like 2 OS=Homo sapiens GN=EML2 PE=1 SV=2;>tr|K7EIK7|K7EIK7_HUMAN Echinoderm	46.644	52901	9165.7	7321.3	0	23484	0	0	5167.4	0	0	0	0	2948.5	0	4813.7	0	0	0	0
A0A0C4DGS1;P39656;U3KQ84	Dolichyl-diphosphooligosaccharide--protein glycosyltransferase 48 kDa subunit	DDOST	>tr|A0A0C4DGS1|A0A0C4DGS1_HUMAN Dolichyl-diphosphooligosaccharide--protein glycosyltransferase 48 kDa subunit OS=Homo sapiens GN=DDOST PE=1 SV=1;>sp|P39656|OST48_HUMAN Dolichyl-diphosphooligosaccharide--protein glycosyltransferase 48 kDa subunit OS=Homo sa	48.799	2177800	36204	109330	22347	62146	92807	0	701140	0	0	95272	420490	6686.6	115750	284590	39224	0	191860	0
Q5VY30;A0A0C4DGV7;P02753	Retinol-binding protein 4;Plasma retinol-binding protein(1-182);Plasma retinol-binding protein(1-181);Plasma retinol-binding protein(1-179);Plasma retinol-binding protein(1-176)	RBP4	>tr|Q5VY30|Q5VY30_HUMAN Retinol binding protein 4, plasma, isoform CRA_b OS=Homo sapiens GN=RBP4 PE=1 SV=2;>tr|A0A0C4DGV7|A0A0C4DGV7_HUMAN Retinol-binding protein 4 OS=Homo sapiens GN=RBP4 PE=1 SV=1;>sp|P02753|RET4_HUMAN Retinol-binding protein 4 OS=Homo s	22.974	523770	0	0	0	0	0	0	0	0	0	0	0	0	0	0	64027	0	0	0
A0A0C4DGX4;Q13616	Cullin-1	CUL1	>tr|A0A0C4DGX4|A0A0C4DGX4_HUMAN Cullin-1 OS=Homo sapiens GN=CUL1 PE=1 SV=1;>sp|Q13616|CUL1_HUMAN Cullin-1 OS=Homo sapiens GN=CUL1 PE=1 SV=2	87.387	0	0	0	0	0	0	0	0	0	0	0	0	0	0	0	0	0	0	0
A0A0C4DGX5;P57735	Ras-related protein Rab-25	RAB25	>tr|A0A0C4DGX5|A0A0C4DGX5_HUMAN Ras-related protein Rab-25 OS=Homo sapiens GN=RAB25 PE=1 SV=1;>sp|P57735|RAB25_HUMAN Ras-related protein Rab-25 OS=Homo sapiens GN=RAB25 PE=1 SV=2	28.289	277260	9817.4	0	15137	76816	0	0	8276.9	0	0	65903	0	21780	8246.4	42163	15956	0	0	0
A0A0C4DGX7;H7C2T5;Q9Y2G5	GDP-fucose protein O-fucosyltransferase 2	POFUT2	>tr|A0A0C4DGX7|A0A0C4DGX7_HUMAN GDP-fucose protein O-fucosyltransferase 2 OS=Homo sapiens GN=POFUT2 PE=1 SV=1;>tr|H7C2T5|H7C2T5_HUMAN GDP-fucose protein O-fucosyltransferase 2 (Fragment) OS=Homo sapiens GN=POFUT2 PE=1 SV=1;>sp|Q9Y2G5|OFUT2_HUMAN GDP-fucose	16.478	0	0	0	0	0	0	0	0	0	0	0	0	0	0	0	0	0	0	0
A0A0C4DGY1;Q7Z410	Transmembrane protease serine 9;Serase-1;Serase-2;Serase-3	TMPRSS9	>tr|A0A0C4DGY1|A0A0C4DGY1_HUMAN Transmembrane protease serine 9 OS=Homo sapiens GN=TMPRSS9 PE=3 SV=1;>sp|Q7Z410|TMPS9_HUMAN Transmembrane protease serine 9 OS=Homo sapiens GN=TMPRSS9 PE=1 SV=2	91.352	0	0	0	0	0	0	0	0	0	0	0	0	0	0	0	0	0	0	0
A0A0C4DGZ0;P24928;A0A087WWE2	DNA-directed RNA polymerase;DNA-directed RNA polymerase II subunit RPB1	POLR2A	>tr|A0A0C4DGZ0|A0A0C4DGZ0_HUMAN DNA-directed RNA polymerase OS=Homo sapiens GN=POLR2A PE=1 SV=1;>sp|P24928|RPB1_HUMAN DNA-directed RNA polymerase II subunit RPB1 OS=Homo sapiens GN=POLR2A PE=1 SV=2;>tr|A0A087WWE2|A0A087WWE2_HUMAN DNA-directed RNA polymeras	217.2	3571.8	0	0	0	0	0	0	0	0	0	0	0	3571.8	0	0	0	0	0	0
A0A0C4DGZ3		SLC35E1	>tr|A0A0C4DGZ3|A0A0C4DGZ3_HUMAN Solute carrier family 35 member E1 OS=Homo sapiens GN=SLC35E1 PE=1 SV=1	11.814	0	0	0	0	0	0	0	0	0	0	0	0	0	0	0	0	0	0	0
A0A0C4DGZ6;H0YAV1;Q7LG56	Ribonucleoside-diphosphate reductase subunit M2 B	RRM2B	>tr|A0A0C4DGZ6|A0A0C4DGZ6_HUMAN Ribonucleoside-diphosphate reductase subunit M2 B OS=Homo sapiens GN=RRM2B PE=1 SV=1;>tr|H0YAV1|H0YAV1_HUMAN Ribonucleoside-diphosphate reductase subunit M2 B (Fragment) OS=Homo sapiens GN=RRM2B PE=1 SV=1;>sp|Q7LG56|RIR2B_HU	34.488	0	0	0	0	0	0	0	0	0	0	0	0	0	0	0	0	0	0	0
A0A0C4DGZ9;O14773	Tripeptidyl-peptidase 1	TPP1	>tr|A0A0C4DGZ9|A0A0C4DGZ9_HUMAN Tripeptidyl-peptidase 1 OS=Homo sapiens GN=TPP1 PE=1 SV=1;>sp|O14773|TPP1_HUMAN Tripeptidyl-peptidase 1 OS=Homo sapiens GN=TPP1 PE=1 SV=2	60.457	656270	0	22734	15316	55640	10921	3515.8	106690	0	20821	28619	95147	0	20718	82864	47683	11828	53757	25843
A0A0C4DH31		IGHV1-18	>tr|A0A0C4DH31|A0A0C4DH31_HUMAN Protein IGHV1-18 (Fragment) OS=Homo sapiens GN=IGHV1-18 PE=1 SV=1	12.82	222900	0	0	0	0	0	0	0	0	0	0	0	0	0	0	0	0	0	222900
A0A0C4DH63		TRGJP	>tr|A0A0C4DH63|A0A0C4DH63_HUMAN Protein TRGJP (Fragment) OS=Homo sapiens GN=TRGJP PE=4 SV=1	2.1276	0	0	0	0	0	0	0	0	0	0	0	0	0	0	0	0	0	0	0
H0YKH0;H0YLW9;H0YLI3;F5H7D6;H0YNT2;A0A0D9SES8;H0YKT5;H0YKN8;H0YL70;Q04726	Transducin-like enhancer protein 3	TLE3	>tr|H0YKH0|H0YKH0_HUMAN Transducin-like enhancer protein 3 OS=Homo sapiens GN=TLE3 PE=1 SV=1;>tr|H0YLW9|H0YLW9_HUMAN Transducin-like enhancer protein 3 OS=Homo sapiens GN=TLE3 PE=1 SV=1;>tr|H0YLI3|H0YLI3_HUMAN Transducin-like enhancer protein 3 (Fragment)	47.761	0	0	0	0	0	0	0	0	0	0	0	0	0	0	0	0	0	0	0
A0A0D9SFB3;A0A0D9SG12;A0A0D9SF53;O00571;O15523;A0A087WVZ1	ATP-dependent RNA helicase DDX3X;ATP-dependent RNA helicase DDX3Y	DDX3X;DDX3Y	>tr|A0A0D9SFB3|A0A0D9SFB3_HUMAN ATP-dependent RNA helicase DDX3X OS=Homo sapiens GN=DDX3X PE=1 SV=1;>tr|A0A0D9SG12|A0A0D9SG12_HUMAN ATP-dependent RNA helicase DDX3X OS=Homo sapiens GN=DDX3X PE=1 SV=1;>tr|A0A0D9SF53|A0A0D9SF53_HUMAN ATP-dependent RNA helica	70.839	2313900	103070	110460	121620	379200	215700	0	74826	0	107100	232810	145230	165390	42356	321780	66398	34795	45515	79897
A0A0D9SF54;A0A0D9SGF6;Q13813;A0A0D9SFH4;A0A0D9SFF6	Spectrin alpha chain, non-erythrocytic 1	SPTAN1	>tr|A0A0D9SF54|A0A0D9SF54_HUMAN Spectrin alpha chain, non-erythrocytic 1 OS=Homo sapiens GN=SPTAN1 PE=1 SV=1;>tr|A0A0D9SGF6|A0A0D9SGF6_HUMAN Spectrin alpha chain, non-erythrocytic 1 OS=Homo sapiens GN=SPTAN1 PE=1 SV=1;>sp|Q13813|SPTN1_HUMAN Spectrin alpha	282.83	354680	13443	10159	19337	7850.1	19204	5100.3	15785	0	0	8631	0	10744	3574.8	11184	15762	25508	21232	2358.5
A0A0D9SF93;Q99518	Dimethylaniline monooxygenase [N-oxide-forming] 2	FMO2	>tr|A0A0D9SF93|A0A0D9SF93_HUMAN Dimethylaniline monooxygenase [N-oxide-forming] 2 OS=Homo sapiens GN=FMO2 PE=1 SV=1;>sp|Q99518|FMO2_HUMAN Dimethylaniline monooxygenase [N-oxide-forming] 2 OS=Homo sapiens GN=FMO2 PE=1 SV=4	53.771	20701	0	20701	0	0	0	0	0	0	0	0	0	0	0	0	0	0	0	0
A0A0D9SF94		SUV420H2	>tr|A0A0D9SF94|A0A0D9SF94_HUMAN Histone-lysine N-methyltransferase SUV420H2 OS=Homo sapiens GN=SUV420H2 PE=1 SV=1	38.831	0	0	0	0	0	0	0	0	0	0	0	0	0	0	0	0	0	0	0
A0A0D9SFB1;A0A0D9SFE4;Q05193	Dynamin-1	DNM1	>tr|A0A0D9SFB1|A0A0D9SFB1_HUMAN Dynamin-1 OS=Homo sapiens GN=DNM1 PE=1 SV=1;>tr|A0A0D9SFE4|A0A0D9SFE4_HUMAN Dynamin-1 OS=Homo sapiens GN=DNM1 PE=1 SV=1;>sp|Q05193|DYN1_HUMAN Dynamin-1 OS=Homo sapiens GN=DNM1 PE=1 SV=2	94.016	87607	0	0	0	0	0	0	0	0	0	0	0	0	0	0	87607	0	0	0
G3V3L0;G3V3A1;A0A0D9SFJ1		COQ6	>tr|G3V3L0|G3V3L0_HUMAN Ubiquinone biosynthesis monooxygenase COQ6, mitochondrial OS=Homo sapiens GN=COQ6 PE=4 SV=1;>tr|G3V3A1|G3V3A1_HUMAN Ubiquinone biosynthesis monooxygenase COQ6, mitochondrial (Fragment) OS=Homo sapiens GN=COQ6 PE=1 SV=1;>tr|A0A0D9SFJ	6.0992	0	0	0	0	0	0	0	0	0	0	0	0	0	0	0	0	0	0	0
K7EQR2;K7ENV1;C9JYR7;J3KNG6;A0A0D9SFV5;Q08AE8	Protein spire homolog 1	SPIRE1	>tr|K7EQR2|K7EQR2_HUMAN Protein spire homolog 1 (Fragment) OS=Homo sapiens GN=SPIRE1 PE=1 SV=1;>tr|K7ENV1|K7ENV1_HUMAN Protein spire homolog 1 (Fragment) OS=Homo sapiens GN=SPIRE1 PE=1 SV=1;>tr|C9JYR7|C9JYR7_HUMAN Protein spire homolog 1 (Fragment) OS=Homo	13.702	0	0	0	0	0	0	0	0	0	0	0	0	0	0	0	0	0	0	0
A0A0D9SG04;Q53SF7;C9J8C4;H7C1G2;A0A0B4J1Z0	Cordon-bleu protein-like 1	COBLL1	>tr|A0A0D9SG04|A0A0D9SG04_HUMAN Cordon-bleu protein-like 1 OS=Homo sapiens GN=COBLL1 PE=1 SV=1;>sp|Q53SF7|COBL1_HUMAN Cordon-bleu protein-like 1 OS=Homo sapiens GN=COBLL1 PE=1 SV=2	130.17	24209	0	24209	0	0	0	0	0	0	0	0	0	0	0	0	0	0	0	0
A0A0D9SGB5		EIF3D	>tr|A0A0D9SGB5|A0A0D9SGB5_HUMAN Eukaryotic translation initiation factor 3 subunit D (Fragment) OS=Homo sapiens GN=EIF3D PE=1 SV=1	5.722	0	0	0	0	0	0	0	0	0	0	0	0	0	0	0	0	0	0	0
A0A0D9SGI4;Q14680	Maternal embryonic leucine zipper kinase	MELK	>tr|A0A0D9SGI4|A0A0D9SGI4_HUMAN Maternal embryonic leucine zipper kinase (Fragment) OS=Homo sapiens GN=MELK PE=1 SV=1;>sp|Q14680|MELK_HUMAN Maternal embryonic leucine zipper kinase OS=Homo sapiens GN=MELK PE=1 SV=3	24.698	0	0	0	0	0	0	0	0	0	0	0	0	0	0	0	0	0	0	0
G3V4X3;G3V5B5;G3V239;G3V5P9;G3V5D7;G3V420;G3V2S0;G3V3C3;G3V2Y3;G3V5G7;A0A0E3D6M8;G3V552;G3V3X3;G3V3P6;G3V237;G3V4T9;G3V2T2;G3V5A6;G3V280;G3V3P1;G3V5V9;G3V3D5;G3V3X2;G3V285;G3V4S2;G3V271;G3V358;G3V5B7;G3V383;G3V5S0;G3V392;G3V5G0;G3V2I9;G3V5H8;G3V4S9;Q9UN36	Protein NDRG2	NDRG2	>tr|G3V4X3|G3V4X3_HUMAN Protein NDRG2 OS=Homo sapiens GN=NDRG2 PE=1 SV=1;>tr|G3V5B5|G3V5B5_HUMAN Protein NDRG2 (Fragment) OS=Homo sapiens GN=NDRG2 PE=1 SV=1;>tr|G3V239|G3V239_HUMAN Protein NDRG2 (Fragment) OS=Homo sapiens GN=NDRG2 PE=1 SV=1;>tr|G3V5P9|G3V5	8.9263	1494200	480700	76199	42548	89018	0	190230	0	0	0	34933	0	0	0	0	0	0	0	0
A0A0G2JNF2;D0EV57;A0A0G2JPA3;A0A0G2JH66;A0A0G2JNV5;P30511	HLA class I histocompatibility antigen, alpha chain F	HLA-F	>tr|A0A0G2JNF2|A0A0G2JNF2_HUMAN HLA class I histocompatibility antigen, alpha chain F OS=Homo sapiens GN=HLA-F PE=4 SV=1;>tr|D0EV57|D0EV57_HUMAN HLA class I histocompatibility antigen, alpha chain F OS=Homo sapiens GN=HLA-F PE=2 SV=1;>tr|A0A0G2JPA3|A0A0G2J	38.291	6847.9	0	0	0	6847.9	0	0	0	0	0	0	0	0	0	0	0	0	0	0
A0A0G2JH68;O60610;H9KV28;B4E2I7	Protein diaphanous homolog 1	DIAPH1	>tr|A0A0G2JH68|A0A0G2JH68_HUMAN Protein diaphanous homolog 1 OS=Homo sapiens GN=DIAPH1 PE=4 SV=1;>sp|O60610|DIAP1_HUMAN Protein diaphanous homolog 1 OS=Homo sapiens GN=DIAPH1 PE=1 SV=2;>tr|H9KV28|H9KV28_HUMAN Protein diaphanous homolog 1 OS=Homo sapiens GN	141.36	338610	3070.1	3840.5	0	0	0	0	0	0	0	0	0	0	0	0	0	0	331700	0
A0A0G2JI36;A0A0G2JIF2;A0A0G2JL56;P30455;P30443;Q09160	HLA class I histocompatibility antigen, A-36 alpha chain;HLA class I histocompatibility antigen, A-1 alpha chain	HLA-A	>tr|A0A0G2JI36|A0A0G2JI36_HUMAN HLA class I histocompatibility antigen, A-3 alpha chain OS=Homo sapiens GN=HLA-A PE=4 SV=1;>tr|A0A0G2JIF2|A0A0G2JIF2_HUMAN HLA class I histocompatibility antigen, A-3 alpha chain OS=Homo sapiens GN=HLA-A PE=4 SV=1;>tr|A0A0G2	34.216	28340	0	0	0	0	0	0	28340	0	0	0	0	0	0	0	0	0	0	0
A0A0G2JIW1;P0DMV9;P0DMV8;V9GZ37	Heat shock 70 kDa protein 1B;Heat shock 70 kDa protein 1A	HSPA1B;HSPA1A	>tr|A0A0G2JIW1|A0A0G2JIW1_HUMAN Heat shock 70 kDa protein 1B OS=Homo sapiens GN=HSPA1B PE=4 SV=1;>sp|P0DMV9|HS71B_HUMAN Heat shock 70 kDa protein 1B OS=Homo sapiens GN=HSPA1B PE=1 SV=1;>sp|P0DMV8|HS71A_HUMAN Heat shock 70 kDa protein 1A OS=Homo sapiens GN=	70.108	64198000	2018600	1729300	2420600	865960	1468600	445020	3496100	1056400	2097900	2632100	2648400	9056300	2849400	10442000	5745100	2798800	2616800	2678000
A2ACR1;A0A0G2JJA7;P28065;A2ACR0;A0A0G2JJQ0;A0A0G2JJ13;A0A0G2JHI2	Proteasome subunit beta type;Proteasome subunit beta type-9	PSMB9	>tr|A2ACR1|A2ACR1_HUMAN Proteasome subunit beta type OS=Homo sapiens GN=PSMB9 PE=1 SV=1;>tr|A0A0G2JJA7|A0A0G2JJA7_HUMAN Proteasome subunit beta type-9 OS=Homo sapiens GN=PSMB9 PE=4 SV=1;>sp|P28065|PSB9_HUMAN Proteasome subunit beta type-9 OS=Homo sapiens G	20.96	5355500	308170	257240	569970	62568	66351	41761	495400	64670	127520	232140	241050	962290	78271	197090	456540	89772	103530	121150
A0A0G2JJQ8;P13762	HLA class II histocompatibility antigen, DR beta 4 chain	HLA-DRB4	>tr|A0A0G2JJQ8|A0A0G2JJQ8_HUMAN HLA class II histocompatibility antigen, DR beta 4 chain OS=Homo sapiens GN=HLA-DRB4 PE=4 SV=1;>sp|P13762|DRB4_HUMAN HLA class II histocompatibility antigen, DR beta 4 chain OS=Homo sapiens GN=HLA-DRB4 PE=1 SV=2	29.971	95518	0	0	0	80731	0	0	0	0	0	0	0	14788	0	0	0	0	0	0
C9K0U8;A0A0G2JLD8;E7EUY5;Q04837	Single-stranded DNA-binding protein, mitochondrial	SSBP1	>tr|C9K0U8|C9K0U8_HUMAN Single-stranded DNA-binding protein, mitochondrial (Fragment) OS=Homo sapiens GN=SSBP1 PE=1 SV=1;>tr|A0A0G2JLD8|A0A0G2JLD8_HUMAN Single-stranded DNA-binding protein, mitochondrial (Fragment) OS=Homo sapiens GN=SSBP1 PE=4 SV=1;>tr|E7	14.131	13667000	438970	535160	249170	1238200	300080	76432	837530	98669	133750	487700	267600	1728400	306290	777180	351700	344150	378620	305540
Q5SRQ3;Q5SRQ6;N0E472;A0A0G2JM12;P67870	Casein kinase II subunit beta	CSNK2B-LY6G5B-1181;CSNK2B;CSNK2B-LY6G5B--991	>tr|Q5SRQ3|Q5SRQ3_HUMAN Casein kinase II subunit beta OS=Homo sapiens GN=CSNK2B PE=2 SV=1;>tr|Q5SRQ6|Q5SRQ6_HUMAN Casein kinase II subunit beta OS=Homo sapiens GN=CSNK2B PE=1 SV=2;>tr|N0E472|N0E472_HUMAN Casein kinase II subunit beta OS=Homo sapiens GN=CSN	26.673	159770	17947	16741	0	23050	0	0	0	0	20346	20238	0	0	0	31305	10682	0	0	0
A0A0G2JMB1;A0A0G2JPH6			>tr|A0A0G2JMB1|A0A0G2JMB1_HUMAN Leukocyte-associated immunoglobulin-like receptor 2 (Fragment) OS=Homo sapiens GN=LAIR2 PE=4 SV=1;>tr|A0A0G2JPH6|A0A0G2JPH6_HUMAN Leukocyte-associated immunoglobulin-like receptor 2 OS=Homo sapiens GN=LAIR2 PE=4 SV=1	19.522	0	0	0	0	0	0	0	0	0	0	0	0	0	0	0	0	0	0	0
A0A0G2JMB2;P01877	Ig alpha-2 chain C region	IGHA2	>tr|A0A0G2JMB2|A0A0G2JMB2_HUMAN Uncharacterized protein OS=Homo sapiens PE=4 SV=1;>sp|P01877|IGHA2_HUMAN Ig alpha-2 chain C region OS=Homo sapiens GN=IGHA2 PE=1 SV=3	36.508	8689400	335700	98560	383890	0	310250	234890	225910	39949	566720	169210	2184200	393350	175260	338810	33137	72150	624760	0
A0A0G2JMH6;P01903;Q30118;A0A0G2JH46;A0A0G2JPN2;P01906	HLA class II histocompatibility antigen, DR alpha chain	HLA-DRA	>tr|A0A0G2JMH6|A0A0G2JMH6_HUMAN HLA class II histocompatibility antigen, DR alpha chain OS=Homo sapiens GN=HLA-DRA PE=4 SV=1;>sp|P01903|DRA_HUMAN HLA class II histocompatibility antigen, DR alpha chain OS=Homo sapiens GN=HLA-DRA PE=1 SV=1;>tr|Q30118|Q30118	28.621	17555000	132000	94706	1588600	2955400	102030	0	3164200	0	95321	255290	248640	1435400	332350	569680	4885100	301990	673880	536140
A0A0G2JN06;P01859	Ig gamma-2 chain C region	IGHG2	>tr|A0A0G2JN06|A0A0G2JN06_HUMAN Uncharacterized protein OS=Homo sapiens PE=4 SV=1;>sp|P01859|IGHG2_HUMAN Ig gamma-2 chain C region OS=Homo sapiens GN=IGHG2 PE=1 SV=2	35.971	50299000	3621700	347360	750850	4488000	1201100	1124500	431720	500470	149300	1497600	8703200	152160	112700	351440	512020	887420	2662900	1353600
H7C5J4;A0A0G2JPP0;A0A0G2JN65;H0Y5X7;O75175	CCR4-NOT transcription complex subunit 3	CNOT3	>tr|H7C5J4|H7C5J4_HUMAN CCR4-NOT transcription complex subunit 3 (Fragment) OS=Homo sapiens GN=CNOT3 PE=1 SV=1;>tr|A0A0G2JPP0|A0A0G2JPP0_HUMAN CCR4-NOT transcription complex subunit 3 (Fragment) OS=Homo sapiens GN=CNOT3 PE=4 SV=1;>tr|A0A0G2JN65|A0A0G2JN65_	10.845	0	0	0	0	0	0	0	0	0	0	0	0	0	0	0	0	0	0	0
E7EST5;A0A0G2JPG6;A0A0G2JN69		KIR2DL4	>tr|E7EST5|E7EST5_HUMAN Killer cell immunoglobulin-like receptor 2DL4 OS=Homo sapiens GN=KIR2DL4 PE=1 SV=2;>tr|A0A0G2JPG6|A0A0G2JPG6_HUMAN Killer cell immunoglobulin-like receptor 2DL4 OS=Homo sapiens GN=KIR2DL4 PE=4 SV=1;>tr|A0A0G2JN69|A0A0G2JN69_HUMAN Ki	45.439	0	0	0	0	0	0	0	0	0	0	0	0	0	0	0	0	0	0	0
A0A0G2JNY4;P01892	HLA class I histocompatibility antigen, A-2 alpha chain	HLA-A	>tr|A0A0G2JNY4|A0A0G2JNY4_HUMAN HLA class I histocompatibility antigen, A-3 alpha chain OS=Homo sapiens GN=HLA-A PE=4 SV=1;>sp|P01892|1A02_HUMAN HLA class I histocompatibility antigen, A-2 alpha chain OS=Homo sapiens GN=HLA-A PE=1 SV=1	38.59	195570	0	0	0	0	0	0	0	0	0	9194.4	16299	7112	0	106130	0	0	0	12414
A0A0G2JP71;H3BPF8;H3BMC3;A0A0G2JPF6;Q0D2H9;Q08AF8;A6NN73	Putative golgin subfamily A member 8D;Putative golgin subfamily A member 8F/8G;Golgin subfamily A member 8C	GOLGA8S;GOLGA8F;GOLGA8DP;GOLGA8CP	>tr|A0A0G2JP71|A0A0G2JP71_HUMAN Putative golgin subfamily A member 8F/8G OS=Homo sapiens GN=GOLGA8F PE=4 SV=1;>tr|H3BPF8|H3BPF8_HUMAN Protein GOLGA8S OS=Homo sapiens GN=GOLGA8S PE=4 SV=1;>tr|H3BMC3|H3BMC3_HUMAN Putative golgin subfamily A member 8F/8G OS=H	48.39	0	0	0	0	0	0	0	0	0	0	0	0	0	0	0	0	0	0	0
A0A0G2JPD4;P01861	Ig gamma-4 chain C region	IGHG4	>tr|A0A0G2JPD4|A0A0G2JPD4_HUMAN Uncharacterized protein OS=Homo sapiens PE=4 SV=1;>sp|P01861|IGHG4_HUMAN Ig gamma-4 chain C region OS=Homo sapiens GN=IGHG4 PE=1 SV=1	36.011	14495000	5034100	0	2721100	0	0	1454700	0	0	0	291050	133290	0	0	0	0	0	183150	0
A0A0G2JPF8;P0DMR1;O60812;B7ZW38	Heterogeneous nuclear ribonucleoprotein C-like 4;Heterogeneous nuclear ribonucleoprotein C-like 1;Heterogeneous nuclear ribonucleoprotein C-like 3	HNRNPCL4;HNRNPCL1;HNRNPCL3	>tr|A0A0G2JPF8|A0A0G2JPF8_HUMAN Uncharacterized protein OS=Homo sapiens PE=4 SV=1;>sp|P0DMR1|HNRC4_HUMAN Heterogeneous nuclear ribonucleoprotein C-like 4 OS=Homo sapiens GN=HNRNPCL4 PE=3 SV=1;>sp|O60812|HNRC1_HUMAN Heterogeneous nuclear ribonucleoprotein C	32.057	81186	15250	23604	15007	0	0	0	0	0	3810.8	7176.9	0	12808	0	3528.2	0	0	0	0
A0A0G2JPP8;A0A0G2JP03;A0A0G2JNW9;A0A0G2JMC8;A0A0G2JQ37;A0A0G2JPI1;A0A0G2JPB3;A0A0G2JNK0;A0A0G2JNJ1;A0A0G2JNI5;A0A0G2JN57;A0A0G2JMV7;A0A0G2JMQ2;A0A0G2JM20;A0A0G2JM09;A0A0G2JLZ2;A0A0C4ZQX3;A0A0B4J1R5;A0A0G2JNR7;P43628;Q8N743	Killer cell immunoglobulin-like receptor 2DL3;Killer cell immunoglobulin-like receptor 3DL3	KIR3DL3;KIR2DL3	>tr|A0A0G2JPP8|A0A0G2JPP8_HUMAN Killer cell immunoglobulin-like receptor 2DL3 OS=Homo sapiens GN=KIR2DL3 PE=4 SV=1;>tr|A0A0G2JP03|A0A0G2JP03_HUMAN Uncharacterized protein (Fragment) OS=Homo sapiens PE=4 SV=1;>tr|A0A0G2JNW9|A0A0G2JNW9_HUMAN Killer cell immu	38.746	31447	0	0	0	0	0	0	0	0	0	0	0	0	31447	0	0	0	0	0
A0A0G2JPR0;P0C0L4	Complement C4-A;Complement C4 beta chain;Complement C4-A alpha chain;C4a anaphylatoxin;C4b-A;C4d-A;Complement C4 gamma chain	C4A	>tr|A0A0G2JPR0|A0A0G2JPR0_HUMAN Complement C4-A OS=Homo sapiens GN=C4A PE=4 SV=1;>sp|P0C0L4|CO4A_HUMAN Complement C4-A OS=Homo sapiens GN=C4A PE=1 SV=2	192.87	11202000	253150	136050	243270	250470	55454	250550	402910	123840	118580	219930	238630	0	1504800	190390	422120	68093	3056300	61177
A1BQX2;A0A0G2JQ38;Q8N4S9	MARVEL domain-containing protein 2	MARVELD2	>tr|A1BQX2|A1BQX2_HUMAN MARVEL domain-containing protein 2 OS=Homo sapiens GN=MARVELD2 PE=1 SV=1;>tr|A0A0G2JQ38|A0A0G2JQ38_HUMAN MARVEL domain-containing protein 2 OS=Homo sapiens GN=MARVELD2 PE=4 SV=1;>sp|Q8N4S9|MALD2_HUMAN MARVEL domain-containing protei	51.12	0	0	0	0	0	0	0	0	0	0	0	0	0	0	0	0	0	0	0
A0A0G2JR02;V9GYL1;V9GYZ7;V9GZ41;F8W9F3;Q9NV79	Protein-L-isoaspartate O-methyltransferase domain-containing protein 2	PCMTD2	>tr|A0A0G2JR02|A0A0G2JR02_HUMAN Protein-L-isoaspartate O-methyltransferase domain-containing protein 2 (Fragment) OS=Homo sapiens GN=PCMTD2 PE=4 SV=1;>tr|V9GYL1|V9GYL1_HUMAN Protein-L-isoaspartate O-methyltransferase domain-containing protein 2 (Fragment)	3.4087	0	0	0	0	0	0	0	0	0	0	0	0	0	0	0	0	0	0	0
D6RBL8;A0A0G2JRR8		UGT2A3	>tr|D6RBL8|D6RBL8_HUMAN UDP-glucuronosyltransferase 2A3 OS=Homo sapiens GN=UGT2A3 PE=1 SV=1;>tr|A0A0G2JRR8|A0A0G2JRR8_HUMAN UDP-glucuronosyltransferase 2A3 (Fragment) OS=Homo sapiens GN=UGT2A3 PE=4 SV=1	20.003	0	0	0	0	0	0	0	0	0	0	0	0	0	0	0	0	0	0	0
C9JTA6;A0A0G2JSE9;B5MCL5;G5E975;Q12824	SWI/SNF-related matrix-associated actin-dependent regulator of chromatin subfamily B member 1	SMARCB1	>tr|C9JTA6|C9JTA6_HUMAN SWI/SNF-related matrix-associated actin-dependent regulator of chromatin subfamily B member 1 (Fragment) OS=Homo sapiens GN=SMARCB1 PE=1 SV=1;>tr|A0A0G2JSE9|A0A0G2JSE9_HUMAN SWI/SNF-related matrix-associated actin-dependent regulato	25.917	0	0	0	0	0	0	0	0	0	0	0	0	0	0	0	0	0	0	0
E5RHW3;A0AVG3;Q96NA8	t-SNARE domain-containing protein 1	TSNARE1	>tr|E5RHW3|E5RHW3_HUMAN t-SNARE domain-containing protein 1 (Fragment) OS=Homo sapiens GN=TSNARE1 PE=1 SV=1;>tr|A0AVG3|A0AVG3_HUMAN t-SNARE domain containing 1 OS=Homo sapiens GN=TSNARE1 PE=1 SV=1;>sp|Q96NA8|TSNA1_HUMAN t-SNARE domain-containing protein 1	15.845	0	0	0	0	0	0	0	0	0	0	0	0	0	0	0	0	0	0	0
J3KR33;A0JLT2	Mediator of RNA polymerase II transcription subunit 19	MED19	>tr|J3KR33|J3KR33_HUMAN Mediator of RNA polymerase II transcription subunit 19 OS=Homo sapiens GN=MED19 PE=1 SV=1;>sp|A0JLT2|MED19_HUMAN Mediator of RNA polymerase II transcription subunit 19 OS=Homo sapiens GN=MED19 PE=1 SV=2	26.287	0	0	0	0	0	0	0	0	0	0	0	0	0	0	0	0	0	0	0
A0PJE2;A0A087WUE0	Dehydrogenase/reductase SDR family member 12	DHRS12	>sp|A0PJE2|DHR12_HUMAN Dehydrogenase/reductase SDR family member 12 OS=Homo sapiens GN=DHRS12 PE=2 SV=2;>tr|A0A087WUE0|A0A087WUE0_HUMAN Dehydrogenase/reductase SDR family member 12 (Fragment) OS=Homo sapiens GN=DHRS12 PE=4 SV=1	35.146	5335.7	0	0	0	0	0	0	0	0	5335.7	0	0	0	0	0	0	0	0	0
F5H7A8;H3BTQ9;A1A4V9	Coiled-coil domain-containing protein C16orf93	C16orf93	>tr|F5H7A8|F5H7A8_HUMAN Coiled-coil domain-containing protein C16orf93 OS=Homo sapiens GN=C16orf93 PE=4 SV=1;>tr|H3BTQ9|H3BTQ9_HUMAN Coiled-coil domain-containing protein C16orf93 OS=Homo sapiens GN=C16orf93 PE=4 SV=1;>sp|A1A4V9|CP093_HUMAN Coiled-coil dom	7.8627	0	0	0	0	0	0	0	0	0	0	0	0	0	0	0	0	0	0	0
A1IGU5	Rho guanine nucleotide exchange factor 37	ARHGEF37	>sp|A1IGU5|ARH37_HUMAN Rho guanine nucleotide exchange factor 37 OS=Homo sapiens GN=ARHGEF37 PE=2 SV=2	76.277	0	0	0	0	0	0	0	0	0	0	0	0	0	0	0	0	0	0	0
H0YAV0;A1KZ92;K4DIA6	Peroxidasin-like protein	PXDNL	>tr|H0YAV0|H0YAV0_HUMAN Peroxidasin-like protein (Fragment) OS=Homo sapiens GN=PXDNL PE=4 SV=1;>sp|A1KZ92|PXDNL_HUMAN Peroxidasin-like protein OS=Homo sapiens GN=PXDNL PE=1 SV=3;>tr|K4DIA6|K4DIA6_HUMAN Peroxidasin-like protein (Fragment) OS=Homo sapiens GN	60.307	0	0	0	0	0	0	0	0	0	0	0	0	0	0	0	0	0	0	0
M0QZX5;M0R026;A1L0T0	Acetolactate synthase-like protein	ILVBL	>tr|M0QZX5|M0QZX5_HUMAN Acetolactate synthase-like protein (Fragment) OS=Homo sapiens GN=ILVBL PE=1 SV=5;>tr|M0R026|M0R026_HUMAN Acetolactate synthase-like protein OS=Homo sapiens GN=ILVBL PE=1 SV=1;>sp|A1L0T0|ILVBL_HUMAN Acetolactate synthase-like protein	25.56	0	0	0	0	0	0	0	0	0	0	0	0	0	0	0	0	0	0	0
A2A274;Q99798	Aconitate hydratase, mitochondrial	ACO2	>tr|A2A274|A2A274_HUMAN Aconitate hydratase, mitochondrial OS=Homo sapiens GN=ACO2 PE=1 SV=1;>sp|Q99798|ACON_HUMAN Aconitate hydratase, mitochondrial OS=Homo sapiens GN=ACO2 PE=1 SV=2	87.819	3952700	295020	304310	266430	496790	53195	213050	182700	34229	70840	53921	78257	559340	31373	307120	140660	390170	214240	117170
A2A2V1;P04156	Major prion protein	PRNP	>tr|A2A2V1|A2A2V1_HUMAN Major prion protein (Fragment) OS=Homo sapiens GN=PRNP PE=1 SV=1;>sp|P04156|PRIO_HUMAN Major prion protein OS=Homo sapiens GN=PRNP PE=1 SV=1	27.278	549160	0	0	0	0	0	0	0	0	0	0	0	0	0	0	0	0	0	49133
A2A341;Q9BX26	Synaptonemal complex protein 2	SYCP2	>tr|A2A341|A2A341_HUMAN Synaptonemal complex protein 2 (Fragment) OS=Homo sapiens GN=SYCP2 PE=1 SV=1;>sp|Q9BX26|SYCP2_HUMAN Synaptonemal complex protein 2 OS=Homo sapiens GN=SYCP2 PE=2 SV=2	116.53	0	0	0	0	0	0	0	0	0	0	0	0	0	0	0	0	0	0	0
A2A3C1;A2A3C3;A2A3C6;A2A3C2;O60241;A2A3C4	Brain-specific angiogenesis inhibitor 2	ADGRB2;BAI2	>tr|A2A3C1|A2A3C1_HUMAN Protein ADGRB2 OS=Homo sapiens GN=ADGRB2 PE=1 SV=1;>tr|A2A3C3|A2A3C3_HUMAN Protein ADGRB2 OS=Homo sapiens GN=ADGRB2 PE=1 SV=1;>tr|A2A3C6|A2A3C6_HUMAN Protein ADGRB2 OS=Homo sapiens GN=ADGRB2 PE=1 SV=1;>tr|A2A3C2|A2A3C2_HUMAN Protein	159.92	5987.2	0	0	0	0	0	0	0	0	0	0	0	0	0	0	0	0	5987.2	0
A2AAZ0;Q5Y7D6;Q5SU54;E9PIB1;A2AAY8		HLA-DQB1	>tr|A2AAZ0|A2AAZ0_HUMAN HLA class II histocompatibility antigen, DQ beta 1 chain OS=Homo sapiens GN=HLA-DQB1 PE=1 SV=1;>tr|Q5Y7D6|Q5Y7D6_HUMAN HLA class II histocompatibility antigen, DQ beta 1 chain OS=Homo sapiens GN=HLA-DQB1 PE=1 SV=1;>tr|Q5SU54|Q5SU54_	25.961	346930	0	0	63077	127610	0	0	115680	0	0	0	0	0	0	0	0	0	0	0
Q4TT37;A2IDC6;Q13084	39S ribosomal protein L28, mitochondrial	MRPL28	>tr|Q4TT37|Q4TT37_HUMAN 39S ribosomal protein L28, mitochondrial (Fragment) OS=Homo sapiens GN=MRPL28 PE=1 SV=1;>tr|A2IDC6|A2IDC6_HUMAN 39S ribosomal protein L28, mitochondrial (Fragment) OS=Homo sapiens GN=MRPL28 PE=1 SV=1;>sp|Q13084|RM28_HUMAN 39S riboso	25.895	79699	0	0	9397	0	15390	0	0	0	0	17132	0	12681	0	0	0	12725	12374	0
C9JQ07;A2PYH4	Probable ATP-dependent DNA helicase HFM1	HFM1	>tr|C9JQ07|C9JQ07_HUMAN Probable ATP-dependent DNA helicase HFM1 (Fragment) OS=Homo sapiens GN=HFM1 PE=4 SV=1;>sp|A2PYH4|HFM1_HUMAN Probable ATP-dependent DNA helicase HFM1 OS=Homo sapiens GN=HFM1 PE=1 SV=2	22.206	0	0	0	0	0	0	0	0	0	0	0	0	0	0	0	0	0	0	0
A2RU48	Single-pass membrane and coiled-coil domain-containing protein 3	SMCO3	>sp|A2RU48|SMCO3_HUMAN Single-pass membrane and coiled-coil domain-containing protein 3 OS=Homo sapiens GN=SMCO3 PE=1 SV=1	24.877	10179	0	0	0	0	0	0	10179	0	0	0	0	0	0	0	0	0	0	0
A2RUQ5	Uncharacterized protein C17orf102	C17orf102	>sp|A2RUQ5|CQ102_HUMAN Uncharacterized protein C17orf102 OS=Homo sapiens GN=C17orf102 PE=2 SV=1	17.761	0	0	0	0	0	0	0	0	0	0	0	0	0	0	0	0	0	0	0
A2VCL2	Coiled-coil domain-containing protein 162	CCDC162P	>sp|A2VCL2|CC162_HUMAN Coiled-coil domain-containing protein 162 OS=Homo sapiens GN=CCDC162P PE=2 SV=3	103.84	0	0	0	0	0	0	0	0	0	0	0	0	0	0	0	0	0	0	0
A2VCS9;E7ETZ8;Q49MG5	Microtubule-associated protein 9	MAP9	>tr|A2VCS9|A2VCS9_HUMAN MAP9 protein (Fragment) OS=Homo sapiens GN=MAP9 PE=1 SV=1;>tr|E7ETZ8|E7ETZ8_HUMAN Microtubule-associated protein 9 OS=Homo sapiens GN=MAP9 PE=1 SV=1;>sp|Q49MG5|MAP9_HUMAN Microtubule-associated protein 9 OS=Homo sapiens GN=MAP9 PE=1	54.694	0	0	0	0	0	0	0	0	0	0	0	0	0	0	0	0	0	0	0
A3QK37;A6NHC0	Calpain-8	CAPN8	>tr|A3QK37|A3QK37_HUMAN Calpain-8 (Fragment) OS=Homo sapiens GN=CAPN8 PE=1 SV=1;>sp|A6NHC0|CAN8_HUMAN Calpain-8 OS=Homo sapiens GN=CAPN8 PE=2 SV=3	17.734	0	0	0	0	0	0	0	0	0	0	0	0	0	0	0	0	0	0	0
A4D1F6	Leucine-rich repeat and death domain-containing protein 1	LRRD1	>sp|A4D1F6|LRRD1_HUMAN Leucine-rich repeat and death domain-containing protein 1 OS=Homo sapiens GN=LRRD1 PE=2 SV=2	98.034	0	0	0	0	0	0	0	0	0	0	0	0	0	0	0	0	0	0	0
A4F3V8		CYP1A1	>tr|A4F3V8|A4F3V8_HUMAN Cytochrome P450 1A1 (Fragment) OS=Homo sapiens GN=CYP1A1 PE=1 SV=1	20.611	0	0	0	0	0	0	0	0	0	0	0	0	0	0	0	0	0	0	0
K7EJC3;H0Y843;A4FU69	EF-hand calcium-binding domain-containing protein 5	EFCAB5	>tr|K7EJC3|K7EJC3_HUMAN EF-hand calcium-binding domain-containing protein 5 (Fragment) OS=Homo sapiens GN=EFCAB5 PE=1 SV=1;>tr|H0Y843|H0Y843_HUMAN EF-hand calcium-binding domain-containing protein 5 (Fragment) OS=Homo sapiens GN=EFCAB5 PE=1 SV=1;>sp|A4FU69	89.513	0	0	0	0	0	0	0	0	0	0	0	0	0	0	0	0	0	0	0
A6H8M9	Cadherin-related family member 4	CDHR4	>sp|A6H8M9|CDHR4_HUMAN Cadherin-related family member 4 OS=Homo sapiens GN=CDHR4 PE=2 SV=1	85.826	0	0	0	0	0	0	0	0	0	0	0	0	0	0	0	0	0	0	0
A6NC89;Q9BZ76;F2Z2X6;F2Z2X5;A0A087WUG9;B1AM99;A0A087WXL9;A0A087WZ03;B1AMA2;A0A087X119;A0A087WUH3;Q96NU0	Contactin-associated protein-like 3;Contactin-associated protein-like 3B	CNTNAP3;CNTNAP3B	>tr|A6NC89|A6NC89_HUMAN Contactin-associated protein-like 3 OS=Homo sapiens GN=CNTNAP3 PE=1 SV=2;>sp|Q9BZ76|CNTP3_HUMAN Contactin-associated protein-like 3 OS=Homo sapiens GN=CNTNAP3 PE=2 SV=3;>tr|F2Z2X6|F2Z2X6_HUMAN Contactin-associated protein-like 3 OS=	132.15	7772	0	0	0	0	0	0	0	0	0	0	0	0	0	0	0	0	2567.6	0
A6NCN2	Putative keratin-87 protein	KRT87P	>sp|A6NCN2|KR87P_HUMAN Putative keratin-87 protein OS=Homo sapiens GN=KRT87P PE=5 SV=4	29.117	240630	0	0	0	0	0	0	0	130230	0	0	0	0	0	0	88184	22216	0	0
A6NCQ0;A6NJU6;A6NFX8;Q9UKK9;C9JYY9;H0YEY4	ADP-sugar pyrophosphatase	NUDT5	>tr|A6NCQ0|A6NCQ0_HUMAN ADP-sugar pyrophosphatase OS=Homo sapiens GN=NUDT5 PE=1 SV=1;>tr|A6NJU6|A6NJU6_HUMAN ADP-sugar pyrophosphatase OS=Homo sapiens GN=NUDT5 PE=1 SV=2;>tr|A6NFX8|A6NFX8_HUMAN ADP-sugar pyrophosphatase OS=Homo sapiens GN=NUDT5 PE=1 SV=1;>	19.961	437420	31300	27826	0	96793	0	0	79591	0	0	6535.1	30550	87270	0	41731	15975	0	0	19850
A6NDW0;Q15696	U2 small nuclear ribonucleoprotein auxiliary factor 35 kDa subunit-related protein 2	ZRSR2	>tr|A6NDW0|A6NDW0_HUMAN U2 small nuclear ribonucleoprotein auxiliary factor 35 kDa subunit-related protein 2 OS=Homo sapiens GN=ZRSR2 PE=1 SV=1;>sp|Q15696|U2AFM_HUMAN U2 small nuclear ribonucleoprotein auxiliary factor 35 kDa subunit-related protein 2 OS=H	16.968	0	0	0	0	0	0	0	0	0	0	0	0	0	0	0	0	0	0	0
F5GYN0;A6NE01	Protein FAM186A	FAM186A	>tr|F5GYN0|F5GYN0_HUMAN Protein FAM186A OS=Homo sapiens GN=FAM186A PE=4 SV=1;>sp|A6NE01|F186A_HUMAN Protein FAM186A OS=Homo sapiens GN=FAM186A PE=2 SV=3	262.29	0	0	0	0	0	0	0	0	0	0	0	0	0	0	0	0	0	0	0
A6NEE1	Pleckstrin homology domain-containing family D member 1	PLEKHD1	>sp|A6NEE1|PLHD1_HUMAN Pleckstrin homology domain-containing family D member 1 OS=Homo sapiens GN=PLEKHD1 PE=2 SV=3	59.203	0	0	0	0	0	0	0	0	0	0	0	0	0	0	0	0	0	0	0
A6NEL0;P05114;F2Z2W6;F2Z2Y5;H7BXJ5;A6NL93	Non-histone chromosomal protein HMG-14	HMGN1	>tr|A6NEL0|A6NEL0_HUMAN Non-histone chromosomal protein HMG-14 OS=Homo sapiens GN=HMGN1 PE=1 SV=1;>sp|P05114|HMGN1_HUMAN Non-histone chromosomal protein HMG-14 OS=Homo sapiens GN=HMGN1 PE=1 SV=3;>tr|F2Z2W6|F2Z2W6_HUMAN Non-histone chromosomal protein HMG-1	12.435	273320	0	11686	0	24761	0	0	48646	0	0	73820	19003	57496	0	0	5301.2	14029	0	18574
A6NF01	Putative nuclear envelope pore membrane protein POM 121B	POM121B	>sp|A6NF01|P121B_HUMAN Putative nuclear envelope pore membrane protein POM 121B OS=Homo sapiens GN=POM121B PE=5 SV=2	83.014	0	0	0	0	0	0	0	0	0	0	0	0	0	0	0	0	0	0	0
A6NFY4	Transmembrane protein 194B	TMEM194B	>sp|A6NFY4|NEMP2_HUMAN Nuclear envelope integral membrane protein 2 OS=Homo sapiens GN=NEMP2 PE=2 SV=3	48.663	0	0	0	0	0	0	0	0	0	0	0	0	0	0	0	0	0	0	0
D6RCD3;D6RH02;A6NG13	Alpha-1,3-mannosyl-glycoprotein 4-beta-N-acetylglucosaminyltransferase-like protein MGAT4D	MGAT4D	>tr|D6RCD3|D6RCD3_HUMAN Alpha-1,3-mannosyl-glycoprotein 4-beta-N-acetylglucosaminyltransferase-like protein MGAT4D OS=Homo sapiens GN=MGAT4D PE=4 SV=1;>tr|D6RH02|D6RH02_HUMAN Alpha-1,3-mannosyl-glycoprotein 4-beta-N-acetylglucosaminyltransferase-like prote	20.041	0	0	0	0	0	0	0	0	0	0	0	0	0	0	0	0	0	0	0
Q5H9D4;A6NGA6;Q9Y5S8	NADPH oxidase 1	NOX1	>tr|Q5H9D4|Q5H9D4_HUMAN NADPH oxidase 1 OS=Homo sapiens GN=NOX1 PE=1 SV=1;>tr|A6NGA6|A6NGA6_HUMAN NADPH oxidase 1 OS=Homo sapiens GN=NOX1 PE=1 SV=2;>sp|Q9Y5S8|NOX1_HUMAN NADPH oxidase 1 OS=Homo sapiens GN=NOX1 PE=1 SV=2	21.979	0	0	0	0	0	0	0	0	0	0	0	0	0	0	0	0	0	0	0
A6NGG8	Uncharacterized protein C2orf71	C2orf71	>sp|A6NGG8|CB071_HUMAN Uncharacterized protein C2orf71 OS=Homo sapiens GN=C2orf71 PE=1 SV=1	139.65	0	0	0	0	0	0	0	0	0	0	0	0	0	0	0	0	0	0	0
H3BPX2;A6NGQ3;Q5VST9;A0A0A0MRI8	Obscurin	OBSCN	>tr|H3BPX2|H3BPX2_HUMAN Obscurin OS=Homo sapiens GN=OBSCN PE=1 SV=2;>tr|A6NGQ3|A6NGQ3_HUMAN Obscurin OS=Homo sapiens GN=OBSCN PE=1 SV=4;>sp|Q5VST9|OBSCN_HUMAN Obscurin OS=Homo sapiens GN=OBSCN PE=1 SV=3	972.99	685.12	0	0	0	0	0	0	0	0	0	0	0	685.12	0	0	0	0	0	0
E9PS11;A6NGW1;O95070	Protein YIF1A	YIF1A	>tr|E9PS11|E9PS11_HUMAN Protein YIF1A OS=Homo sapiens GN=YIF1A PE=1 SV=1;>tr|A6NGW1|A6NGW1_HUMAN Protein YIF1A OS=Homo sapiens GN=YIF1A PE=1 SV=1;>sp|O95070|YIF1A_HUMAN Protein YIF1A OS=Homo sapiens GN=YIF1A PE=1 SV=2	8.7513	216010	0	167790	0	0	0	0	0	0	0	0	0	0	0	0	0	0	0	48223
F5GXA4;A6NGW2;Q7RTU9	Putative stereocilin-like protein;Stereocilin	STRC;STRCP1	>tr|F5GXA4|F5GXA4_HUMAN Stereocilin OS=Homo sapiens GN=STRC PE=4 SV=1;>sp|A6NGW2|STRCL_HUMAN Putative stereocilin-like protein OS=Homo sapiens GN=STRCP1 PE=5 SV=1;>sp|Q7RTU9|STRC_HUMAN Stereocilin OS=Homo sapiens GN=STRC PE=2 SV=1	110.7	0	0	0	0	0	0	0	0	0	0	0	0	0	0	0	0	0	0	0
A6NGY3	Uncharacterized protein C5orf52	C5orf52	>sp|A6NGY3|CE052_HUMAN Uncharacterized protein C5orf52 OS=Homo sapiens GN=C5orf52 PE=2 SV=2	17.908	0	0	0	0	0	0	0	0	0	0	0	0	0	0	0	0	0	0	0
A6NHL2	Tubulin alpha chain-like 3	TUBAL3	>sp|A6NHL2|TBAL3_HUMAN Tubulin alpha chain-like 3 OS=Homo sapiens GN=TUBAL3 PE=1 SV=2	49.908	29255	0	0	29255	0	0	0	0	0	0	0	0	0	0	0	0	0	0	0
E9PS57;E9PJ23;A6NHN6	Nuclear pore complex-interacting protein family member B6;Nuclear pore complex-interacting protein family member B15	NPIPB6;NPIPB15	>tr|E9PS57|E9PS57_HUMAN Nuclear pore complex-interacting protein family member B6 OS=Homo sapiens GN=NPIPB6 PE=4 SV=1;>sp|E9PJ23|NPIB6_HUMAN Nuclear pore complex-interacting protein family member B6 OS=Homo sapiens GN=NPIPB6 PE=3 SV=1;>sp|A6NHN6|NPB15_HUMA	47.243	0	0	0	0	0	0	0	0	0	0	0	0	0	0	0	0	0	0	0
H0YEJ7;E9PJK4;A6NI28	Rho GTPase-activating protein 42	ARHGAP42	>tr|H0YEJ7|H0YEJ7_HUMAN Rho GTPase-activating protein 42 (Fragment) OS=Homo sapiens GN=ARHGAP42 PE=1 SV=1;>tr|E9PJK4|E9PJK4_HUMAN Rho GTPase-activating protein 42 OS=Homo sapiens GN=ARHGAP42 PE=1 SV=1;>sp|A6NI28|RHG42_HUMAN Rho GTPase-activating protein 42	48.01	0	0	0	0	0	0	0	0	0	0	0	0	0	0	0	0	0	0	0
A6NIW2;Q5JSL3	Dedicator of cytokinesis protein 11	DOCK11	>tr|A6NIW2|A6NIW2_HUMAN Dedicator of cytokinesis protein 11 OS=Homo sapiens GN=DOCK11 PE=1 SV=2;>sp|Q5JSL3|DOC11_HUMAN Dedicator of cytokinesis protein 11 OS=Homo sapiens GN=DOCK11 PE=1 SV=2	238.1	0	0	0	0	0	0	0	0	0	0	0	0	0	0	0	0	0	0	0
A6NJA2;P54578	Ubiquitin carboxyl-terminal hydrolase;Ubiquitin carboxyl-terminal hydrolase 14	USP14	>tr|A6NJA2|A6NJA2_HUMAN Ubiquitin carboxyl-terminal hydrolase OS=Homo sapiens GN=USP14 PE=1 SV=2;>sp|P54578|UBP14_HUMAN Ubiquitin carboxyl-terminal hydrolase 14 OS=Homo sapiens GN=USP14 PE=1 SV=3	51.086	0	0	0	0	0	0	0	0	0	0	0	0	0	0	0	0	0	0	0
A6NM56;E9PD37;A6NJE6;P21673	Diamine acetyltransferase 1	SAT1	>tr|A6NM56|A6NM56_HUMAN Diamine acetyltransferase 1 OS=Homo sapiens GN=SAT1 PE=1 SV=1;>tr|E9PD37|E9PD37_HUMAN Diamine acetyltransferase 1 OS=Homo sapiens GN=SAT1 PE=1 SV=1;>tr|A6NJE6|A6NJE6_HUMAN Diamine acetyltransferase 1 OS=Homo sapiens GN=SAT1 PE=1 SV=	13.814	0	0	0	0	0	0	0	0	0	0	0	0	0	0	0	0	0	0	0
A6NJZ3	Olfactory receptor 6C65	OR6C65	>sp|A6NJZ3|O6C65_HUMAN Olfactory receptor 6C65 OS=Homo sapiens GN=OR6C65 PE=2 SV=1	35.198	0	0	0	0	0	0	0	0	0	0	0	0	0	0	0	0	0	0	0
J3KP16;Q9UFD9;A6NNM3;A6NJZ7	RIMS-binding protein 3A;RIMS-binding protein 3B;RIMS-binding protein 3C	RIMBP3C;RIMBP3;RIMBP3B	>tr|J3KP16|J3KP16_HUMAN RIMS-binding protein 3C OS=Homo sapiens GN=RIMBP3C PE=4 SV=1;>sp|Q9UFD9|RIM3A_HUMAN RIMS-binding protein 3A OS=Homo sapiens GN=RIMBP3 PE=1 SV=4;>sp|A6NNM3|RIM3B_HUMAN RIMS-binding protein 3B OS=Homo sapiens GN=RIMBP3B PE=3 SV=3;>sp|	169.91	0	0	0	0	0	0	0	0	0	0	0	0	0	0	0	0	0	0	0
K7EJT0;K7ER86;K7EN46;A6NK53	Zinc finger protein 233	ZNF233	>tr|K7EJT0|K7EJT0_HUMAN Zinc finger protein 233 OS=Homo sapiens GN=ZNF233 PE=4 SV=1;>tr|K7ER86|K7ER86_HUMAN Zinc finger protein 233 OS=Homo sapiens GN=ZNF233 PE=4 SV=1;>tr|K7EN46|K7EN46_HUMAN Zinc finger protein 233 (Fragment) OS=Homo sapiens GN=ZNF233 PE=	9.5901	0	0	0	0	0	0	0	0	0	0	0	0	0	0	0	0	0	0	0
A6NK89	Ras association domain-containing protein 10	RASSF10	>sp|A6NK89|RASFA_HUMAN Ras association domain-containing protein 10 OS=Homo sapiens GN=RASSF10 PE=2 SV=3	56.899	0	0	0	0	0	0	0	0	0	0	0	0	0	0	0	0	0	0	0
A6NM28	Zinc finger protein 92 homolog	ZFP92	>sp|A6NM28|ZFP92_HUMAN Zinc finger protein 92 homolog OS=Homo sapiens GN=ZFP92 PE=2 SV=3	45.791	0	0	0	0	0	0	0	0	0	0	0	0	0	0	0	0	0	0	0
A6NMQ3;Q5T5H1;O43768;H3BQ52;H3BTD3;H3BMD8;P56211	Alpha-endosulfine	ENSA	>tr|A6NMQ3|A6NMQ3_HUMAN Alpha-endosulfine OS=Homo sapiens GN=ENSA PE=1 SV=2;>tr|Q5T5H1|Q5T5H1_HUMAN Alpha-endosulfine OS=Homo sapiens GN=ENSA PE=1 SV=1;>sp|O43768|ENSA_HUMAN Alpha-endosulfine OS=Homo sapiens GN=ENSA PE=1 SV=1	15.634	832030	0	42858	53155	192720	12750	0	19545	0	58237	66995	11782	96437	0	44286	56537	0	23733	11499
A6NMV7;O43613	Orexin receptor type 1	HCRTR1	>tr|A6NMV7|A6NMV7_HUMAN Orexin receptor type 1 OS=Homo sapiens GN=HCRTR1 PE=3 SV=1;>sp|O43613|OX1R_HUMAN Orexin receptor type 1 OS=Homo sapiens GN=HCRTR1 PE=2 SV=2	43.613	0	0	0	0	0	0	0	0	0	0	0	0	0	0	0	0	0	0	0
A8MXY4;A6NN14	Zinc finger protein 99;Zinc finger protein 729	ZNF99;ZNF729	>sp|A8MXY4|ZNF99_HUMAN Zinc finger protein 99 OS=Homo sapiens GN=ZNF99 PE=2 SV=3;>sp|A6NN14|ZN729_HUMAN Zinc finger protein 729 OS=Homo sapiens GN=ZNF729 PE=2 SV=4	100.79	0	0	0	0	0	0	0	0	0	0	0	0	0	0	0	0	0	0	0
A6NP24;Q08257;C9JH92	Quinone oxidoreductase	CRYZ	>tr|A6NP24|A6NP24_HUMAN Quinone oxidoreductase (Fragment) OS=Homo sapiens GN=CRYZ PE=1 SV=1;>sp|Q08257|QOR_HUMAN Quinone oxidoreductase OS=Homo sapiens GN=CRYZ PE=1 SV=1;>tr|C9JH92|C9JH92_HUMAN Quinone oxidoreductase (Fragment) OS=Homo sapiens GN=CRYZ PE=1	25.982	479260	17065	74658	22368	17191	0	6884.3	12145	14295	0	16853	11213	0	0	88063	0	95599	0	0
A6PVF6		NR2E1	>tr|A6PVF6|A6PVF6_HUMAN Nuclear receptor subfamily 2 group E member 1 (Fragment) OS=Homo sapiens GN=NR2E1 PE=4 SV=5	5.0566	0	0	0	0	0	0	0	0	0	0	0	0	0	0	0	0	0	0	0
A6PVI1;A6PVI0;Q5JX62;Q9NTZ6	RNA-binding protein 12	RBM12	>tr|A6PVI1|A6PVI1_HUMAN RNA-binding protein 12 (Fragment) OS=Homo sapiens GN=RBM12 PE=1 SV=1;>tr|A6PVI0|A6PVI0_HUMAN RNA-binding protein 12 (Fragment) OS=Homo sapiens GN=RBM12 PE=1 SV=1;>tr|Q5JX62|Q5JX62_HUMAN RNA-binding protein 12 (Fragment) OS=Homo sapi	14.211	0	0	0	0	0	0	0	0	0	0	0	0	0	0	0	0	0	0	0
Q5JWS6;Q5JWS5;A6PVI9;E9PHT2;E7ETF9;Q9BV73	Centrosome-associated protein CEP250	CEP250	>tr|Q5JWS6|Q5JWS6_HUMAN Centrosomal protein 250kDa (Fragment) OS=Homo sapiens GN=CEP250 PE=1 SV=1;>tr|Q5JWS5|Q5JWS5_HUMAN Centrosomal protein 250kDa (Fragment) OS=Homo sapiens GN=CEP250 PE=1 SV=1;>tr|A6PVI9|A6PVI9_HUMAN Centrosomal protein 250kDa OS=Homo s	13.312	0	0	0	0	0	0	0	0	0	0	0	0	0	0	0	0	0	0	0
A6PVN5;Q15257;Q68CR8;Q5T949;Q5T948;F6WIT2;B7ZBQ0;A6PVN7;A6PVN8;C9IZ76;A6PVN6;A6PVN9	Serine/threonine-protein phosphatase 2A activator	PPP2R4;DKFZp781M17165	>tr|A6PVN5|A6PVN5_HUMAN Serine/threonine-protein phosphatase 2A activator OS=Homo sapiens GN=PPP2R4 PE=1 SV=1;>sp|Q15257|PTPA_HUMAN Serine/threonine-protein phosphatase 2A activator OS=Homo sapiens GN=PPP2R4 PE=1 SV=3;>tr|Q68CR8|Q68CR8_HUMAN Serine/threoni	37.375	174450	0	0	0	47454	0	0	35778	0	17629	8639.2	0	0	0	47229	13586	0	0	4133.7
A6PVS0;O15247	Chloride intracellular channel protein 2	CLIC2	>tr|A6PVS0|A6PVS0_HUMAN Chloride intracellular channel 2 (Fragment) OS=Homo sapiens GN=CLIC2 PE=1 SV=1;>sp|O15247|CLIC2_HUMAN Chloride intracellular channel protein 2 OS=Homo sapiens GN=CLIC2 PE=1 SV=3	15.245	359940	65243	0	199540	95159	0	0	0	0	0	0	0	0	0	0	0	0	0	0
A6QL64	Ankyrin repeat domain-containing protein 36A	ANKRD36	>sp|A6QL64|AN36A_HUMAN Ankyrin repeat domain-containing protein 36A OS=Homo sapiens GN=ANKRD36 PE=2 SV=3	217.46	0	0	0	0	0	0	0	0	0	0	0	0	0	0	0	0	0	0	0
A6ZJA2		LACE1	>tr|A6ZJA2|A6ZJA2_HUMAN Lactation elevated protein 1 (Fragment) OS=Homo sapiens GN=LACE1 PE=1 SV=1	18.571	0	0	0	0	0	0	0	0	0	0	0	0	0	0	0	0	0	0	0
A8DPD7;Q9C0D3	Protein zyg-11 homolog B	ZYG11B	>tr|A8DPD7|A8DPD7_HUMAN Protein zyg-11 homolog B OS=Homo sapiens GN=ZYG11B PE=1 SV=1;>sp|Q9C0D3|ZY11B_HUMAN Protein zyg-11 homolog B OS=Homo sapiens GN=ZYG11B PE=1 SV=2	63.512	0	0	0	0	0	0	0	0	0	0	0	0	0	0	0	0	0	0	0
H0YM94;A8K0R7	Zinc finger protein 839	ZNF839	>tr|H0YM94|H0YM94_HUMAN Zinc finger protein 839 (Fragment) OS=Homo sapiens GN=ZNF839 PE=4 SV=1;>sp|A8K0R7|ZN839_HUMAN Zinc finger protein 839 OS=Homo sapiens GN=ZNF839 PE=2 SV=1	54.331	0	0	0	0	0	0	0	0	0	0	0	0	0	0	0	0	0	0	0
A8K878;P55145;H7C2D6	Mesencephalic astrocyte-derived neurotrophic factor	MANF	>tr|A8K878|A8K878_HUMAN Mesencephalic astrocyte-derived neurotrophic factor OS=Homo sapiens GN=MANF PE=2 SV=1;>sp|P55145|MANF_HUMAN Mesencephalic astrocyte-derived neurotrophic factor OS=Homo sapiens GN=MANF PE=1 SV=3;>tr|H7C2D6|H7C2D6_HUMAN Mesencephalic	21.143	1124500	64282	0	54670	77103	58454	0	72228	0	30853	126930	333800	29885	0	0	0	18072	151680	106560
A8MS87		AGER	>tr|A8MS87|A8MS87_HUMAN Advanced glycosylation end product-specific receptor OS=Homo sapiens GN=AGER PE=1 SV=2	31.279	0	0	0	0	0	0	0	0	0	0	0	0	0	0	0	0	0	0	0
J3QLE5;A8MT02;P63162;P14678;J3KRY3;S4R3P3	Small nuclear ribonucleoprotein-associated protein N;Small nuclear ribonucleoprotein-associated proteins B and B	SNRPN;SNRPB	>tr|J3QLE5|J3QLE5_HUMAN Small nuclear ribonucleoprotein-associated protein N (Fragment) OS=Homo sapiens GN=SNRPN PE=4 SV=1;>tr|A8MT02|A8MT02_HUMAN Small nuclear ribonucleoprotein-associated proteins B and B OS=Homo sapiens GN=SNRPB PE=1 SV=3;>sp|P63162|RS	17.546	1757200	60917	49680	194510	61239	113630	0	172950	29931	33947	99721	182870	298170	29001	142640	66273	0	27826	77924
A8MT65	Zinc finger protein 891	ZNF891	>sp|A8MT65|ZN891_HUMAN Zinc finger protein 891 OS=Homo sapiens GN=ZNF891 PE=2 SV=2	63.591	0	0	0	0	0	0	0	0	0	0	0	0	0	0	0	0	0	0	0
H0YEF6;A8MTE9;J3KR69;Q9H892	Tetratricopeptide repeat protein 12	TTC12	>tr|H0YEF6|H0YEF6_HUMAN Tetratricopeptide repeat protein 12 (Fragment) OS=Homo sapiens GN=TTC12 PE=4 SV=1;>tr|A8MTE9|A8MTE9_HUMAN Tetratricopeptide repeat protein 12 OS=Homo sapiens GN=TTC12 PE=1 SV=1;>tr|J3KR69|J3KR69_HUMAN Tetratricopeptide repeat domain	9.1819	0	0	0	0	0	0	0	0	0	0	0	0	0	0	0	0	0	0	0
A8MUA9;A8MU27;Q6EEV6;P61956;P55854	Small ubiquitin-related modifier 4;Small ubiquitin-related modifier 2;Small ubiquitin-related modifier 3	SUMO3;SUMO4;SUMO2	>tr|A8MUA9|A8MUA9_HUMAN SMT3 suppressor of mif two 3 homolog 3 (Yeast), isoform CRA_d OS=Homo sapiens GN=SUMO3 PE=1 SV=1;>tr|A8MU27|A8MU27_HUMAN Small ubiquitin-related modifier 3 OS=Homo sapiens GN=SUMO3 PE=1 SV=1;>sp|Q6EEV6|SUMO4_HUMAN Small ubiquitin-re	15.317	11079000	401520	946420	858680	1555500	122380	61799	960050	95502	242670	594190	342380	2054700	0	658940	518000	154690	130250	432580
S4R3X9;B1AN51;A8MU33;Q9NWH7	Spermatogenesis-associated protein 6	SPATA6	>tr|S4R3X9|S4R3X9_HUMAN Spermatogenesis-associated protein 6 OS=Homo sapiens GN=SPATA6 PE=1 SV=1;>tr|B1AN51|B1AN51_HUMAN Spermatogenesis-associated protein 6 (Fragment) OS=Homo sapiens GN=SPATA6 PE=1 SV=1;>tr|A8MU33|A8MU33_HUMAN Spermatogenesis-associated	19.222	0	0	0	0	0	0	0	0	0	0	0	0	0	0	0	0	0	0	0
A8MUH7;Q5T2W1;A0A0C4DG67	Putative PDZ domain-containing protein 1P;Na(+)/H(+) exchange regulatory cofactor NHE-RF3	PDZK1P1;PDZK1	>sp|A8MUH7|PDZ1P_HUMAN Putative PDZ domain-containing protein PDZK1P1 OS=Homo sapiens GN=PDZK1P1 PE=5 SV=2;>sp|Q5T2W1|NHRF3_HUMAN Na(+)/H(+) exchange regulatory cofactor NHE-RF3 OS=Homo sapiens GN=PDZK1 PE=1 SV=2;>tr|A0A0C4DG67|A0A0C4DG67_HUMAN Na(+)/H(+)	44.055	512460	53226	0	0	0	0	0	0	26576	102010	0	0	0	0	0	0	10008	117130	47252
A8MVZ6;Q96G01;F8VZX7;F8W056;A0A087WYJ7	Protein bicaudal D homolog 1	BICD1	>tr|A8MVZ6|A8MVZ6_HUMAN BICD1 protein OS=Homo sapiens GN=BICD1 PE=1 SV=3;>sp|Q96G01|BICD1_HUMAN Protein bicaudal D homolog 1 OS=Homo sapiens GN=BICD1 PE=1 SV=3;>tr|F8VZX7|F8VZX7_HUMAN Protein bicaudal D homolog 1 OS=Homo sapiens GN=BICD1 PE=1 SV=1;>tr|F8W0	94.885	3376.3	0	0	0	0	0	0	3376.3	0	0	0	0	0	0	0	0	0	0	0
Q49AN9;F5H013;P62308;A8MWD9;C9JVQ0	Small nuclear ribonucleoprotein G;Putative small nuclear ribonucleoprotein G-like protein 15	SNRPG;SNRPGP15	>tr|Q49AN9|Q49AN9_HUMAN SNRPG protein OS=Homo sapiens GN=SNRPG PE=1 SV=1;>tr|F5H013|F5H013_HUMAN Small nuclear ribonucleoprotein G OS=Homo sapiens GN=SNRPG PE=1 SV=1;>sp|P62308|RUXG_HUMAN Small nuclear ribonucleoprotein G OS=Homo sapiens GN=SNRPG PE=1 SV=1	7.1013	11714000	270620	909340	429730	1753300	600700	0	613520	364600	467620	934290	1217300	2121100	294350	1232000	189160	0	136380	180090
A8MX02;Q6ZNG9	KRAB-A domain-containing protein 2	KRBA2	>tr|A8MX02|A8MX02_HUMAN KRAB-A domain-containing protein 2 OS=Homo sapiens GN=KRBA2 PE=1 SV=1;>sp|Q6ZNG9|KRBA2_HUMAN KRAB-A domain-containing protein 2 OS=Homo sapiens GN=KRBA2 PE=1 SV=1	46.799	0	0	0	0	0	0	0	0	0	0	0	0	0	0	0	0	0	0	0
A8MX12;P52179	Myomesin-1	MYOM1	>tr|A8MX12|A8MX12_HUMAN Myomesin-1 OS=Homo sapiens GN=MYOM1 PE=1 SV=3;>sp|P52179|MYOM1_HUMAN Myomesin-1 OS=Homo sapiens GN=MYOM1 PE=1 SV=2	162.29	10895	0	0	0	0	0	0	0	0	0	0	0	0	0	0	0	10895	0	0
K7ENL1;K7EIT8;A8MX75;B4E0F6;E7EVE9;P18074	TFIIH basal transcription factor complex helicase XPD subunit	ERCC2	>tr|K7ENL1|K7ENL1_HUMAN TFIIH basal transcription factor complex helicase XPD subunit (Fragment) OS=Homo sapiens GN=ERCC2 PE=1 SV=1;>tr|K7EIT8|K7EIT8_HUMAN TFIIH basal transcription factor complex helicase XPD subunit (Fragment) OS=Homo sapiens GN=ERCC2 PE	12.743	46078	0	0	0	0	0	0	46078	0	0	0	0	0	0	0	0	0	0	0
A8MXD5	Glutaredoxin domain-containing cysteine-rich protein 1	GRXCR1	>sp|A8MXD5|GRCR1_HUMAN Glutaredoxin domain-containing cysteine-rich protein 1 OS=Homo sapiens GN=GRXCR1 PE=1 SV=1	32.293	0	0	0	0	0	0	0	0	0	0	0	0	0	0	0	0	0	0	0
D6R991;D6REM6;A8MXP9;P43243;D6RB45;D6R9F3;D6RBS2;D6RCM3;D6REK4;D6R8Z5;Q68E03;H0Y8T4;D6RAM9;D6RAY2;D6RBI2;D6RE02;D6RIA2;B3KM87	Matrin-3	MATR3	>tr|D6R991|D6R991_HUMAN Matrin-3 (Fragment) OS=Homo sapiens GN=MATR3 PE=1 SV=1;>tr|D6REM6|D6REM6_HUMAN Matrin-3 OS=Homo sapiens GN=MATR3 PE=1 SV=1;>tr|A8MXP9|A8MXP9_HUMAN Matrin-3 OS=Homo sapiens GN=MATR3 PE=1 SV=1;>sp|P43243|MATR3_HUMAN Matrin-3 OS=Homo s	48.159	100370	0	0	0	0	0	0	0	0	0	0	0	93457	0	6911.5	0	0	0	0
A8MZ25	Putative uncharacterized protein FLJ38767		>sp|A8MZ25|YQ037_HUMAN Putative uncharacterized protein FLJ38767 OS=Homo sapiens PE=5 SV=1	18.124	0	0	0	0	0	0	0	0	0	0	0	0	0	0	0	0	0	0	0
H0Y393;H0Y935;E9PAL5;A8TX70	Collagen alpha-5(VI) chain	COL6A5	>tr|H0Y393|H0Y393_HUMAN Collagen alpha-5(VI) chain (Fragment) OS=Homo sapiens GN=COL6A5 PE=4 SV=1;>tr|H0Y935|H0Y935_HUMAN Collagen alpha-5(VI) chain (Fragment) OS=Homo sapiens GN=COL6A5 PE=1 SV=1;>tr|E9PAL5|E9PAL5_HUMAN Collagen alpha-5(VI) chain OS=Homo s	63.45	0	0	0	0	0	0	0	0	0	0	0	0	0	0	0	0	0	0	0
A9Z1Z3	Fer-1-like protein 4	FER1L4	>sp|A9Z1Z3|FR1L4_HUMAN Fer-1-like protein 4 OS=Homo sapiens GN=FER1L4 PE=2 SV=1	200.98	71977	0	0	0	0	0	0	0	0	0	71977	0	0	0	0	0	0	0	0
B0QY59;O00178	GTP-binding protein 1	GTPBP1	>tr|B0QY59|B0QY59_HUMAN GTP-binding protein 1 (Fragment) OS=Homo sapiens GN=GTPBP1 PE=1 SV=1;>sp|O00178|GTPB1_HUMAN GTP-binding protein 1 OS=Homo sapiens GN=GTPBP1 PE=1 SV=3	37.853	0	0	0	0	0	0	0	0	0	0	0	0	0	0	0	0	0	0	0
B0QY70;Q9ULX9	Transcription factor MafF	MAFF	>tr|B0QY70|B0QY70_HUMAN Transcription factor MafF (Fragment) OS=Homo sapiens GN=MAFF PE=1 SV=5;>sp|Q9ULX9|MAFF_HUMAN Transcription factor MafF OS=Homo sapiens GN=MAFF PE=1 SV=2	14.285	0	0	0	0	0	0	0	0	0	0	0	0	0	0	0	0	0	0	0
B0QY89;Q9Y262;B0QY90;C9JHP4;C9K0Q7;H7C3A0	Eukaryotic translation initiation factor 3 subunit L	EIF3L	>tr|B0QY89|B0QY89_HUMAN Eukaryotic translation initiation factor 3 subunit L OS=Homo sapiens GN=EIF3L PE=1 SV=1;>sp|Q9Y262|EIF3L_HUMAN Eukaryotic translation initiation factor 3 subunit L OS=Homo sapiens GN=EIF3L PE=1 SV=1;>tr|B0QY90|B0QY90_HUMAN Eukaryoti	70.901	227610	6028.5	0	0	13057	0	0	0	0	0	144310	0	0	0	26517	0	0	10825	26876
B0QY91;Q8N3F8;H0Y6J8	MICAL-like protein 1	MICALL1	>tr|B0QY91|B0QY91_HUMAN MICAL-like protein 1 (Fragment) OS=Homo sapiens GN=MICALL1 PE=1 SV=1;>sp|Q8N3F8|MILK1_HUMAN MICAL-like protein 1 OS=Homo sapiens GN=MICALL1 PE=1 SV=2	22.11	328660	0	0	10021	0	80526	0	0	0	36857	0	0	0	0	0	0	0	0	0
B0QYK0;Q01844;H7BY36;A0A0D9SFL3;C9JGE3;F8WC90	RNA-binding protein EWS	EWSR1	>tr|B0QYK0|B0QYK0_HUMAN RNA-binding protein EWS OS=Homo sapiens GN=EWSR1 PE=1 SV=1;>sp|Q01844|EWS_HUMAN RNA-binding protein EWS OS=Homo sapiens GN=EWSR1 PE=1 SV=1;>tr|H7BY36|H7BY36_HUMAN RNA-binding protein EWS (Fragment) OS=Homo sapiens GN=EWSR1 PE=1 SV=1	64.929	1506000	105870	64102	205870	179710	0	0	28354	0	0	108830	55976	271710	0	352120	67943	0	0	65526
H3BPC4;H3BQQ9;B0QYN7;P63279	SUMO-conjugating enzyme UBC9	UBE2I	>tr|H3BPC4|H3BPC4_HUMAN SUMO-conjugating enzyme UBC9 (Fragment) OS=Homo sapiens GN=UBE2I PE=1 SV=2;>tr|H3BQQ9|H3BQQ9_HUMAN SUMO-conjugating enzyme UBC9 (Fragment) OS=Homo sapiens GN=UBE2I PE=1 SV=1;>tr|B0QYN7|B0QYN7_HUMAN SUMO-conjugating enzyme UBC9 OS=Ho	7.8891	243330	0	0	33877	0	0	0	0	0	0	64028	0	85742	0	0	0	0	26491	33187
B0QYQ6;Q674X7	Kazrin	KAZN	>tr|B0QYQ6|B0QYQ6_HUMAN Kazrin (Fragment) OS=Homo sapiens GN=KAZN PE=1 SV=1;>sp|Q674X7|KAZRN_HUMAN Kazrin OS=Homo sapiens GN=KAZN PE=1 SV=2	19.234	350090	0	0	0	0	0	0	0	12258	0	0	0	0	0	0	0	0	0	0
F2Z2V0;B0QZ18;Q99829;Q5JX56;Q5JX58;Q5JX59;Q5JX60;Q5JX44;E7ENH5;A6PVH9;Q5JX55;Q5JX54;H0Y524;Q5JX61;Q5JX52;Q5JX45	Copine-1	CPNE1	>tr|F2Z2V0|F2Z2V0_HUMAN Copine-1 (Fragment) OS=Homo sapiens GN=CPNE1 PE=1 SV=1;>tr|B0QZ18|B0QZ18_HUMAN Copine-1 OS=Homo sapiens GN=CPNE1 PE=1 SV=1;>sp|Q99829|CPNE1_HUMAN Copine-1 OS=Homo sapiens GN=CPNE1 PE=1 SV=1;>tr|Q5JX56|Q5JX56_HUMAN Copine-1 (Fragment	58.634	2575800	1214500	220270	79635	0	46653	0	11420	0	45137	45467	14336	92157	178410	505350	0	34183	74536	10716
B0QZ60;F8WCN1;Q9H3R0	Lysine-specific demethylase 4C	KDM4C	>tr|B0QZ60|B0QZ60_HUMAN Lysine-specific demethylase 4C OS=Homo sapiens GN=KDM4C PE=1 SV=1;>tr|F8WCN1|F8WCN1_HUMAN Lysine-specific demethylase 4C OS=Homo sapiens GN=KDM4C PE=1 SV=1;>sp|Q9H3R0|KDM4C_HUMAN Lysine-specific demethylase 4C OS=Homo sapiens GN=KDM	17.591	0	0	0	0	0	0	0	0	0	0	0	0	0	0	0	0	0	0	0
B0YIW2;P02656	Apolipoprotein C-III	APOC3	>tr|B0YIW2|B0YIW2_HUMAN Apolipoprotein C-III OS=Homo sapiens GN=APOC3 PE=1 SV=1;>sp|P02656|APOC3_HUMAN Apolipoprotein C-III OS=Homo sapiens GN=APOC3 PE=1 SV=1	12.815	18766000	384620	170940	330830	54236	202430	111070	259980	114560	135470	817890	0	74697	119520	0	401780	231400	850980	93740
B0YIW6;P48444;Q6P1Q5	Coatomer subunit delta	ARCN1	>tr|B0YIW6|B0YIW6_HUMAN Archain 1, isoform CRA_a OS=Homo sapiens GN=ARCN1 PE=1 SV=1;>sp|P48444|COPD_HUMAN Coatomer subunit delta OS=Homo sapiens GN=ARCN1 PE=1 SV=1;>tr|Q6P1Q5|Q6P1Q5_HUMAN ARCN1 protein OS=Homo sapiens GN=ARCN1 PE=1 SV=1	61.626	599470	63171	74849	0	72828	0	0	43780	0	13932	54380	77792	11135	11665	51591	6530.1	9517.3	21516	83896
B1AHB1;P33992;F8WFD7;B1AHA9	DNA helicase;DNA replication licensing factor MCM5	MCM5	>tr|B1AHB1|B1AHB1_HUMAN DNA helicase OS=Homo sapiens GN=MCM5 PE=1 SV=1;>sp|P33992|MCM5_HUMAN DNA replication licensing factor MCM5 OS=Homo sapiens GN=MCM5 PE=1 SV=5	77.592	100770	0	0	6196.2	0	0	0	0	0	0	0	0	88926	0	0	5644.4	0	0	0
B1AHD1;P55769	NHP2-like protein 1;NHP2-like protein 1, N-terminally processed	NHP2L1	>tr|B1AHD1|B1AHD1_HUMAN NHP2-like protein 1 OS=Homo sapiens GN=NHP2L1 PE=1 SV=1;>sp|P55769|NH2L1_HUMAN NHP2-like protein 1 OS=Homo sapiens GN=NHP2L1 PE=1 SV=3	14.627	1450300	85089	69820	116500	137150	56297	0	119580	24156	0	112440	0	100530	0	137140	0	84887	73016	64282
B1AHL2	Fibulin-1	FBLN1	>tr|B1AHL2|B1AHL2_HUMAN Fibulin-1 OS=Homo sapiens GN=FBLN1 PE=1 SV=1	78.329	263930	4946.7	49356	2871.7	0	5510.9	16514	0	70216	14927	5896.8	0	0	0	0	8663.6	0	52795	0
B1AHR1;Q9UH03	Neuronal-specific septin-3	2016-09-03	>tr|B1AHR1|B1AHR1_HUMAN Neuronal-specific septin-3 OS=Homo sapiens GN=SEPT3 PE=1 SV=1;>sp|Q9UH03|SEPT3_HUMAN Neuronal-specific septin-3 OS=Homo sapiens GN=SEPT3 PE=1 SV=3	33.601	0	0	0	0	0	0	0	0	0	0	0	0	0	0	0	0	0	0	0
B1AJV1		ZNF81	>tr|B1AJV1|B1AJV1_HUMAN Zinc finger protein 81 OS=Homo sapiens GN=ZNF81 PE=4 SV=1	7.8615	0	0	0	0	0	0	0	0	0	0	0	0	0	0	0	0	0	0	0
B1AJY5;B1AJY7;O75832	26S proteasome non-ATPase regulatory subunit 10	PSMD10	>tr|B1AJY5|B1AJY5_HUMAN 26S proteasome non-ATPase regulatory subunit 10 OS=Homo sapiens GN=PSMD10 PE=1 SV=1;>tr|B1AJY7|B1AJY7_HUMAN 26S proteasome non-ATPase regulatory subunit 10 OS=Homo sapiens GN=PSMD10 PE=1 SV=1;>sp|O75832|PSD10_HUMAN 26S proteasome no	20.217	0	0	0	0	0	0	0	0	0	0	0	0	0	0	0	0	0	0	0
B1AK87;B1AK88		CAPZB	>tr|B1AK87|B1AK87_HUMAN Capping protein (Actin filament) muscle Z-line, beta, isoform CRA_a OS=Homo sapiens GN=CAPZB PE=1 SV=1;>tr|B1AK88|B1AK88_HUMAN Capping protein (Actin filament) muscle Z-line, beta, isoform CRA_d OS=Homo sapiens GN=CAPZB PE=1 SV=1	29.295	1414900	15897	139120	24635	0	0	0	103940	19501	41229	98113	87972	100570	114970	370790	76596	67663	71604	69774
B1AKD8;Q5TZA2	Rootletin	CROCC	>tr|B1AKD8|B1AKD8_HUMAN Rootletin (Fragment) OS=Homo sapiens GN=CROCC PE=1 SV=2;>sp|Q5TZA2|CROCC_HUMAN Rootletin OS=Homo sapiens GN=CROCC PE=1 SV=1	149.06	456690	16760	24244	16402	85456	0	0	44847	0	29490	42629	22827	14914	0	39554	23795	1465	8537	18177
B1AKZ5;Q15121	Astrocytic phosphoprotein PEA-15	PEA15	>tr|B1AKZ5|B1AKZ5_HUMAN Astrocytic phosphoprotein PEA-15 OS=Homo sapiens GN=PEA15 PE=1 SV=1;>sp|Q15121|PEA15_HUMAN Astrocytic phosphoprotein PEA-15 OS=Homo sapiens GN=PEA15 PE=1 SV=2	12.53	433490	0	142440	6302.9	89710	43369	0	28481	0	0	0	0	0	0	25164	12882	0	0	20483
H0Y6Y8;B1AL05;Q8N983;H0YBU8	39S ribosomal protein L43, mitochondrial	MRPL43	>tr|H0Y6Y8|H0Y6Y8_HUMAN 39S ribosomal protein L43, mitochondrial (Fragment) OS=Homo sapiens GN=MRPL43 PE=1 SV=1;>tr|B1AL05|B1AL05_HUMAN 39S ribosomal protein L43, mitochondrial OS=Homo sapiens GN=MRPL43 PE=1 SV=1;>sp|Q8N983|RM43_HUMAN 39S ribosomal protein	18.657	86646	0	0	0	0	0	0	0	0	0	0	0	35382	0	51264	0	0	0	0
B1ALD9		POSTN	>tr|B1ALD9|B1ALD9_HUMAN Periostin OS=Homo sapiens GN=POSTN PE=1 SV=1	90.142	21836000	0	12936000	510030	537580	156830	140710	3263200	0	41048	0	1352100	0	886390	0	0	81193	435770	1197400
B1ALM3;Q13698	Voltage-dependent L-type calcium channel subunit alpha-1S	CACNA1S	>tr|B1ALM3|B1ALM3_HUMAN Voltage-dependent L-type calcium channel subunit alpha-1S OS=Homo sapiens GN=CACNA1S PE=1 SV=1;>sp|Q13698|CAC1S_HUMAN Voltage-dependent L-type calcium channel subunit alpha-1S OS=Homo sapiens GN=CACNA1S PE=1 SV=4	210.59	0	0	0	0	0	0	0	0	0	0	0	0	0	0	0	0	0	0	0
H0Y5C0;B1ALU3;O95490;H0Y3V3;B1ALU1	Latrophilin-2	ADGRL2;LPHN2	>tr|H0Y5C0|H0Y5C0_HUMAN Adhesion G protein-coupled receptor L2 (Fragment) OS=Homo sapiens GN=ADGRL2 PE=1 SV=1;>tr|B1ALU3|B1ALU3_HUMAN Adhesion G protein-coupled receptor L2 OS=Homo sapiens GN=ADGRL2 PE=1 SV=1;>sp|O95490|AGRL2_HUMAN Adhesion G protein-coupl	151.14	3272.1	0	0	0	0	0	0	0	3272.1	0	0	0	0	0	0	0	0	0	0
B1AMI1;B1AMI2;O95477	ATP-binding cassette sub-family A member 1	ABCA1	>tr|B1AMI1|B1AMI1_HUMAN ATP-binding cassette sub-family A member 1 OS=Homo sapiens GN=ABCA1 PE=1 SV=1;>tr|B1AMI2|B1AMI2_HUMAN ATP-binding cassette sub-family A member 1 OS=Homo sapiens GN=ABCA1 PE=1 SV=1;>sp|O95477|ABCA1_HUMAN ATP-binding cassette sub-fami	13.83	0	0	0	0	0	0	0	0	0	0	0	0	0	0	0	0	0	0	0
B1AN99;P35030	Trypsin-3	PRSS3	>tr|B1AN99|B1AN99_HUMAN Trypsin-3 (Fragment) OS=Homo sapiens GN=PRSS3 PE=1 SV=5;>sp|P35030|TRY3_HUMAN Trypsin-3 OS=Homo sapiens GN=PRSS3 PE=1 SV=2	19.401	14507	0	0	0	0	0	0	9682.7	0	0	0	0	0	0	0	0	0	4824.5	0
B1ANB7;Q8TDD5	Mucolipin-3	MCOLN3	>tr|B1ANB7|B1ANB7_HUMAN Mucolipin 3, isoform CRA_d OS=Homo sapiens GN=MCOLN3 PE=1 SV=1;>sp|Q8TDD5|MCLN3_HUMAN Mucolipin-3 OS=Homo sapiens GN=MCOLN3 PE=2 SV=1	37.242	0	0	0	0	0	0	0	0	0	0	0	0	0	0	0	0	0	0	0
B1ANE3;Q99707	Methionine synthase	MTR	>tr|B1ANE3|B1ANE3_HUMAN Methionine synthase (Fragment) OS=Homo sapiens GN=MTR PE=1 SV=1;>sp|Q99707|METH_HUMAN Methionine synthase OS=Homo sapiens GN=MTR PE=1 SV=2	91.779	924.79	0	0	0	0	0	0	0	924.79	0	0	0	0	0	0	0	0	0	0
B1ANH6;Q16774;B1ANH5;B1ANH0;B1ANG9;B1ANH2;B1ANH3	Guanylate kinase	GUK1	>tr|B1ANH6|B1ANH6_HUMAN Guanylate kinase OS=Homo sapiens GN=GUK1 PE=1 SV=1;>sp|Q16774|KGUA_HUMAN Guanylate kinase OS=Homo sapiens GN=GUK1 PE=1 SV=2;>tr|B1ANH5|B1ANH5_HUMAN Guanylate kinase OS=Homo sapiens GN=GUK1 PE=1 SV=1;>tr|B1ANH0|B1ANH0_HUMAN Guanylate	26.279	319120	13456	0	0	31381	0	0	0	0	0	9994	44332	0	0	23148	0	0	0	0
B1ANS9	WD repeat-containing protein 64	WDR64	>sp|B1ANS9|WDR64_HUMAN WD repeat-containing protein 64 OS=Homo sapiens GN=WDR64 PE=2 SV=1	123.63	0	0	0	0	0	0	0	0	0	0	0	0	0	0	0	0	0	0	0
B1AQ74;Q6NSI4	Uncharacterized protein CXorf57	CXorf57	>tr|B1AQ74|B1AQ74_HUMAN Uncharacterized protein CXorf57 (Fragment) OS=Homo sapiens GN=CXorf57 PE=1 SV=1;>sp|Q6NSI4|CX057_HUMAN Uncharacterized protein CXorf57 OS=Homo sapiens GN=CXorf57 PE=1 SV=2	65.136	0	0	0	0	0	0	0	0	0	0	0	0	0	0	0	0	0	0	0
B1ARL5;Q8N9S7;Q6ZTR5	Calponin homology domain-containing protein 2;Uncharacterized protein CXorf22	CXorf22;CHDC2	>tr|B1ARL5|B1ARL5_HUMAN Uncharacterized protein CXorf22 OS=Homo sapiens GN=CXorf22 PE=4 SV=3;>sp|Q8N9S7|CHDC2_HUMAN Calponin homology domain-containing protein 2 OS=Homo sapiens GN=CHDC2 PE=2 SV=1;>sp|Q6ZTR5|CX022_HUMAN Uncharacterized protein CXorf22 OS=H	351.95	2202.5	0	0	0	0	1097.2	0	0	0	0	0	0	0	0	0	1105.3	0	0	0
G3V4W0;B4DY08;B2R5W2;G3V4C1;G3V576;G3V2Q1;P07910;G3V555;G3V575;G3V5X6;G3V3K6;G3V251;B4DSU6;G3V2D6;A0A0G2JNQ3;B2RXH8;G3V5V7;G3V4M8;G3V2H6	Heterogeneous nuclear ribonucleoproteins C1/C2;Heterogeneous nuclear ribonucleoprotein C-like 2	HNRNPC;HNRNPCL2	>tr|G3V4W0|G3V4W0_HUMAN Heterogeneous nuclear ribonucleoproteins C1/C2 (Fragment) OS=Homo sapiens GN=HNRNPC PE=1 SV=1;>tr|B4DY08|B4DY08_HUMAN Heterogeneous nuclear ribonucleoproteins C1/C2 OS=Homo sapiens GN=HNRNPC PE=1 SV=1;>tr|B2R5W2|B2R5W2_HUMAN Heterog	28.916	25373000	1255500	1155600	2007800	1270200	506920	121030	1215700	189200	445440	1188300	2289600	3528500	533030	4482100	968510	619170	181360	1789600
E5RHM4;B3KME9;Q9NV06	DDB1- and CUL4-associated factor 13	DCAF13	>tr|E5RHM4|E5RHM4_HUMAN DDB1- and CUL4-associated factor 13 OS=Homo sapiens GN=DCAF13 PE=1 SV=2;>tr|B3KME9|B3KME9_HUMAN DDB1- and CUL4-associated factor 13 OS=Homo sapiens GN=DCAF13 PE=1 SV=1;>sp|Q9NV06|DCA13_HUMAN DDB1- and CUL4-associated factor 13 OS=Ho	21.134	0	0	0	0	0	0	0	0	0	0	0	0	0	0	0	0	0	0	0
B3KNW1		AP1G1	>tr|B3KNW1|B3KNW1_HUMAN AP-1 complex subunit gamma-1 OS=Homo sapiens GN=AP1G1 PE=1 SV=1	26.299	0	0	0	0	0	0	0	0	0	0	0	0	0	0	0	0	0	0	0
B3KPU0;A0A087WUQ1;E5RGS7;H7C1D1;A0A087WVI1;Q96JY6;H0YBP7;C9JS55	PDZ and LIM domain protein 2	PDLIM2	>tr|B3KPU0|B3KPU0_HUMAN PDZ and LIM domain protein 2 OS=Homo sapiens GN=PDLIM2 PE=1 SV=1;>tr|A0A087WUQ1|A0A087WUQ1_HUMAN PDZ and LIM domain protein 2 OS=Homo sapiens GN=PDLIM2 PE=1 SV=1;>tr|E5RGS7|E5RGS7_HUMAN Uncharacterized protein OS=Homo sapiens PE=4 S	16.103	206330	0	120310	15323	0	0	0	42331	7045.2	7833.5	0	0	0	0	0	0	0	0	13483
B3KRD8;H7C417;O76054	SEC14-like protein 2	SEC14L2	>tr|B3KRD8|B3KRD8_HUMAN SEC14-like 2 (S. cerevisiae), isoform CRA_c OS=Homo sapiens GN=SEC14L2 PE=1 SV=1;>tr|H7C417|H7C417_HUMAN Uncharacterized protein (Fragment) OS=Homo sapiens PE=4 SV=1;>sp|O76054|S14L2_HUMAN SEC14-like protein 2 OS=Homo sapiens GN=SEC	37.455	0	0	0	0	0	0	0	0	0	0	0	0	0	0	0	0	0	0	0
B3KS98;E5RFW7;A0A087WZK9;O15372;E5RHC7;E5RH59;E5RFH0;E5RGU4	Eukaryotic translation initiation factor 3 subunit H	EIF3H	>tr|B3KS98|B3KS98_HUMAN Eukaryotic translation initiation factor 3 subunit H OS=Homo sapiens GN=EIF3H PE=1 SV=1;>tr|E5RFW7|E5RFW7_HUMAN Eukaryotic translation initiation factor 3 subunit H (Fragment) OS=Homo sapiens GN=EIF3H PE=1 SV=1;>tr|A0A087WZK9|A0A087	41.581	432720	0	0	6237.4	17897	5234.5	0	12133	0	3888.6	25941	60773	54531	10289	83667	11299	4312.1	18857	25040
B3KSM0		TMBIM1	>tr|B3KSM0|B3KSM0_HUMAN Protein lifeguard 3 OS=Homo sapiens GN=TMBIM1 PE=1 SV=1	15.333	0	0	0	0	0	0	0	0	0	0	0	0	0	0	0	0	0	0	0
B3KT41;Q496J9	Synaptic vesicle glycoprotein 2C	SV2C	>tr|B3KT41|B3KT41_HUMAN Synaptic vesicle glycoprotein 2C OS=Homo sapiens GN=SV2C PE=1 SV=1;>sp|Q496J9|SV2C_HUMAN Synaptic vesicle glycoprotein 2C OS=Homo sapiens GN=SV2C PE=1 SV=1	77.278	0	0	0	0	0	0	0	0	0	0	0	0	0	0	0	0	0	0	0
E9PPM9;H0YCW1;B3KVN2;E9PQP6;P49354	Protein farnesyltransferase/geranylgeranyltransferase type-1 subunit alpha	FNTA	>tr|E9PPM9|E9PPM9_HUMAN Protein farnesyltransferase/geranylgeranyltransferase type-1 subunit alpha (Fragment) OS=Homo sapiens GN=FNTA PE=1 SV=1;>tr|H0YCW1|H0YCW1_HUMAN Protein farnesyltransferase/geranylgeranyltransferase type-1 subunit alpha (Fragment) OS	7.4994	206830	0	0	0	0	30778	0	109140	0	0	43139	0	23776	0	0	0	0	0	0
E7ETE2;B4E1C5;B4DDD8;B3KWE1;P12081	Histidine--tRNA ligase, cytoplasmic	HARS	>tr|E7ETE2|E7ETE2_HUMAN Histidine--tRNA ligase, cytoplasmic (Fragment) OS=Homo sapiens GN=HARS PE=1 SV=1;>tr|B4E1C5|B4E1C5_HUMAN Histidine--tRNA ligase, cytoplasmic OS=Homo sapiens GN=HARS PE=1 SV=1;>tr|B4DDD8|B4DDD8_HUMAN Histidine--tRNA ligase, cytoplasm	31.93	0	0	0	0	0	0	0	0	0	0	0	0	0	0	0	0	0	0	0
B3KY94;O14735;H3BUR9	CDP-diacylglycerol--inositol 3-phosphatidyltransferase	CDIPT	>tr|B3KY94|B3KY94_HUMAN CDP-diacylglycerol--inositol 3-phosphatidyltransferase OS=Homo sapiens GN=CDIPT PE=1 SV=1;>sp|O14735|CDIPT_HUMAN CDP-diacylglycerol--inositol 3-phosphatidyltransferase OS=Homo sapiens GN=CDIPT PE=1 SV=1;>tr|H3BUR9|H3BUR9_HUMAN CDP-d	25.946	768320	12115	56321	39815	97188	20162	16506	48748	17785	19875	98065	54844	29153	0	48350	15622	70587	15624	30000
B3VCG4		CHN2	>tr|B3VCG4|B3VCG4_HUMAN Beta chimaerin isoform B2-CHNdel ex6p-12pB OS=Homo sapiens GN=CHN2 PE=1 SV=1	21.107	0	0	0	0	0	0	0	0	0	0	0	0	0	0	0	0	0	0	0
B4DDD6;F8WBG8		DBNL	>tr|B4DDD6|B4DDD6_HUMAN Drebrin-like protein OS=Homo sapiens GN=DBNL PE=1 SV=1	45.746	8819.1	0	0	0	0	0	0	3711.4	0	0	0	0	0	0	5107.7	0	0	0	0
B4DDF4;B4DUT8;Q99439;A0A087X271;A0A087X1X5;H3BVI6;K7ES69;U3KPS3;H3BQH0	Calponin;Calponin-2	CNN2	>tr|B4DDF4|B4DDF4_HUMAN Calponin OS=Homo sapiens GN=CNN2 PE=1 SV=1;>tr|B4DUT8|B4DUT8_HUMAN Calponin OS=Homo sapiens GN=CNN2 PE=1 SV=1;>sp|Q99439|CNN2_HUMAN Calponin-2 OS=Homo sapiens GN=CNN2 PE=1 SV=4;>tr|A0A087X271|A0A087X271_HUMAN Calponin (Fragment) OS=	32.616	251120	0	211780	0	0	0	0	28454	0	0	0	0	0	0	0	0	0	0	10894
F8WF47;F8WC96;F8WF53;B4DDG0;P41732	Tetraspanin;Tetraspanin-7	TSPAN7	>tr|F8WF47|F8WF47_HUMAN Tetraspanin-7 OS=Homo sapiens GN=TSPAN7 PE=4 SV=1;>tr|F8WC96|F8WC96_HUMAN Tetraspanin-7 OS=Homo sapiens GN=TSPAN7 PE=4 SV=1;>tr|F8WF53|F8WF53_HUMAN Tetraspanin-7 OS=Homo sapiens GN=TSPAN7 PE=4 SV=1;>tr|B4DDG0|B4DDG0_HUMAN Tetraspani	5.064	0	0	0	0	0	0	0	0	0	0	0	0	0	0	0	0	0	0	0
H0YE81;E9PLC6;B4DE93;G3V0I5;P49821	NADH dehydrogenase [ubiquinone] flavoprotein 1, mitochondrial	NDUFV1	>tr|H0YE81|H0YE81_HUMAN NADH dehydrogenase [ubiquinone] flavoprotein 1, mitochondrial (Fragment) OS=Homo sapiens GN=NDUFV1 PE=1 SV=1;>tr|E9PLC6|E9PLC6_HUMAN NADH dehydrogenase [ubiquinone] flavoprotein 1, mitochondrial (Fragment) OS=Homo sapiens GN=NDUFV1	14.161	70460	0	0	0	0	0	0	0	0	0	0	0	0	0	70460	0	0	0	0
H7C3D2;F5GX84;C9IYS1;B4DEY6;Q9NZU5	LIM and cysteine-rich domains protein 1	LMCD1	>tr|H7C3D2|H7C3D2_HUMAN LIM and cysteine-rich domains protein 1 (Fragment) OS=Homo sapiens GN=LMCD1 PE=1 SV=1;>tr|F5GX84|F5GX84_HUMAN LIM and cysteine-rich domains protein 1 OS=Homo sapiens GN=LMCD1 PE=1 SV=2;>tr|C9IYS1|C9IYS1_HUMAN LIM and cysteine-rich d	22.897	62311	0	21098	0	0	0	0	41213	0	0	0	0	0	0	0	0	0	0	0
B4DZ85;B4DF87;Q13772	Nuclear receptor coactivator 4	NCOA4	>tr|B4DZ85|B4DZ85_HUMAN Nuclear receptor coactivator 4 OS=Homo sapiens GN=NCOA4 PE=1 SV=1;>tr|B4DF87|B4DF87_HUMAN Nuclear receptor coactivator 4 OS=Homo sapiens GN=NCOA4 PE=1 SV=1;>sp|Q13772|NCOA4_HUMAN Nuclear receptor coactivator 4 OS=Homo sapiens GN=NCO	50.712	0	0	0	0	0	0	0	0	0	0	0	0	0	0	0	0	0	0	0
B4DGU4;P35222	Catenin beta-1	CTNNB1	>tr|B4DGU4|B4DGU4_HUMAN Catenin beta-1 OS=Homo sapiens GN=CTNNB1 PE=1 SV=1;>sp|P35222|CTNB1_HUMAN Catenin beta-1 OS=Homo sapiens GN=CTNNB1 PE=1 SV=1	84.765	38751	0	0	0	0	0	0	3966.4	0	0	0	0	9645.4	0	0	8984.8	0	0	0
J3KTC1;H0YHB7;B4DHE8;Q96DH6;O43347	RNA-binding protein Musashi homolog 2;RNA-binding protein Musashi homolog 1	MSI2;MSI1	>tr|J3KTC1|J3KTC1_HUMAN RNA-binding protein Musashi homolog 2 (Fragment) OS=Homo sapiens GN=MSI2 PE=1 SV=5;>tr|H0YHB7|H0YHB7_HUMAN RNA-binding protein Musashi homolog 1 (Fragment) OS=Homo sapiens GN=MSI1 PE=1 SV=1;>tr|B4DHE8|B4DHE8_HUMAN RNA-binding protei	15.573	0	0	0	0	0	0	0	0	0	0	0	0	0	0	0	0	0	0	0
B4DJ81;P28331	NADH-ubiquinone oxidoreductase 75 kDa subunit, mitochondrial	NDUFS1	>tr|B4DJ81|B4DJ81_HUMAN NADH-ubiquinone oxidoreductase 75 kDa subunit, mitochondrial OS=Homo sapiens GN=NDUFS1 PE=1 SV=1;>sp|P28331|NDUS1_HUMAN NADH-ubiquinone oxidoreductase 75 kDa subunit, mitochondrial OS=Homo sapiens GN=NDUFS1 PE=1 SV=3	66.921	288970	16922	40742	34071	9423	8592.6	6474.4	35042	0	9349.4	0	5700.6	0	0	41870	9598	23612	13732	18033
H3BRY6;B4DVT3;B4DJL6;Q96SY0	von Willebrand factor A domain-containing protein 9	VWA9	>tr|H3BRY6|H3BRY6_HUMAN von Willebrand factor A domain-containing protein 9 OS=Homo sapiens GN=VWA9 PE=1 SV=1;>tr|B4DVT3|B4DVT3_HUMAN cDNA FLJ50705 OS=Homo sapiens GN=VWA9 PE=1 SV=1;>tr|B4DJL6|B4DJL6_HUMAN cDNA FLJ55475 OS=Homo sapiens GN=VWA9 PE=1 SV=1;>s	51.583	0	0	0	0	0	0	0	0	0	0	0	0	0	0	0	0	0	0	0
M0R1C0;M0R2H5;B4DJM9;M0QWZ7;Q9NP81	Serine--tRNA ligase, mitochondrial	SARS2	>tr|M0R1C0|M0R1C0_HUMAN Serine--tRNA ligase, mitochondrial OS=Homo sapiens GN=SARS2 PE=1 SV=1;>tr|M0R2H5|M0R2H5_HUMAN Serine--tRNA ligase, mitochondrial OS=Homo sapiens GN=SARS2 PE=1 SV=1;>tr|B4DJM9|B4DJM9_HUMAN Serine--tRNA ligase, mitochondrial OS=Homo s	10.267	0	0	0	0	0	0	0	0	0	0	0	0	0	0	0	0	0	0	0
B4DJV2;O75390;A0A0C4DGI3;F8VPF9;F8VPA1;F8VR34;F8VTT8;F8W1S4;F8W4S1;H0YH82;F8W642;F8W0J2;F8VZK9;F8VX07;F8VRP1;F8VX68;H0YIC4;F8VWQ5;F8VRI6;F8VU34	Citrate synthase;Citrate synthase, mitochondrial	CS	>tr|B4DJV2|B4DJV2_HUMAN Citrate synthase OS=Homo sapiens GN=CS PE=1 SV=1;>sp|O75390|CISY_HUMAN Citrate synthase, mitochondrial OS=Homo sapiens GN=CS PE=1 SV=2;>tr|A0A0C4DGI3|A0A0C4DGI3_HUMAN Citrate synthase OS=Homo sapiens GN=CS PE=1 SV=1	50.431	9653300	330950	262610	415430	647830	452420	359210	461830	59701	99196	775690	306880	607380	202750	1083000	454550	1309300	303060	1087600
B4DLC8;P52630	Signal transducer and activator of transcription 2	STAT2	>tr|B4DLC8|B4DLC8_HUMAN Signal transducer and activator of transcription 2 OS=Homo sapiens GN=STAT2 PE=1 SV=1;>sp|P52630|STAT2_HUMAN Signal transducer and activator of transcription 2 OS=Homo sapiens GN=STAT2 PE=1 SV=1	52.998	294640	0	0	0	64045	0	0	49401	0	0	129580	0	0	0	0	51612	0	0	0
C9JNM8;C9JE25;B4DPR9;Q99551	Transcription termination factor 1, mitochondrial	MTERF1	>tr|C9JNM8|C9JNM8_HUMAN Transcription termination factor 1, mitochondrial (Fragment) OS=Homo sapiens GN=MTERF1 PE=1 SV=1;>tr|C9JE25|C9JE25_HUMAN Transcription termination factor 1, mitochondrial (Fragment) OS=Homo sapiens GN=MTERF1 PE=1 SV=1;>tr|B4DPR9|B4D	16.232	0	0	0	0	0	0	0	0	0	0	0	0	0	0	0	0	0	0	0
B4DPY1		N4BP2L2	>tr|B4DPY1|B4DPY1_HUMAN NEDD4-binding protein 2-like 2 OS=Homo sapiens GN=N4BP2L2 PE=1 SV=1	85.398	0	0	0	0	0	0	0	0	0	0	0	0	0	0	0	0	0	0	0
B4DS77	Protein shisa-9	SHISA9	>sp|B4DS77|SHSA9_HUMAN Protein shisa-9 OS=Homo sapiens GN=SHISA9 PE=2 SV=3	46.925	0	0	0	0	0	0	0	0	0	0	0	0	0	0	0	0	0	0	0
J3QLM8;B4DTL1;Q9Y6I7	WD repeat and SOCS box-containing protein 1	WSB1	>tr|J3QLM8|J3QLM8_HUMAN WD repeat and SOCS box-containing protein 1 OS=Homo sapiens GN=WSB1 PE=1 SV=1;>tr|B4DTL1|B4DTL1_HUMAN WD repeat and SOCS box-containing protein 1 OS=Homo sapiens GN=WSB1 PE=1 SV=1;>sp|Q9Y6I7|WSB1_HUMAN WD repeat and SOCS box-contain	8.3546	0	0	0	0	0	0	0	0	0	0	0	0	0	0	0	0	0	0	0
E7ERK4;B4DTQ9;Q15389	Angiopoietin-1	ANGPT1	>tr|E7ERK4|E7ERK4_HUMAN Angiopoietin-1 OS=Homo sapiens GN=ANGPT1 PE=1 SV=1;>tr|B4DTQ9|B4DTQ9_HUMAN Angiopoietin-1 OS=Homo sapiens GN=ANGPT1 PE=1 SV=1;>sp|Q15389|ANGP1_HUMAN Angiopoietin-1 OS=Homo sapiens GN=ANGPT1 PE=1 SV=2	34.274	0	0	0	0	0	0	0	0	0	0	0	0	0	0	0	0	0	0	0
B4DTS2;Q9BZL6	Serine/threonine-protein kinase;Serine/threonine-protein kinase D2	PRKD2	>tr|B4DTS2|B4DTS2_HUMAN Serine/threonine-protein kinase OS=Homo sapiens GN=PRKD2 PE=1 SV=1;>sp|Q9BZL6|KPCD2_HUMAN Serine/threonine-protein kinase D2 OS=Homo sapiens GN=PRKD2 PE=1 SV=2	97.742	4990.2	0	0	0	0	0	0	0	0	0	0	0	0	4990.2	0	0	0	0	0
C9JAP5;C9JEN3;C9IYT2;F8WDY4;C9IZ27;C9JW19;C9JWV9;B4DUD2;Q969X1	Protein lifeguard 3	TMBIM1	>tr|C9JAP5|C9JAP5_HUMAN Protein lifeguard 3 (Fragment) OS=Homo sapiens GN=TMBIM1 PE=1 SV=5;>tr|C9JEN3|C9JEN3_HUMAN Protein lifeguard 3 (Fragment) OS=Homo sapiens GN=TMBIM1 PE=1 SV=1;>tr|C9IYT2|C9IYT2_HUMAN Protein lifeguard 3 (Fragment) OS=Homo sapiens GN=	9.7926	969450	0	0	0	454940	0	0	0	0	0	0	0	0	0	514510	0	0	0	0
B4DYM6;B4DX60;J3KPN7		RAD9B	>tr|B4DYM6|B4DYM6_HUMAN Cell cycle checkpoint control protein RAD9B OS=Homo sapiens GN=RAD9B PE=1 SV=1;>tr|B4DX60|B4DX60_HUMAN Cell cycle checkpoint control protein RAD9B OS=Homo sapiens GN=RAD9B PE=1 SV=1;>tr|J3KPN7|J3KPN7_HUMAN Cell cycle checkpoint cont	38.063	0	0	0	0	0	0	0	0	0	0	0	0	0	0	0	0	0	0	0
B4DXG3;O60383	Growth/differentiation factor 9	GDF9	>tr|B4DXG3|B4DXG3_HUMAN Growth/differentiation factor 9 OS=Homo sapiens GN=GDF9 PE=2 SV=1;>sp|O60383|GDF9_HUMAN Growth/differentiation factor 9 OS=Homo sapiens GN=GDF9 PE=1 SV=1	41.844	0	0	0	0	0	0	0	0	0	0	0	0	0	0	0	0	0	0	0
B4DXK0;Q9UBU7	Protein DBF4 homolog A	DBF4	>tr|B4DXK0|B4DXK0_HUMAN Protein DBF4 homolog A OS=Homo sapiens GN=DBF4 PE=1 SV=1;>sp|Q9UBU7|DBF4A_HUMAN Protein DBF4 homolog A OS=Homo sapiens GN=DBF4 PE=1 SV=1	24.183	99465	0	0	0	0	0	0	0	9555.8	0	0	0	0	0	0	0	0	0	0
B4DY09;Q12905;X6R6Z1;A0A0A0MRL0	Interleukin enhancer-binding factor 2	ILF2	>tr|B4DY09|B4DY09_HUMAN Interleukin enhancer-binding factor 2 OS=Homo sapiens GN=ILF2 PE=1 SV=1;>sp|Q12905|ILF2_HUMAN Interleukin enhancer-binding factor 2 OS=Homo sapiens GN=ILF2 PE=1 SV=2	38.91	5598100	205350	631350	488780	71978	234080	9238.5	1082500	20717	41495	649930	257200	349500	36015	886150	202030	93948	73755	244910
B4DYI2;P0DKV0	Spermatogenesis-associated protein 31C2;Spermatogenesis-associated protein 31C1	SPATA31C2;SPATA31C1	>sp|B4DYI2|S31C2_HUMAN Spermatogenesis-associated protein 31C2 OS=Homo sapiens GN=SPATA31C2 PE=2 SV=2;>sp|P0DKV0|S31C1_HUMAN Spermatogenesis-associated protein 31C1 OS=Homo sapiens GN=SPATA31C1 PE=2 SV=1	124.43	25444	0	12553	0	0	0	0	0	0	0	0	0	0	0	0	0	0	4271.5	0
B4DZG1;Q96G26;Q9Y483	Metal-response element-binding transcription factor 2	MTF2	>tr|B4DZG1|B4DZG1_HUMAN Metal response element binding transcription factor 2, isoform CRA_c OS=Homo sapiens GN=MTF2 PE=1 SV=1;>tr|Q96G26|Q96G26_HUMAN MTF2 protein OS=Homo sapiens GN=MTF2 PE=1 SV=1;>sp|Q9Y483|MTF2_HUMAN Metal-response element-binding trans	55.724	0	0	0	0	0	0	0	0	0	0	0	0	0	0	0	0	0	0	0
B4DZG7;P40616;F8VYN9;F8W1Z8	ADP-ribosylation factor-like protein 1	ARL1	>tr|B4DZG7|B4DZG7_HUMAN ADP-ribosylation factor-like protein 1 OS=Homo sapiens GN=ARL1 PE=1 SV=1;>sp|P40616|ARL1_HUMAN ADP-ribosylation factor-like protein 1 OS=Homo sapiens GN=ARL1 PE=1 SV=1;>tr|F8VYN9|F8VYN9_HUMAN ADP-ribosylation factor-like protein 1 O	15.443	959160	8500.8	39322	0	313430	0	0	253330	0	0	162720	65643	94055	0	0	0	0	0	22168
B4E1G1;Q9BUN8	Derlin-1	DERL1	>tr|B4E1G1|B4E1G1_HUMAN Derlin-1 OS=Homo sapiens GN=DERL1 PE=1 SV=1;>sp|Q9BUN8|DERL1_HUMAN Derlin-1 OS=Homo sapiens GN=DERL1 PE=1 SV=1	17.033	718080	0	0	63644	176390	0	0	0	0	0	85859	142840	81088	0	103940	0	0	0	64324
B4E1Z4;P00751;E7ETN3;H7C5H1;A0A0G2JH38;C9JRT3	Complement factor B;Complement factor B Ba fragment;Complement factor B Bb fragment	CFB	>tr|B4E1Z4|B4E1Z4_HUMAN Uncharacterized protein OS=Homo sapiens PE=1 SV=1;>sp|P00751|CFAB_HUMAN Complement factor B OS=Homo sapiens GN=CFB PE=1 SV=2;>tr|E7ETN3|E7ETN3_HUMAN Uncharacterized protein OS=Homo sapiens PE=3 SV=1;>tr|H7C5H1|H7C5H1_HUMAN Complemen	140.94	1346800	85580	31761	0	0	0	0	176530	0	0	6200.9	57577	0	111450	0	14197	0	484380	67365
H0YNS1;B4E1Z9;H0YLI2;H0YLM9;H0YLW8;H0YLX8;J3KPG6;H0YKY3;O43586	Proline-serine-threonine phosphatase-interacting protein 1	PSTPIP1	>tr|H0YNS1|H0YNS1_HUMAN Proline-serine-threonine phosphatase-interacting protein 1 OS=Homo sapiens GN=PSTPIP1 PE=1 SV=1;>tr|B4E1Z9|B4E1Z9_HUMAN Proline-serine-threonine phosphatase-interacting protein 1 OS=Homo sapiens GN=PSTPIP1 PE=1 SV=1;>tr|H0YLI2|H0YLI	11.665	0	0	0	0	0	0	0	0	0	0	0	0	0	0	0	0	0	0	0
B4E321;Q13438	Protein OS-9	OS9	>tr|B4E321|B4E321_HUMAN Protein OS-9 OS=Homo sapiens GN=OS9 PE=1 SV=1;>sp|Q13438|OS9_HUMAN Protein OS-9 OS=Homo sapiens GN=OS9 PE=1 SV=1	46.301	0	0	0	0	0	0	0	0	0	0	0	0	0	0	0	0	0	0	0
B4E3H6;H0YBT8;H0YAY0;E7EVI4;E7ET87;O75410	Transforming acidic coiled-coil-containing protein 1	TACC1	>tr|B4E3H6|B4E3H6_HUMAN Transforming acidic coiled-coil-containing protein 1 OS=Homo sapiens GN=TACC1 PE=1 SV=1;>tr|H0YBT8|H0YBT8_HUMAN Transforming acidic coiled-coil-containing protein 1 (Fragment) OS=Homo sapiens GN=TACC1 PE=1 SV=1;>tr|H0YAY0|H0YAY0_HUM	27.573	5900.4	5900.4	0	0	0	0	0	0	0	0	0	0	0	0	0	0	0	0	0
B4E3S0;Q9ULV4;F8VV53;F8W1H8;F8VUX3;F8VSA4;F8VRE9;H0YHL7;F8VTT6;F8VVB7	Coronin;Coronin-1C	CORO1C	>tr|B4E3S0|B4E3S0_HUMAN Coronin OS=Homo sapiens GN=CORO1C PE=1 SV=1;>sp|Q9ULV4|COR1C_HUMAN Coronin-1C OS=Homo sapiens GN=CORO1C PE=1 SV=1	41.603	6838700	254800	1511400	219810	815990	197250	0	960100	112400	653240	510590	620630	85274	267460	162710	233100	38304	154750	40850
B5A927;E9PD35;P35916	Receptor protein-tyrosine kinase;Vascular endothelial growth factor receptor 3	VEGFR3;FLT4	>tr|B5A927|B5A927_HUMAN Soluble VEGFR3 variant 2 OS=Homo sapiens GN=VEGFR3 PE=1 SV=1;>tr|E9PD35|E9PD35_HUMAN Receptor protein-tyrosine kinase OS=Homo sapiens GN=FLT4 PE=1 SV=1;>sp|P35916|VGFR3_HUMAN Vascular endothelial growth factor receptor 3 OS=Homo sap	33.018	0	0	0	0	0	0	0	0	0	0	0	0	0	0	0	0	0	0	0
B5MBX5;B5MCP4;Q53QV2	Protein LBH	LBH	>tr|B5MBX5|B5MBX5_HUMAN Protein LBH OS=Homo sapiens GN=LBH PE=1 SV=1;>tr|B5MCP4|B5MCP4_HUMAN Protein LBH OS=Homo sapiens GN=LBH PE=1 SV=1;>sp|Q53QV2|LBH_HUMAN Protein LBH OS=Homo sapiens GN=LBH PE=1 SV=1	10.193	43849	0	43849	0	0	0	0	0	0	0	0	0	0	0	0	0	0	0	0
B5MC07;O95994;H7C3Z9;H7C040;C9J3E2;B5MC62;Q8TD06	Anterior gradient protein 2 homolog;Anterior gradient protein 3 homolog	AGR2;AGR3	>tr|B5MC07|B5MC07_HUMAN Anterior gradient protein 2 homolog OS=Homo sapiens GN=AGR2 PE=1 SV=1;>sp|O95994|AGR2_HUMAN Anterior gradient protein 2 homolog OS=Homo sapiens GN=AGR2 PE=1 SV=1;>tr|H7C3Z9|H7C3Z9_HUMAN Anterior gradient protein 2 homolog (Fragment)	21.391	195330	0	0	0	0	0	0	0	0	0	7293.1	0	0	0	188030	0	0	0	0
B5MC44;Q9UDX4	SEC14-like protein 3	SEC14L3	>tr|B5MC44|B5MC44_HUMAN SEC14-like protein 3 OS=Homo sapiens GN=SEC14L3 PE=4 SV=1;>sp|Q9UDX4|S14L3_HUMAN SEC14-like protein 3 OS=Homo sapiens GN=SEC14L3 PE=1 SV=1	40.267	0	0	0	0	0	0	0	0	0	0	0	0	0	0	0	0	0	0	0
B5MC51;P53671	LIM domain kinase 2	LIMK2	>tr|B5MC51|B5MC51_HUMAN LIM domain kinase 2 OS=Homo sapiens GN=LIMK2 PE=1 SV=1;>sp|P53671|LIMK2_HUMAN LIM domain kinase 2 OS=Homo sapiens GN=LIMK2 PE=1 SV=1	71.192	0	0	0	0	0	0	0	0	0	0	0	0	0	0	0	0	0	0	0
B5MCA4		EPCAM	>tr|B5MCA4|B5MCA4_HUMAN Epithelial cell adhesion molecule OS=Homo sapiens GN=EPCAM PE=1 SV=1	37.893	0	0	0	0	0	0	0	0	0	0	0	0	0	0	0	0	0	0	0
B5MCA9;Q8N7S2	DnaJ homolog subfamily C member 5G	DNAJC5G	>tr|B5MCA9|B5MCA9_HUMAN DnaJ homolog subfamily C member 5G OS=Homo sapiens GN=DNAJC5G PE=4 SV=1;>sp|Q8N7S2|DNJ5G_HUMAN DnaJ homolog subfamily C member 5G OS=Homo sapiens GN=DNAJC5G PE=2 SV=1	19.649	0	0	0	0	0	0	0	0	0	0	0	0	0	0	0	0	0	0	0
B5MCN7;Q15788	Nuclear receptor coactivator 1	NCOA1	>tr|B5MCN7|B5MCN7_HUMAN Nuclear receptor coactivator 1 OS=Homo sapiens GN=NCOA1 PE=1 SV=1;>sp|Q15788|NCOA1_HUMAN Nuclear receptor coactivator 1 OS=Homo sapiens GN=NCOA1 PE=1 SV=3	135.62	0	0	0	0	0	0	0	0	0	0	0	0	0	0	0	0	0	0	0
B5MCR8		SLC30A6	>tr|B5MCR8|B5MCR8_HUMAN Solute carrier family 30 (Zinc transporter), member 6, isoform CRA_b OS=Homo sapiens GN=SLC30A6 PE=1 SV=1	42.509	0	0	0	0	0	0	0	0	0	0	0	0	0	0	0	0	0	0	0
B5MCX3;Q15019;C9J2Q4;C9IY94;C9IZU3;C9JQJ4;C9J938;H7C310;C9JB25;B5MD47;C9JZI2;H7C1T1;C9JFT1;F8WB65	Septin-2	2016-09-02	>tr|B5MCX3|B5MCX3_HUMAN Septin-2 OS=Homo sapiens GN=SEPT2 PE=1 SV=1;>sp|Q15019|SEPT2_HUMAN Septin-2 OS=Homo sapiens GN=SEPT2 PE=1 SV=1;>tr|C9J2Q4|C9J2Q4_HUMAN Septin-2 (Fragment) OS=Homo sapiens GN=SEPT2 PE=1 SV=1	36.94	12411000	287400	1097700	361910	217270	570330	135760	598660	470360	362870	498180	647770	392040	2074400	707310	337000	438910	996320	1031400
B5MD00;Q9P0U1	Mitochondrial import receptor subunit TOM7 homolog	TOMM7	>tr|B5MD00|B5MD00_HUMAN Mitochondrial import receptor subunit TOM7 homolog OS=Homo sapiens GN=TOMM7 PE=1 SV=1;>sp|Q9P0U1|TOM7_HUMAN Mitochondrial import receptor subunit TOM7 homolog OS=Homo sapiens GN=TOMM7 PE=1 SV=1	5.6718	1581000	0	0	68783	237310	27727	77187	48542	69224	55430	317780	0	192190	0	280040	0	40392	81873	84471
K7ELA4;B5MD17;J3KS05;P83916;C9JWS9	Chromobox protein homolog 1	CBX1	>tr|K7ELA4|K7ELA4_HUMAN Chromobox protein homolog 1 OS=Homo sapiens GN=CBX1 PE=1 SV=1;>tr|B5MD17|B5MD17_HUMAN Chromobox protein homolog 1 (Fragment) OS=Homo sapiens GN=CBX1 PE=1 SV=1;>tr|J3KS05|J3KS05_HUMAN Chromobox protein homolog 1 (Fragment) OS=Homo sa	15.981	9389.3	0	0	0	9389.3	0	0	0	0	0	0	0	0	0	0	0	0	0	0
C9J6F5;B5MD45;Q6UXI7	Vitrin	VIT	>tr|C9J6F5|C9J6F5_HUMAN Vitrin OS=Homo sapiens GN=VIT PE=1 SV=1;>tr|B5MD45|B5MD45_HUMAN Vitrin OS=Homo sapiens GN=VIT PE=1 SV=1;>sp|Q6UXI7|VITRN_HUMAN Vitrin OS=Homo sapiens GN=VIT PE=2 SV=1	38.666	0	0	0	0	0	0	0	0	0	0	0	0	0	0	0	0	0	0	0
B5MD58;P36956	Sterol regulatory element-binding protein 1;Processed sterol regulatory element-binding protein 1	SREBF1	>tr|B5MD58|B5MD58_HUMAN Sterol regulatory element-binding protein 1 OS=Homo sapiens GN=SREBF1 PE=1 SV=1;>sp|P36956|SRBP1_HUMAN Sterol regulatory element-binding protein 1 OS=Homo sapiens GN=SREBF1 PE=1 SV=2	95.892	0	0	0	0	0	0	0	0	0	0	0	0	0	0	0	0	0	0	0
B5MDF5;P62826;J3KQE5;F5H018;H0YFC6;B4DV51	GTP-binding nuclear protein Ran	RAN	>tr|B5MDF5|B5MDF5_HUMAN GTP-binding nuclear protein Ran OS=Homo sapiens GN=RAN PE=1 SV=1;>sp|P62826|RAN_HUMAN GTP-binding nuclear protein Ran OS=Homo sapiens GN=RAN PE=1 SV=3;>tr|J3KQE5|J3KQE5_HUMAN GTP-binding nuclear protein Ran (Fragment) OS=Homo sapien	26.224	37872000	1038200	849200	1514400	3036700	902220	184200	1937100	392030	1260200	3607100	2616300	3100400	1031100	4098500	1829300	1367800	1202200	1289300
B7WP89;Q0P651	Uncharacterized protein C4orf29	C4orf29	>tr|B7WP89|B7WP89_HUMAN Uncharacterized protein C4orf29 OS=Homo sapiens GN=C4orf29 PE=1 SV=1;>sp|Q0P651|CD029_HUMAN Uncharacterized protein C4orf29 OS=Homo sapiens GN=C4orf29 PE=2 SV=1	43.353	0	0	0	0	0	0	0	0	0	0	0	0	0	0	0	0	0	0	0
B7Z1M9	C2 calcium-dependent domain-containing protein 4D	C2CD4D	>sp|B7Z1M9|C2D4D_HUMAN C2 calcium-dependent domain-containing protein 4D OS=Homo sapiens GN=C2CD4D PE=2 SV=2	37.583	0	0	0	0	0	0	0	0	0	0	0	0	0	0	0	0	0	0	0
F6XPR0;E5RIJ7;E5RHY8;F6UWW1;E5RIC8;E5RK98;E5RGF8;E5RHV0;E7EMV9;E5RI52;B7Z1T6;Q6NTE8	UPF0544 protein C5orf45	C5orf45	>tr|F6XPR0|F6XPR0_HUMAN UPF0544 protein C5orf45 OS=Homo sapiens GN=C5orf45 PE=1 SV=1;>tr|E5RIJ7|E5RIJ7_HUMAN UPF0544 protein C5orf45 OS=Homo sapiens GN=C5orf45 PE=1 SV=1;>tr|E5RHY8|E5RHY8_HUMAN UPF0544 protein C5orf45 OS=Homo sapiens GN=C5orf45 PE=1 SV=1;>	5.95	0	0	0	0	0	0	0	0	0	0	0	0	0	0	0	0	0	0	0
B7Z4T2;B7Z3R9;E9PDB7;Q8TE99	2-phosphoxylose phosphatase 1	PXYLP1	>tr|B7Z4T2|B7Z4T2_HUMAN 2-phosphoxylose phosphatase 1 OS=Homo sapiens GN=PXYLP1 PE=1 SV=1;>tr|B7Z3R9|B7Z3R9_HUMAN 2-phosphoxylose phosphatase 1 OS=Homo sapiens GN=PXYLP1 PE=1 SV=1;>tr|E9PDB7|E9PDB7_HUMAN 2-phosphoxylose phosphatase 1 OS=Homo sapiens GN=PXY	50.984	343320	0	0	0	0	0	0	0	0	0	0	0	0	0	0	0	0	0	0
B7Z5J4;Q9UI42	Carboxypeptidase A4	CPA4	>tr|B7Z5J4|B7Z5J4_HUMAN Carboxypeptidase A4 OS=Homo sapiens GN=CPA4 PE=1 SV=1;>sp|Q9UI42|CBPA4_HUMAN Carboxypeptidase A4 OS=Homo sapiens GN=CPA4 PE=1 SV=2	35.634	1758200	0	89558	0	0	154210	0	0	0	55119	89918	108950	125100	0	117380	11433	274520	0	328620
C9JBY2;C9J2I1;G5E9V7;G5E9V6;B7Z637;Q8IUR7	Armadillo repeat-containing protein 8	ARMC8	>tr|C9JBY2|C9JBY2_HUMAN Armadillo repeat-containing protein 8 (Fragment) OS=Homo sapiens GN=ARMC8 PE=1 SV=1;>tr|C9J2I1|C9J2I1_HUMAN Armadillo repeat-containing protein 8 (Fragment) OS=Homo sapiens GN=ARMC8 PE=1 SV=1;>tr|G5E9V7|G5E9V7_HUMAN Armadillo repeat	25.157	0	0	0	0	0	0	0	0	0	0	0	0	0	0	0	0	0	0	0
B7Z645;O60506;F6UXX1;H0YAA0	Heterogeneous nuclear ribonucleoprotein Q	SYNCRIP	>tr|B7Z645|B7Z645_HUMAN Heterogeneous nuclear ribonucleoprotein Q OS=Homo sapiens GN=SYNCRIP PE=1 SV=1;>sp|O60506|HNRPQ_HUMAN Heterogeneous nuclear ribonucleoprotein Q OS=Homo sapiens GN=SYNCRIP PE=1 SV=2	52.046	21258000	897710	1249100	1346100	1827000	753710	180740	1660700	323680	874090	2101800	1714300	1995300	581520	2821400	770320	450320	243030	963590
B7Z6B6;B7Z6Q2;D6RJ07;Q9UL40	Zinc finger protein 346	ZNF346	>tr|B7Z6B6|B7Z6B6_HUMAN Zinc finger protein 346 OS=Homo sapiens GN=ZNF346 PE=1 SV=1;>tr|B7Z6Q2|B7Z6Q2_HUMAN Zinc finger protein 346 OS=Homo sapiens GN=ZNF346 PE=1 SV=1;>tr|D6RJ07|D6RJ07_HUMAN Zinc finger protein 346 OS=Homo sapiens GN=ZNF346 PE=1 SV=1;>sp|	14.647	0	0	0	0	0	0	0	0	0	0	0	0	0	0	0	0	0	0	0
B7Z836		ABI2	>tr|B7Z836|B7Z836_HUMAN Abl interactor 2 OS=Homo sapiens GN=ABI2 PE=1 SV=1	43.088	0	0	0	0	0	0	0	0	0	0	0	0	0	0	0	0	0	0	0
B7Z8K7		ARHGAP25	>tr|B7Z8K7|B7Z8K7_HUMAN Rho GTPase-activating protein 25 OS=Homo sapiens GN=ARHGAP25 PE=1 SV=1	32.397	0	0	0	0	0	0	0	0	0	0	0	0	0	0	0	0	0	0	0
H0YHC3;F8W020;F8W118;F8VXI6;F8VUX1;F8VY35;F8VV59;B7Z9C2;F8W0J6;F5H4R6;H0YIV4;P55209;F8VRJ2;H0YH88;F8VVB5	Nucleosome assembly protein 1-like 1	NAP1L1	>tr|H0YHC3|H0YHC3_HUMAN Nucleosome assembly protein 1-like 1 (Fragment) OS=Homo sapiens GN=NAP1L1 PE=1 SV=1;>tr|F8W020|F8W020_HUMAN Nucleosome assembly protein 1-like 1 (Fragment) OS=Homo sapiens GN=NAP1L1 PE=1 SV=1;>tr|F8W118|F8W118_HUMAN Nucleosome assem	23.417	8011300	408240	259410	79682	416220	426690	0	836720	67281	201930	1242400	563260	1389700	57114	1572000	173880	0	0	316850
B7Z9I1;Q5T4U5;P11310;E9PRX4;E9PJM9	Medium-chain specific acyl-CoA dehydrogenase, mitochondrial	ACADM	>tr|B7Z9I1|B7Z9I1_HUMAN Medium-chain-specific acyl-CoA dehydrogenase, mitochondrial OS=Homo sapiens GN=ACADM PE=1 SV=1;>tr|Q5T4U5|Q5T4U5_HUMAN Acyl-Coenzyme A dehydrogenase, C-4 to C-12 straight chain, isoform CRA_a OS=Homo sapiens GN=ACADM PE=1 SV=1;>sp|P	42.426	137030	0	7744.1	4614.6	0	0	17212	0	0	0	0	12555	0	0	80590	0	7002.7	0	0
B7ZA25		PRKG2	>tr|B7ZA25|B7ZA25_HUMAN cDNA, FLJ79039, highly similar to cGMP-dependent protein kinase 2 (EC 2.7.11.12) OS=Homo sapiens GN=PRKG2 PE=1 SV=1	39.446	0	0	0	0	0	0	0	0	0	0	0	0	0	0	0	0	0	0	0
H7C566;E7ENB6;B7ZAG0;Q9UPQ7	E3 ubiquitin-protein ligase PDZRN3	PDZRN3	>tr|H7C566|H7C566_HUMAN E3 ubiquitin-protein ligase PDZRN3 (Fragment) OS=Homo sapiens GN=PDZRN3 PE=1 SV=1;>tr|E7ENB6|E7ENB6_HUMAN E3 ubiquitin-protein ligase PDZRN3 OS=Homo sapiens GN=PDZRN3 PE=1 SV=1;>tr|B7ZAG0|B7ZAG0_HUMAN E3 ubiquitin-protein ligase PDZ	44.02	0	0	0	0	0	0	0	0	0	0	0	0	0	0	0	0	0	0	0
E9PS63;F5H8L0;B7ZAP0	Rab GTPase-activating protein 1-like, isoform 10	RABGAP1L	>tr|E9PS63|E9PS63_HUMAN Rab GTPase-activating protein 1-like (Fragment) OS=Homo sapiens GN=RABGAP1L PE=1 SV=1;>tr|F5H8L0|F5H8L0_HUMAN Rab GTPase-activating protein 1-like OS=Homo sapiens GN=RABGAP1L PE=1 SV=1;>sp|B7ZAP0|RBG10_HUMAN Rab GTPase-activating pr	22.512	0	0	0	0	0	0	0	0	0	0	0	0	0	0	0	0	0	0	0
E7ENZ3;B7ZAR1;E9PCA1;P48643	T-complex protein 1 subunit epsilon	CCT5	>tr|E7ENZ3|E7ENZ3_HUMAN T-complex protein 1 subunit epsilon OS=Homo sapiens GN=CCT5 PE=1 SV=1;>tr|B7ZAR1|B7ZAR1_HUMAN T-complex protein 1 subunit epsilon OS=Homo sapiens GN=CCT5 PE=1 SV=1;>tr|E9PCA1|E9PCA1_HUMAN T-complex protein 1 subunit epsilon OS=Homo	53.848	1199900	59153	0	4497.6	133870	19890	0	165440	0	9892.4	136370	138000	99292	16720	230570	27489	35920	45808	76999
B7ZC32	Kinesin-like protein KIF28P	KIF28P	>sp|B7ZC32|KIF28_HUMAN Kinesin-like protein KIF28P OS=Homo sapiens GN=KIF28P PE=3 SV=2	108.25	458670	0	201420	0	0	0	0	0	36534	0	0	0	0	0	977.77	0	0	0	0
B7ZKJ8;Q14624;H7C0L5	Inter-alpha-trypsin inhibitor heavy chain H4;70 kDa inter-alpha-trypsin inhibitor heavy chain H4;35 kDa inter-alpha-trypsin inhibitor heavy chain H4	ITIH4	>tr|B7ZKJ8|B7ZKJ8_HUMAN ITIH4 protein OS=Homo sapiens GN=ITIH4 PE=1 SV=1;>sp|Q14624|ITIH4_HUMAN Inter-alpha-trypsin inhibitor heavy chain H4 OS=Homo sapiens GN=ITIH4 PE=1 SV=4;>tr|H7C0L5|H7C0L5_HUMAN Inter-alpha-trypsin inhibitor heavy chain H4 (Fragment)	103.88	2389500	43655	0	22176	0	4075.9	16394	47249	4070	84906	43188	30252	0	105050	12158	223030	42473	848390	43112
B7ZM68;Q6ZNL6	FYVE, RhoGEF and PH domain-containing protein 5	FGD5	>tr|B7ZM68|B7ZM68_HUMAN FGD5 protein OS=Homo sapiens GN=FGD5 PE=1 SV=1;>sp|Q6ZNL6|FGD5_HUMAN FYVE, RhoGEF and PH domain-containing protein 5 OS=Homo sapiens GN=FGD5 PE=1 SV=3	129.5	0	0	0	0	0	0	0	0	0	0	0	0	0	0	0	0	0	0	0
B8ZZ51;B9A041;P40925;C9JF79	Malate dehydrogenase, cytoplasmic	MDH1	>tr|B8ZZ51|B8ZZ51_HUMAN Malate dehydrogenase, cytoplasmic OS=Homo sapiens GN=MDH1 PE=1 SV=1;>tr|B9A041|B9A041_HUMAN Malate dehydrogenase, cytoplasmic OS=Homo sapiens GN=MDH1 PE=1 SV=1;>sp|P40925|MDHC_HUMAN Malate dehydrogenase, cytoplasmic OS=Homo sapiens	18.689	17295000	1031500	734280	434310	863490	129880	320960	747210	150690	340470	476650	610780	5528500	181490	623330	716160	1550600	472190	187810
B8ZZ74		RBM14	>tr|B8ZZ74|B8ZZ74_HUMAN RNA-binding protein 14 OS=Homo sapiens GN=RBM14 PE=1 SV=1	17.726	0	0	0	0	0	0	0	0	0	0	0	0	0	0	0	0	0	0	0
B8ZZ87;Q6P582;Q6NZ67;H7BZ50;H7C173;H7C202	Mitotic-spindle organizing protein 2A;Mitotic-spindle organizing protein 2B	MZT2B;MZT2A	>tr|B8ZZ87|B8ZZ87_HUMAN Mitotic-spindle organizing protein 2B OS=Homo sapiens GN=MZT2B PE=1 SV=1;>sp|Q6P582|MZT2A_HUMAN Mitotic-spindle organizing protein 2A OS=Homo sapiens GN=MZT2A PE=1 SV=2;>sp|Q6NZ67|MZT2B_HUMAN Mitotic-spindle organizing protein 2B OS	22.281	109060	11886	13440	0	0	0	0	0	0	0	10750	22162	0	0	15812	11159	0	0	0
B8ZZB8;Q96F85	CB1 cannabinoid receptor-interacting protein 1	CNRIP1	>tr|B8ZZB8|B8ZZB8_HUMAN CB1 cannabinoid receptor-interacting protein 1 OS=Homo sapiens GN=CNRIP1 PE=1 SV=1;>sp|Q96F85|CNRP1_HUMAN CB1 cannabinoid receptor-interacting protein 1 OS=Homo sapiens GN=CNRIP1 PE=1 SV=1	15.167	339900	0	38514	0	0	0	0	0	21388	0	9466.7	0	0	0	0	0	15086	68742	0
B8ZZF8;Q9Y4Y9	U6 snRNA-associated Sm-like protein LSm5	LSM5	>tr|B8ZZF8|B8ZZF8_HUMAN U6 snRNA-associated Sm-like protein LSm5 OS=Homo sapiens GN=LSM5 PE=1 SV=1;>sp|Q9Y4Y9|LSM5_HUMAN U6 snRNA-associated Sm-like protein LSm5 OS=Homo sapiens GN=LSM5 PE=1 SV=3	7.0202	2686900	0	316360	329890	523990	0	0	97006	0	483760	241920	0	313090	0	196160	86285	43777	0	54661
B8ZZJ1;H7C0W7		FAM126A	>tr|B8ZZJ1|B8ZZJ1_HUMAN Hyccin OS=Homo sapiens GN=FAM126A PE=1 SV=1;>tr|H7C0W7|H7C0W7_HUMAN Hyccin (Fragment) OS=Homo sapiens GN=FAM126A PE=1 SV=1	46.919	0	0	0	0	0	0	0	0	0	0	0	0	0	0	0	0	0	0	0
B8ZZQ6;P06454;B8ZZA1;A0A087WUT1;B8ZZW7;H7C2N1	Prothymosin alpha;Prothymosin alpha, N-terminally processed;Thymosin alpha-1	PTMA	>tr|B8ZZQ6|B8ZZQ6_HUMAN Prothymosin alpha OS=Homo sapiens GN=PTMA PE=1 SV=1;>sp|P06454|PTMA_HUMAN Prothymosin alpha OS=Homo sapiens GN=PTMA PE=1 SV=2;>tr|B8ZZA1|B8ZZA1_HUMAN Prothymosin alpha OS=Homo sapiens GN=PTMA PE=1 SV=1;>tr|A0A087WUT1|A0A087WUT1_HUMA	11.758	183240000	3184400	10243000	19340000	12746000	1371100	328750	8311200	414210	3296300	7656000	8364000	37239000	2423600	9255700	7301800	3745400	1192400	3429200
B8ZZZ5		PSD4	>tr|B8ZZZ5|B8ZZZ5_HUMAN PH and SEC7 domain-containing protein 4 (Fragment) OS=Homo sapiens GN=PSD4 PE=1 SV=1	19.927	0	0	0	0	0	0	0	0	0	0	0	0	0	0	0	0	0	0	0
B8ZZZ9;F8WA32;Q9BZW7	Testis-specific gene 10 protein	TSGA10	>tr|B8ZZZ9|B8ZZZ9_HUMAN Testis-specific gene 10 protein (Fragment) OS=Homo sapiens GN=TSGA10 PE=1 SV=2;>tr|F8WA32|F8WA32_HUMAN Testis-specific gene 10 protein (Fragment) OS=Homo sapiens GN=TSGA10 PE=1 SV=1;>sp|Q9BZW7|TSG10_HUMAN Testis-specific gene 10 pro	72.322	0	0	0	0	0	0	0	0	0	0	0	0	0	0	0	0	0	0	0
B9EIJ4;O14649	Potassium channel subfamily K member 3	KCNK3	>tr|B9EIJ4|B9EIJ4_HUMAN KCNK3 protein OS=Homo sapiens GN=KCNK3 PE=1 SV=1;>sp|O14649|KCNK3_HUMAN Potassium channel subfamily K member 3 OS=Homo sapiens GN=KCNK3 PE=1 SV=1	29.624	0	0	0	0	0	0	0	0	0	0	0	0	0	0	0	0	0	0	0
B9ZVV8;Q53H47	Histone-lysine N-methyltransferase SETMAR;Histone-lysine N-methyltransferase;Transposon Hsmar1 transposase	SETMAR	>tr|B9ZVV8|B9ZVV8_HUMAN Histone-lysine N-methyltransferase SETMAR (Fragment) OS=Homo sapiens GN=SETMAR PE=1 SV=2;>sp|Q53H47|SETMR_HUMAN Histone-lysine N-methyltransferase SETMAR OS=Homo sapiens GN=SETMAR PE=1 SV=2	23.779	0	0	0	0	0	0	0	0	0	0	0	0	0	0	0	0	0	0	0
C4AM86;Q92764;CON__Q92764	Keratin, type I cuticular Ha5	KRT35	>tr|C4AM86|C4AM86_HUMAN Keratin, type I cuticular Ha5 OS=Homo sapiens GN=KRT35 PE=1 SV=1;>sp|Q92764|KRT35_HUMAN Keratin, type I cuticular Ha5 OS=Homo sapiens GN=KRT35 PE=2 SV=5;>Q92764 SWISS-PROT:Q92764 Keratin, type I cuticular HA5 (Hair keratin, type I H	47.591	288070	0	0	0	0	0	0	0	0	0	0	0	6542.2	0	0	0	59408	220170	0
C4B7M2;Q96JI7	Spatacsin	SPG11	>tr|C4B7M2|C4B7M2_HUMAN Spatacsin OS=Homo sapiens GN=SPG11 PE=1 SV=1;>sp|Q96JI7|SPTCS_HUMAN Spatacsin OS=Homo sapiens GN=SPG11 PE=1 SV=3	258.07	0	0	0	0	0	0	0	0	0	0	0	0	0	0	0	0	0	0	0
C4P0D4;C4P0D6;C4P0D8;Q99598;Q5VVQ1	Translin-associated protein X	DISC1;TSNAX	>tr|C4P0D4|C4P0D4_HUMAN Disrupted in schizophrenia 1 isoform 47 OS=Homo sapiens GN=DISC1 PE=2 SV=1;>tr|C4P0D6|C4P0D6_HUMAN Disrupted in schizophrenia 1 isoform 49 OS=Homo sapiens GN=DISC1 PE=2 SV=1;>tr|C4P0D8|C4P0D8_HUMAN Disrupted in schizophrenia 1 isofo	16.111	200880	0	0	0	24948	0	0	0	0	0	23340	46968	32129	0	31093	0	0	0	0
C5HTZ1;J3KPV6;P37088	Amiloride-sensitive sodium channel subunit alpha	SCNN1A	>tr|C5HTZ1|C5HTZ1_HUMAN Amiloride-sensitive sodium channel subunit alpha OS=Homo sapiens GN=SCNN1A PE=1 SV=1;>tr|J3KPV6|J3KPV6_HUMAN Amiloride-sensitive sodium channel subunit alpha OS=Homo sapiens GN=SCNN1A PE=1 SV=1;>sp|P37088|SCNNA_HUMAN Amiloride-sensi	28.399	0	0	0	0	0	0	0	0	0	0	0	0	0	0	0	0	0	0	0
C7BWB6;E9PN87;E9PIU9;E9PI53		SLCO2B1	>tr|C7BWB6|C7BWB6_HUMAN Solute carrier organic anion transporter family member 2B1 (Fragment) OS=Homo sapiens GN=SLCO2B1 PE=1 SV=1;>tr|E9PN87|E9PN87_HUMAN Solute carrier organic anion transporter family member 2B1 (Fragment) OS=Homo sapiens GN=SLCO2B1 PE=1	4.7915	0	0	0	0	0	0	0	0	0	0	0	0	0	0	0	0	0	0	0
C9J188;C9JWF5;C9JFN4;C9IZ80;Q7L1Q6;C9JV57	Basic leucine zipper and W2 domain-containing protein 1	BZW1	>tr|C9J188|C9J188_HUMAN Basic leucine zipper and W2 domain-containing protein 1 (Fragment) OS=Homo sapiens GN=BZW1 PE=1 SV=5;>tr|C9JWF5|C9JWF5_HUMAN Basic leucine zipper and W2 domain-containing protein 1 (Fragment) OS=Homo sapiens GN=BZW1 PE=1 SV=5;>tr|C9	17.695	30712	0	0	0	0	0	0	0	0	0	0	0	0	30712	0	0	0	0	0
F2Z363;F8WFB7;G5E9R6;H3BUI7;F8WB39;F8WDQ9;F8WD80;H3BSR4;C9JF62;C9JFD2;C9JSK8;C9IZ93;C9J9P8;Q969M7	NEDD8-conjugating enzyme UBE2F	UBE2F;UBE2F-SCLY	>tr|F2Z363|F2Z363_HUMAN NEDD8-conjugating enzyme UBE2F OS=Homo sapiens GN=UBE2F PE=1 SV=1;>tr|F8WFB7|F8WFB7_HUMAN NEDD8-conjugating enzyme UBE2F OS=Homo sapiens GN=UBE2F PE=1 SV=1;>tr|G5E9R6|G5E9R6_HUMAN NEDD8-conjugating enzyme UBE2F OS=Homo sapiens GN=UB	5.17	0	0	0	0	0	0	0	0	0	0	0	0	0	0	0	0	0	0	0
C9IZK7		WDR43	>tr|C9IZK7|C9IZK7_HUMAN WD repeat-containing protein 43 (Fragment) OS=Homo sapiens GN=WDR43 PE=1 SV=1	20.925	0	0	0	0	0	0	0	0	0	0	0	0	0	0	0	0	0	0	0
C9J7P5;C9IZN7;Q969Z0	Protein TBRG4	TBRG4	>tr|C9J7P5|C9J7P5_HUMAN Protein TBRG4 (Fragment) OS=Homo sapiens GN=TBRG4 PE=1 SV=1;>tr|C9IZN7|C9IZN7_HUMAN Protein TBRG4 (Fragment) OS=Homo sapiens GN=TBRG4 PE=1 SV=1;>sp|Q969Z0|TBRG4_HUMAN Protein TBRG4 OS=Homo sapiens GN=TBRG4 PE=1 SV=1	28.38	0	0	0	0	0	0	0	0	0	0	0	0	0	0	0	0	0	0	0
C9J3L8;C9J5W0;E9PAL7;C9IZQ1;P43307;C9JBX5	Translocon-associated protein subunit alpha	SSR1	>tr|C9J3L8|C9J3L8_HUMAN Translocon-associated protein subunit alpha OS=Homo sapiens GN=SSR1 PE=1 SV=1;>tr|C9J5W0|C9J5W0_HUMAN Translocon-associated protein subunit alpha OS=Homo sapiens GN=SSR1 PE=1 SV=1;>tr|E9PAL7|E9PAL7_HUMAN Translocon-associated protei	29.573	10759000	343500	829940	440270	1161300	671460	48067	1397200	244750	217200	605590	1513400	419310	76909	1155100	133190	179910	467020	314660
C9IZQ6;H7BXZ5;J3QSW6;O60229	Kalirin	KALRN	>tr|C9IZQ6|C9IZQ6_HUMAN HCG2022551, isoform CRA_j OS=Homo sapiens GN=KALRN PE=1 SV=1;>tr|H7BXZ5|H7BXZ5_HUMAN Kalirin (Fragment) OS=Homo sapiens GN=KALRN PE=1 SV=1;>tr|J3QSW6|J3QSW6_HUMAN Kalirin OS=Homo sapiens GN=KALRN PE=1 SV=1;>sp|O60229|KALRN_HUMAN Kal	191.24	0	0	0	0	0	0	0	0	0	0	0	0	0	0	0	0	0	0	0
C9J011		ZNF35	>tr|C9J011|C9J011_HUMAN Zinc finger protein 35 OS=Homo sapiens GN=ZNF35 PE=1 SV=1	11.952	0	0	0	0	0	0	0	0	0	0	0	0	0	0	0	0	0	0	0
C9J015;F2Z2V1;Q96C11	FGGY carbohydrate kinase domain-containing protein	FGGY	>tr|C9J015|C9J015_HUMAN FGGY carbohydrate kinase domain-containing protein (Fragment) OS=Homo sapiens GN=FGGY PE=1 SV=5;>tr|F2Z2V1|F2Z2V1_HUMAN FGGY carbohydrate kinase domain-containing protein OS=Homo sapiens GN=FGGY PE=1 SV=1;>sp|Q96C11|FGGY_HUMAN FGGY	20.786	0	0	0	0	0	0	0	0	0	0	0	0	0	0	0	0	0	0	0
C9J0F6;C9J5W5		UBA5	>tr|C9J0F6|C9J0F6_HUMAN Ubiquitin-like modifier-activating enzyme 5 (Fragment) OS=Homo sapiens GN=UBA5 PE=1 SV=1;>tr|C9J5W5|C9J5W5_HUMAN Ubiquitin-like modifier-activating enzyme 5 (Fragment) OS=Homo sapiens GN=UBA5 PE=1 SV=1	8.6271	0	0	0	0	0	0	0	0	0	0	0	0	0	0	0	0	0	0	0
C9J712;C9J0J7;C9JQ45;G5E9Q6;P35080	Profilin;Profilin-2	PFN2	>tr|C9J712|C9J712_HUMAN Profilin-2 OS=Homo sapiens GN=PFN2 PE=1 SV=1;>tr|C9J0J7|C9J0J7_HUMAN Profilin-2 OS=Homo sapiens GN=PFN2 PE=1 SV=1;>tr|C9JQ45|C9JQ45_HUMAN Profilin OS=Homo sapiens GN=PFN2 PE=1 SV=1;>tr|G5E9Q6|G5E9Q6_HUMAN Profilin OS=Homo sapiens GN	9.7982	3680300	156330	384910	52597	471370	56148	72676	158310	85319	0	0	158030	77112	0	0	0	0	0	248570
C9J0K6;P30626;B4DHQ6	Sorcin	SRI	>tr|C9J0K6|C9J0K6_HUMAN Sorcin OS=Homo sapiens GN=SRI PE=1 SV=1;>sp|P30626|SORCN_HUMAN Sorcin OS=Homo sapiens GN=SRI PE=1 SV=1	17.605	4258800	103420	247920	168190	157030	84993	68081	181000	73383	15325	126280	170900	142020	48235	89787	125310	209540	152900	248810
C9JQE8;C9JE98;C9J0Q5;C9JFD3;Q9Y618;C9J330;C9J7T7	Nuclear receptor corepressor 2	NCOR2	>tr|C9JQE8|C9JQE8_HUMAN Nuclear receptor corepressor 2 (Fragment) OS=Homo sapiens GN=NCOR2 PE=1 SV=1;>tr|C9JE98|C9JE98_HUMAN Nuclear receptor corepressor 2 OS=Homo sapiens GN=NCOR2 PE=1 SV=1;>tr|C9J0Q5|C9J0Q5_HUMAN Nuclear receptor corepressor 2 OS=Homo sa	160.39	1840.3	0	0	0	0	0	0	0	0	0	0	0	1840.3	0	0	0	0	0	0
C9JGK2;C9JHX0;C9JMC9;C9JLG7;C9J124;Q9UHH9	Inositol hexakisphosphate kinase 2	IP6K2	>tr|C9JGK2|C9JGK2_HUMAN Inositol hexakisphosphate kinase 2 (Fragment) OS=Homo sapiens GN=IP6K2 PE=4 SV=1;>tr|C9JHX0|C9JHX0_HUMAN Inositol hexakisphosphate kinase 2 (Fragment) OS=Homo sapiens GN=IP6K2 PE=4 SV=1;>tr|C9JMC9|C9JMC9_HUMAN Inositol hexakisphosph	10.071	0	0	0	0	0	0	0	0	0	0	0	0	0	0	0	0	0	0	0
C9J1E2;F8WAN0;C9JBE1;E7EMB6;E7ETB3;Q9ULA0	Aspartyl aminopeptidase	DNPEP	>tr|C9J1E2|C9J1E2_HUMAN Aspartyl aminopeptidase (Fragment) OS=Homo sapiens GN=DNPEP PE=1 SV=6;>tr|F8WAN0|F8WAN0_HUMAN Aspartyl aminopeptidase (Fragment) OS=Homo sapiens GN=DNPEP PE=1 SV=2;>tr|C9JBE1|C9JBE1_HUMAN Aspartyl aminopeptidase (Fragment) OS=Homo s	15.33	65521	0	0	0	0	0	0	65521	0	0	0	0	0	0	0	0	0	0	0
C9J1G2;E7ETU0;C9JX00;C9JRD2;C9JXB9;P25686	DnaJ homolog subfamily B member 2	DNAJB2	>tr|C9J1G2|C9J1G2_HUMAN DnaJ homolog subfamily B member 2 (Fragment) OS=Homo sapiens GN=DNAJB2 PE=1 SV=1;>tr|E7ETU0|E7ETU0_HUMAN DnaJ homolog subfamily B member 2 (Fragment) OS=Homo sapiens GN=DNAJB2 PE=1 SV=1;>tr|C9JX00|C9JX00_HUMAN DnaJ homolog subfamily	13.794	0	0	0	0	0	0	0	0	0	0	0	0	0	0	0	0	0	0	0
D6RBD7;C9J1V9;O43324	Eukaryotic translation elongation factor 1 epsilon-1	EEF1E1;EEF1E1-BLOC1S5	>tr|D6RBD7|D6RBD7_HUMAN Eukaryotic translation elongation factor 1 epsilon-1 OS=Homo sapiens GN=EEF1E1 PE=4 SV=1;>tr|C9J1V9|C9J1V9_HUMAN HCG2043275 OS=Homo sapiens GN=EEF1E1-BLOC1S5 PE=4 SV=2;>sp|O43324|MCA3_HUMAN Eukaryotic translation elongation factor 1	16.686	2832800	61481	244160	111700	250970	32786	5273.5	166860	62625	143610	97517	265030	292050	74347	255890	107790	54581	132610	113730
C9J1X2		ZSCAN31	>tr|C9J1X2|C9J1X2_HUMAN Zinc finger and SCAN domain-containing protein 31 (Fragment) OS=Homo sapiens GN=ZSCAN31 PE=1 SV=1	2.0122	0	0	0	0	0	0	0	0	0	0	0	0	0	0	0	0	0	0	0
C9J240	Anion exchange protein	SLC4A10	>tr|C9J240|C9J240_HUMAN Anion exchange protein OS=Homo sapiens GN=SLC4A10 PE=1 SV=1	124.7	0	0	0	0	0	0	0	0	0	0	0	0	0	0	0	0	0	0	0
C9J250		RBM6	>tr|C9J250|C9J250_HUMAN RNA-binding protein 6 OS=Homo sapiens GN=RBM6 PE=1 SV=1	12.695	0	0	0	0	0	0	0	0	0	0	0	0	0	0	0	0	0	0	0
C9J256;C9JIU9;C9JWV5;Q9NVD3	SET domain-containing protein 4	SETD4	>tr|C9J256|C9J256_HUMAN SET domain-containing protein 4 (Fragment) OS=Homo sapiens GN=SETD4 PE=4 SV=1;>tr|C9JIU9|C9JIU9_HUMAN SET domain-containing protein 4 (Fragment) OS=Homo sapiens GN=SETD4 PE=4 SV=1;>tr|C9JWV5|C9JWV5_HUMAN SET domain-containing protei	7.5836	0	0	0	0	0	0	0	0	0	0	0	0	0	0	0	0	0	0	0
C9J2C0;Q9NY65;V9GZ17	Tubulin alpha-8 chain	TUBA8	>tr|C9J2C0|C9J2C0_HUMAN Tubulin alpha-8 chain (Fragment) OS=Homo sapiens GN=TUBA8 PE=1 SV=1;>sp|Q9NY65|TBA8_HUMAN Tubulin alpha-8 chain OS=Homo sapiens GN=TUBA8 PE=1 SV=1	51.984	0	0	0	0	0	0	0	0	0	0	0	0	0	0	0	0	0	0	0
C9J2C3;Q14435	Polypeptide N-acetylgalactosaminyltransferase 3	GALNT3	>tr|C9J2C3|C9J2C3_HUMAN Polypeptide N-acetylgalactosaminyltransferase 3 (Fragment) OS=Homo sapiens GN=GALNT3 PE=1 SV=1;>sp|Q14435|GALT3_HUMAN Polypeptide N-acetylgalactosaminyltransferase 3 OS=Homo sapiens GN=GALNT3 PE=1 SV=2	53.375	0	0	0	0	0	0	0	0	0	0	0	0	0	0	0	0	0	0	0
C9JN01;C9JB42;C9JDR7;C9JDX6;F8WCZ4;C9J2P2;E9PH18;C9J2C4;O75190	DnaJ homolog subfamily B member 6	DNAJB6	>tr|C9JN01|C9JN01_HUMAN DnaJ homolog subfamily B member 6 (Fragment) OS=Homo sapiens GN=DNAJB6 PE=1 SV=1;>tr|C9JB42|C9JB42_HUMAN DnaJ homolog subfamily B member 6 (Fragment) OS=Homo sapiens GN=DNAJB6 PE=1 SV=1;>tr|C9JDR7|C9JDR7_HUMAN DnaJ homolog subfamily	5.4111	0	0	0	0	0	0	0	0	0	0	0	0	0	0	0	0	0	0	0
C9J2G3;C9JQQ2;Q9NWU1;F8VNS3	3-oxoacyl-[acyl-carrier-protein] synthase, mitochondrial	OXSM	>tr|C9J2G3|C9J2G3_HUMAN 3-oxoacyl-[acyl-carrier-protein] synthase, mitochondrial (Fragment) OS=Homo sapiens GN=OXSM PE=1 SV=1;>tr|C9JQQ2|C9JQQ2_HUMAN 3-oxoacyl-[acyl-carrier-protein] synthase, mitochondrial (Fragment) OS=Homo sapiens GN=OXSM PE=1 SV=1;>sp|	23.632	90480	0	0	0	90480	0	0	0	0	0	0	0	0	0	0	0	0	0	0
C9J2Y4		FAM136A	>tr|C9J2Y4|C9J2Y4_HUMAN Protein FAM136A OS=Homo sapiens GN=FAM136A PE=1 SV=1	11.881	0	0	0	0	0	0	0	0	0	0	0	0	0	0	0	0	0	0	0
C9JRH2;C9JMJ4;C9J3R0;C9JQZ4;C9JW69;P18754	Regulator of chromosome condensation	RCC1	>tr|C9JRH2|C9JRH2_HUMAN Regulator of chromosome condensation (Fragment) OS=Homo sapiens GN=RCC1 PE=1 SV=1;>tr|C9JMJ4|C9JMJ4_HUMAN Regulator of chromosome condensation (Fragment) OS=Homo sapiens GN=RCC1 PE=1 SV=1;>tr|C9J3R0|C9J3R0_HUMAN Regulator of chromos	24.465	27855	0	0	0	14443	0	0	13412	0	0	0	0	0	0	0	0	0	0	0
C9J453;O15344	E3 ubiquitin-protein ligase Midline-1	MID1	>tr|C9J453|C9J453_HUMAN E3 ubiquitin-protein ligase Midline-1 (Fragment) OS=Homo sapiens GN=MID1 PE=1 SV=1;>sp|O15344|TRI18_HUMAN E3 ubiquitin-protein ligase Midline-1 OS=Homo sapiens GN=MID1 PE=1 SV=1	54.502	0	0	0	0	0	0	0	0	0	0	0	0	0	0	0	0	0	0	0
C9JZP1;C9J470;E9PHA2;Q15003	Condensin complex subunit 2	NCAPH	>tr|C9JZP1|C9JZP1_HUMAN Condensin complex subunit 2 (Fragment) OS=Homo sapiens GN=NCAPH PE=1 SV=1;>tr|C9J470|C9J470_HUMAN Condensin complex subunit 2 (Fragment) OS=Homo sapiens GN=NCAPH PE=1 SV=5;>tr|E9PHA2|E9PHA2_HUMAN Condensin complex subunit 2 OS=Homo	23.957	0	0	0	0	0	0	0	0	0	0	0	0	0	0	0	0	0	0	0
G5E9R3;M0R0A1;C9J4Z3;Q6P4E4;E9PEL3;M0R2L6;P61513;A6NKH3	60S ribosomal protein L37a	RPL37A	>tr|G5E9R3|G5E9R3_HUMAN 60S ribosomal protein L37a OS=Homo sapiens GN=RPL37A PE=1 SV=1;>tr|M0R0A1|M0R0A1_HUMAN 60S ribosomal protein L37a OS=Homo sapiens GN=RPL37A PE=1 SV=1;>tr|C9J4Z3|C9J4Z3_HUMAN 60S ribosomal protein L37a OS=Homo sapiens GN=RPL37A PE=1	6.5677	874830	0	0	0	190580	0	0	116360	0	0	0	77794	138650	0	0	0	0	0	0
H7C5M9;C9JSA3;C9JND6;C9J6F3;C9J5C3;Q9BUL8;F8WDF3;C9J932;C9J363	Programmed cell death protein 10	PDCD10	>tr|H7C5M9|H7C5M9_HUMAN Programmed cell death protein 10 (Fragment) OS=Homo sapiens GN=PDCD10 PE=1 SV=1;>tr|C9JSA3|C9JSA3_HUMAN Programmed cell death protein 10 (Fragment) OS=Homo sapiens GN=PDCD10 PE=1 SV=1;>tr|C9JND6|C9JND6_HUMAN Programmed cell death pr	14.117	426350	35646	48891	0	208400	0	0	0	0	0	0	0	0	0	101950	0	0	0	31458
C9JJV6;C9JZL8;C9J5M0;C9JC07;Q96S97	Myeloid-associated differentiation marker	MYADM	>tr|C9JJV6|C9JJV6_HUMAN Myeloid-associated differentiation marker (Fragment) OS=Homo sapiens GN=MYADM PE=1 SV=5;>tr|C9JZL8|C9JZL8_HUMAN Myeloid-associated differentiation marker (Fragment) OS=Homo sapiens GN=MYADM PE=1 SV=1;>tr|C9J5M0|C9J5M0_HUMAN Myeloid-	15.935	381020	16321	364700	0	0	0	0	0	0	0	0	0	0	0	0	0	0	0	0
C9J6G4		WFIKKN2	>tr|C9J6G4|C9J6G4_HUMAN WAP, Kazal, immunoglobulin, Kunitz and NTR domain-containing protein 2 OS=Homo sapiens GN=WFIKKN2 PE=1 SV=1	53.285	0	0	0	0	0	0	0	0	0	0	0	0	0	0	0	0	0	0	0
C9JA15;C9JAW0;C9J6Q2;H7C550;Q9Y2L6	FERM domain-containing protein 4B	FRMD4B	>tr|C9JA15|C9JA15_HUMAN FERM domain-containing protein 4B (Fragment) OS=Homo sapiens GN=FRMD4B PE=4 SV=1;>tr|C9JAW0|C9JAW0_HUMAN FERM domain-containing protein 4B (Fragment) OS=Homo sapiens GN=FRMD4B PE=4 SV=1;>tr|C9J6Q2|C9J6Q2_HUMAN FERM domain-containing	13.268	0	0	0	0	0	0	0	0	0	0	0	0	0	0	0	0	0	0	0
E5RJR6;C9J758;Q969T7	7-methylguanosine phosphate-specific 5-nucleotidase	NT5C3B	>tr|E5RJR6|E5RJR6_HUMAN 7-methylguanosine phosphate-specific 5-nucleotidase OS=Homo sapiens GN=NT5C3B PE=1 SV=1;>tr|C9J758|C9J758_HUMAN 7-methylguanosine phosphate-specific 5-nucleotidase (Fragment) OS=Homo sapiens GN=NT5C3B PE=1 SV=2;>sp|Q969T7|5NT3B_HU	6.1138	0	0	0	0	0	0	0	0	0	0	0	0	0	0	0	0	0	0	0
C9J784;H7C4B9;H7BZY3;J3KN13;Q9P1T7	MyoD family inhibitor domain-containing protein	MDFIC	>tr|C9J784|C9J784_HUMAN MyoD family inhibitor domain-containing protein (Fragment) OS=Homo sapiens GN=MDFIC PE=1 SV=1;>tr|H7C4B9|H7C4B9_HUMAN MyoD family inhibitor domain-containing protein (Fragment) OS=Homo sapiens GN=MDFIC PE=1 SV=1;>tr|H7BZY3|H7BZY3_HU	14.507	0	0	0	0	0	0	0	0	0	0	0	0	0	0	0	0	0	0	0
F8WES4;C9J7D9		DOCK4	>tr|F8WES4|F8WES4_HUMAN Dedicator of cytokinesis protein 4 OS=Homo sapiens GN=DOCK4 PE=1 SV=1;>tr|C9J7D9|C9J7D9_HUMAN Dedicator of cytokinesis protein 4 (Fragment) OS=Homo sapiens GN=DOCK4 PE=1 SV=5	5.4934	0	0	0	0	0	0	0	0	0	0	0	0	0	0	0	0	0	0	0
H7C5I5;C9J7K9;O15162	Phospholipid scramblase 1	PLSCR1	>tr|H7C5I5|H7C5I5_HUMAN Phospholipid scramblase 1 (Fragment) OS=Homo sapiens GN=PLSCR1 PE=1 SV=1;>tr|C9J7K9|C9J7K9_HUMAN Phospholipid scramblase 1 OS=Homo sapiens GN=PLSCR1 PE=1 SV=1;>sp|O15162|PLS1_HUMAN Phospholipid scramblase 1 OS=Homo sapiens GN=PLSCR1	18.91	196270	52198	0	144070	0	0	0	0	0	0	0	0	0	0	0	0	0	0	0
C9K098;C9JVV5;H7C5C7;C9J869;C9JAB9;P16333	Cytoplasmic protein NCK1	NCK1	>tr|C9K098|C9K098_HUMAN Cytoplasmic protein NCK1 (Fragment) OS=Homo sapiens GN=NCK1 PE=1 SV=1;>tr|C9JVV5|C9JVV5_HUMAN Cytoplasmic protein NCK1 (Fragment) OS=Homo sapiens GN=NCK1 PE=1 SV=1;>tr|H7C5C7|H7C5C7_HUMAN Cytoplasmic protein NCK1 (Fragment) OS=Homo	13.195	0	0	0	0	0	0	0	0	0	0	0	0	0	0	0	0	0	0	0
C9J879		KDM4C	>tr|C9J879|C9J879_HUMAN Lysine-specific demethylase 4C OS=Homo sapiens GN=KDM4C PE=1 SV=2	83.883	0	0	0	0	0	0	0	0	0	0	0	0	0	0	0	0	0	0	0
C9J8E1;Q16644;P49137	MAP kinase-activated protein kinase 3;MAP kinase-activated protein kinase 2	MAPKAPK3;MAPKAPK2	>tr|C9J8E1|C9J8E1_HUMAN MAP kinase-activated protein kinase 3 (Fragment) OS=Homo sapiens GN=MAPKAPK3 PE=1 SV=1;>sp|Q16644|MAPK3_HUMAN MAP kinase-activated protein kinase 3 OS=Homo sapiens GN=MAPKAPK3 PE=1 SV=1;>sp|P49137|MAPK2_HUMAN MAP kinase-activated pr	37.389	0	0	0	0	0	0	0	0	0	0	0	0	0	0	0	0	0	0	0
C9J915;F2Z364		OOEP	>tr|C9J915|C9J915_HUMAN Oocyte-expressed protein homolog (Fragment) OS=Homo sapiens GN=OOEP PE=4 SV=1;>tr|F2Z364|F2Z364_HUMAN Oocyte-expressed protein homolog OS=Homo sapiens GN=OOEP PE=4 SV=1	7.7059	0	0	0	0	0	0	0	0	0	0	0	0	0	0	0	0	0	0	0
C9J9K3;P08865;A6NE09;A0A0C4DG17;C9JQR9	40S ribosomal protein SA	RPSA;RPSAP58	>tr|C9J9K3|C9J9K3_HUMAN 40S ribosomal protein SA (Fragment) OS=Homo sapiens GN=RPSA PE=1 SV=5;>sp|P08865|RSSA_HUMAN 40S ribosomal protein SA OS=Homo sapiens GN=RPSA PE=1 SV=4;>tr|A6NE09|A6NE09_HUMAN 40S ribosomal protein SA OS=Homo sapiens GN=RPSAP58 PE=1	29.505	116140000	3606300	5507800	5159400	5530900	3909700	1005400	7828900	1083300	4836400	7296100	10526000	5111500	4265500	14324000	3047800	3505200	4444700	5841700
C9JTQ7;C9JHR0;C9JEQ1;C9J9X4;C9JKE2;C9JT00;F2Z2A5;C9JEI7;O95985	DNA topoisomerase 3-beta-1	TOP3B	>tr|C9JTQ7|C9JTQ7_HUMAN DNA topoisomerase 3-beta-1 (Fragment) OS=Homo sapiens GN=TOP3B PE=1 SV=1;>tr|C9JHR0|C9JHR0_HUMAN DNA topoisomerase 3-beta-1 (Fragment) OS=Homo sapiens GN=TOP3B PE=1 SV=5;>tr|C9JEQ1|C9JEQ1_HUMAN DNA topoisomerase 3-beta-1 (Fragment)	4.4442	0	0	0	0	0	0	0	0	0	0	0	0	0	0	0	0	0	0	0
C9JA28;Q9UNL2	Translocon-associated protein subunit gamma	SSR3	>tr|C9JA28|C9JA28_HUMAN Translocon-associated protein subunit gamma OS=Homo sapiens GN=SSR3 PE=1 SV=1;>sp|Q9UNL2|SSRG_HUMAN Translocon-associated protein subunit gamma OS=Homo sapiens GN=SSR3 PE=1 SV=1	20.161	6415800	61134	244430	41569	831030	155290	6435.8	142160	65048	188580	114130	1152300	477580	562800	396240	369030	362630	625090	250020
C9JA41		KIAA1324L	>tr|C9JA41|C9JA41_HUMAN UPF0577 protein KIAA1324-like OS=Homo sapiens GN=KIAA1324L PE=1 SV=1	105.94	0	0	0	0	0	0	0	0	0	0	0	0	0	0	0	0	0	0	0
F8VV61;C9JA93		TBC1D15	>tr|F8VV61|F8VV61_HUMAN TBC1 domain family member 15 (Fragment) OS=Homo sapiens GN=TBC1D15 PE=1 SV=1;>tr|C9JA93|C9JA93_HUMAN TBC1 domain family member 15 (Fragment) OS=Homo sapiens GN=TBC1D15 PE=1 SV=1	13.672	0	0	0	0	0	0	0	0	0	0	0	0	0	0	0	0	0	0	0
C9JA99;Q9UN75;Q9Y5I2;Q9Y5I0	Protocadherin alpha-12;Protocadherin alpha-10;Protocadherin alpha-13	PCDHA13;PCDHA12;PCDHA10	>tr|C9JA99|C9JA99_HUMAN Protocadherin alpha-13 OS=Homo sapiens GN=PCDHA13 PE=4 SV=1;>sp|Q9UN75|PCDAC_HUMAN Protocadherin alpha-12 OS=Homo sapiens GN=PCDHA12 PE=2 SV=1;>sp|Q9Y5I2|PCDAA_HUMAN Protocadherin alpha-10 OS=Homo sapiens GN=PCDHA10 PE=2 SV=1;>sp|Q9	97.43	0	0	0	0	0	0	0	0	0	0	0	0	0	0	0	0	0	0	0
C9JAA6		KBTBD8	>tr|C9JAA6|C9JAA6_HUMAN Kelch repeat and BTB domain-containing protein 8 (Fragment) OS=Homo sapiens GN=KBTBD8 PE=1 SV=1	16.382	0	0	0	0	0	0	0	0	0	0	0	0	0	0	0	0	0	0	0
C9JAF7;O95721	Synaptosomal-associated protein;Synaptosomal-associated protein 29	SNAP29	>tr|C9JAF7|C9JAF7_HUMAN Synaptosomal-associated protein (Fragment) OS=Homo sapiens GN=SNAP29 PE=1 SV=1;>sp|O95721|SNP29_HUMAN Synaptosomal-associated protein 29 OS=Homo sapiens GN=SNAP29 PE=1 SV=1	17.963	63437	0	0	0	0	0	0	0	0	0	0	0	0	0	0	0	0	0	63437
C9JAL2;C9JIA8;Q2TAL8	Glutamine-rich protein 1	QRICH1	>tr|C9JAL2|C9JAL2_HUMAN Glutamine-rich protein 1 (Fragment) OS=Homo sapiens GN=QRICH1 PE=1 SV=1;>tr|C9JIA8|C9JIA8_HUMAN Glutamine-rich protein 1 (Fragment) OS=Homo sapiens GN=QRICH1 PE=1 SV=5;>sp|Q2TAL8|QRIC1_HUMAN Glutamine-rich protein 1 OS=Homo sapiens	5.5992	0	0	0	0	0	0	0	0	0	0	0	0	0	0	0	0	0	0	0
C9JAR7;C9JLT8;Q13875	Myelin-associated oligodendrocyte basic protein	MOBP	>tr|C9JAR7|C9JAR7_HUMAN Myelin-associated oligodendrocyte basic protein (Fragment) OS=Homo sapiens GN=MOBP PE=1 SV=1;>tr|C9JLT8|C9JLT8_HUMAN Myelin-associated oligodendrocyte basic protein (Fragment) OS=Homo sapiens GN=MOBP PE=1 SV=2;>sp|Q13875|MOBP_HUMAN	6.8308	0	0	0	0	0	0	0	0	0	0	0	0	0	0	0	0	0	0	0
C9JAW5;C9JNU6;Q9Y241	HIG1 domain family member 1A, mitochondrial	HIGD1A	>tr|C9JAW5|C9JAW5_HUMAN Uncharacterized protein OS=Homo sapiens PE=4 SV=1;>tr|C9JNU6|C9JNU6_HUMAN HIG1 domain family member 1A, mitochondrial OS=Homo sapiens GN=HIGD1A PE=4 SV=1;>sp|Q9Y241|HIG1A_HUMAN HIG1 domain family member 1A, mitochondrial OS=Homo sap	8.8131	4019500	0	155130	0	0	157210	82301	0	0	87178	0	0	0	283860	0	0	151290	0	88455
C9JB56;H7C4P1;P42331	Rho GTPase-activating protein 25	ARHGAP25	>tr|C9JB56|C9JB56_HUMAN Rho GTPase-activating protein 25 OS=Homo sapiens GN=ARHGAP25 PE=1 SV=1;>tr|H7C4P1|H7C4P1_HUMAN Rho GTPase-activating protein 25 (Fragment) OS=Homo sapiens GN=ARHGAP25 PE=1 SV=1;>sp|P42331|RHG25_HUMAN Rho GTPase-activating protein 25	38.15	0	0	0	0	0	0	0	0	0	0	0	0	0	0	0	0	0	0	0
C9JC11;F5H062;O95573	Long-chain-fatty-acid--CoA ligase 3	ACSL3	>tr|C9JC11|C9JC11_HUMAN Long-chain-fatty-acid--CoA ligase 3 (Fragment) OS=Homo sapiens GN=ACSL3 PE=1 SV=1;>tr|F5H062|F5H062_HUMAN Long-chain-fatty-acid--CoA ligase 3 (Fragment) OS=Homo sapiens GN=ACSL3 PE=1 SV=1;>sp|O95573|ACSL3_HUMAN Long-chain-fatty-acid	10.073	0	0	0	0	0	0	0	0	0	0	0	0	0	0	0	0	0	0	0
F8WES8;C9JXU6;F5GZF3;C9JCL9;C9JXG5;F8WCP5;Q13769	THO complex subunit 5 homolog	THOC5	>tr|F8WES8|F8WES8_HUMAN THO complex subunit 5 homolog OS=Homo sapiens GN=THOC5 PE=1 SV=1;>tr|C9JXU6|C9JXU6_HUMAN THO complex subunit 5 homolog (Fragment) OS=Homo sapiens GN=THOC5 PE=1 SV=1;>tr|F5GZF3|F5GZF3_HUMAN THO complex subunit 5 homolog OS=Homo sapie	4.7901	0	0	0	0	0	0	0	0	0	0	0	0	0	0	0	0	0	0	0
C9JD84;E7EV71;Q14766;H7C2H7	Latent-transforming growth factor beta-binding protein 1	LTBP1	>tr|C9JD84|C9JD84_HUMAN Latent-transforming growth factor beta-binding protein 1 OS=Homo sapiens GN=LTBP1 PE=1 SV=1;>tr|E7EV71|E7EV71_HUMAN Latent-transforming growth factor beta-binding protein 1 OS=Homo sapiens GN=LTBP1 PE=1 SV=2;>sp|Q14766|LTBP1_HUMAN L	147.01	372540	0	0	0	0	0	0	0	0	0	0	0	0	0	0	0	0	0	0
H7C131;C9JDE9;P09110	3-ketoacyl-CoA thiolase, peroxisomal	ACAA1	>tr|H7C131|H7C131_HUMAN 3-ketoacyl-CoA thiolase, peroxisomal (Fragment) OS=Homo sapiens GN=ACAA1 PE=1 SV=1;>tr|C9JDE9|C9JDE9_HUMAN 3-ketoacyl-CoA thiolase, peroxisomal OS=Homo sapiens GN=ACAA1 PE=1 SV=1;>sp|P09110|THIK_HUMAN 3-ketoacyl-CoA thiolase, peroxi	30.222	67486	0	0	0	0	0	0	38682	0	0	28804	0	0	0	0	0	0	0	0
C9JDR3		CASD1	>tr|C9JDR3|C9JDR3_HUMAN CAS1 domain-containing protein 1 (Fragment) OS=Homo sapiens GN=CASD1 PE=1 SV=1	14.245	0	0	0	0	0	0	0	0	0	0	0	0	0	0	0	0	0	0	0
C9JEM6;F5GZZ5;E9PG71;P54764	Receptor protein-tyrosine kinase;Ephrin type-A receptor 4	EPHA4	>tr|C9JEM6|C9JEM6_HUMAN Ephrin type-A receptor 4 (Fragment) OS=Homo sapiens GN=EPHA4 PE=1 SV=1;>tr|F5GZZ5|F5GZZ5_HUMAN Ephrin type-A receptor 4 (Fragment) OS=Homo sapiens GN=EPHA4 PE=1 SV=1;>tr|E9PG71|E9PG71_HUMAN Receptor protein-tyrosine kinase OS=Homo s	14.854	68662	0	0	0	0	0	0	0	0	0	0	0	0	68662	0	0	0	0	0
C9JEW3;C9JKE8;Q53EV4	Leucine-rich repeat-containing protein 23	LRRC23	>tr|C9JEW3|C9JEW3_HUMAN Leucine-rich repeat-containing protein 23 OS=Homo sapiens GN=LRRC23 PE=4 SV=1;>tr|C9JKE8|C9JKE8_HUMAN Leucine-rich repeat-containing protein 23 OS=Homo sapiens GN=LRRC23 PE=4 SV=1;>sp|Q53EV4|LRC23_HUMAN Leucine-rich repeat-containin	24.803	0	0	0	0	0	0	0	0	0	0	0	0	0	0	0	0	0	0	0
C9JF17;P05090;C9JX71;F8WBT9	Apolipoprotein D	APOD	>tr|C9JF17|C9JF17_HUMAN Apolipoprotein D (Fragment) OS=Homo sapiens GN=APOD PE=1 SV=1;>sp|P05090|APOD_HUMAN Apolipoprotein D OS=Homo sapiens GN=APOD PE=1 SV=1	24.158	47422000	302310	35885	0	100710	30824	245900	42290	28436	48676	350460	20738	0	0	0	128660	25691	54436	113640
C9JFR7;P99999;CON__P62894	Cytochrome c	CYCS	>tr|C9JFR7|C9JFR7_HUMAN Cytochrome c (Fragment) OS=Homo sapiens GN=CYCS PE=1 SV=1;>sp|P99999|CYC_HUMAN Cytochrome c OS=Homo sapiens GN=CYCS PE=1 SV=2	11.333	1074600	81120	0	111570	138380	8181	0	0	0	0	0	40220	316070	0	0	0	99052	0	205040
C9JG86;H7BZ93;H7BXT4;H7C3H4		SETD2	>tr|C9JG86|C9JG86_HUMAN Histone-lysine N-methyltransferase SETD2 (Fragment) OS=Homo sapiens GN=SETD2 PE=1 SV=1;>tr|H7BZ93|H7BZ93_HUMAN Histone-lysine N-methyltransferase SETD2 (Fragment) OS=Homo sapiens GN=SETD2 PE=1 SV=1;>tr|H7BXT4|H7BXT4_HUMAN Histone-ly	149.25	0	0	0	0	0	0	0	0	0	0	0	0	0	0	0	0	0	0	0
C9JGA2;C9JVK8;Q9H6S1	5-azacytidine-induced protein 2	AZI2	>tr|C9JGA2|C9JGA2_HUMAN 5-azacytidine-induced protein 2 (Fragment) OS=Homo sapiens GN=AZI2 PE=1 SV=1;>tr|C9JVK8|C9JVK8_HUMAN 5-azacytidine-induced protein 2 (Fragment) OS=Homo sapiens GN=AZI2 PE=1 SV=1;>sp|Q9H6S1|AZI2_HUMAN 5-azacytidine-induced protein 2	10.935	0	0	0	0	0	0	0	0	0	0	0	0	0	0	0	0	0	0	0
C9JH95;Q8TEK3	Histone-lysine N-methyltransferase, H3 lysine-79 specific	DOT1L	>tr|C9JH95|C9JH95_HUMAN Histone-lysine N-methyltransferase, H3 lysine-79 specific (Fragment) OS=Homo sapiens GN=DOT1L PE=1 SV=1;>sp|Q8TEK3|DOT1L_HUMAN Histone-lysine N-methyltransferase, H3 lysine-79 specific OS=Homo sapiens GN=DOT1L PE=1 SV=2	24.308	0	0	0	0	0	0	0	0	0	0	0	0	0	0	0	0	0	0	0
C9JHT8		SENP5	>tr|C9JHT8|C9JHT8_HUMAN SUMO1/sentrin specific peptidase 5, isoform CRA_a OS=Homo sapiens GN=SENP5 PE=1 SV=1	29.251	0	0	0	0	0	0	0	0	0	0	0	0	0	0	0	0	0	0	0
C9JI98	Transmembrane protein 238	TMEM238	>sp|C9JI98|TM238_HUMAN Transmembrane protein 238 OS=Homo sapiens GN=TMEM238 PE=1 SV=1	18.04	68353	0	0	0	0	0	0	20015	0	0	31339	0	16999	0	0	0	0	0	0
C9JIE7;F8WDW9;Q96AP7	Endothelial cell-selective adhesion molecule	ESAM	>tr|C9JIE7|C9JIE7_HUMAN Endothelial cell-selective adhesion molecule (Fragment) OS=Homo sapiens GN=ESAM PE=1 SV=1;>tr|F8WDW9|F8WDW9_HUMAN Endothelial cell-selective adhesion molecule OS=Homo sapiens GN=ESAM PE=1 SV=1;>sp|Q96AP7|ESAM_HUMAN Endothelial cell-	15.392	0	0	0	0	0	0	0	0	0	0	0	0	0	0	0	0	0	0	0
C9JIF9;P13798;H7C393;F8WEH5;C9JLK2;H7C1U0	Acylamino-acid-releasing enzyme	APEH	>tr|C9JIF9|C9JIF9_HUMAN Acylamino-acid-releasing enzyme OS=Homo sapiens GN=APEH PE=1 SV=1;>sp|P13798|ACPH_HUMAN Acylamino-acid-releasing enzyme OS=Homo sapiens GN=APEH PE=1 SV=4;>tr|H7C393|H7C393_HUMAN Acylamino-acid-releasing enzyme (Fragment) OS=Homo sap	81.673	61558	0	0	1640.6	0	0	0	3660.3	0	0	5088.7	23307	0	0	17083	3894.6	2615.9	0	0
C9JIG9;O95747	Serine/threonine-protein kinase OSR1	OXSR1	>tr|C9JIG9|C9JIG9_HUMAN Serine/threonine-protein kinase OSR1 OS=Homo sapiens GN=OXSR1 PE=1 SV=1;>sp|O95747|OXSR1_HUMAN Serine/threonine-protein kinase OSR1 OS=Homo sapiens GN=OXSR1 PE=1 SV=1	51.856	46722	0	0	0	0	0	0	10517	0	0	0	0	0	4954.7	14314	0	0	0	3641.8
C9JII0		RBM6	>tr|C9JII0|C9JII0_HUMAN RNA-binding protein 6 (Fragment) OS=Homo sapiens GN=RBM6 PE=1 SV=1	13.804	0	0	0	0	0	0	0	0	0	0	0	0	0	0	0	0	0	0	0
C9JLP9;C9JIV0;C9JVA0;Q6ZU64	Coiled-coil domain-containing protein 108	CCDC108	>tr|C9JLP9|C9JLP9_HUMAN Coiled-coil domain-containing protein 108 (Fragment) OS=Homo sapiens GN=CCDC108 PE=4 SV=1;>tr|C9JIV0|C9JIV0_HUMAN Coiled-coil domain-containing protein 108 (Fragment) OS=Homo sapiens GN=CCDC108 PE=4 SV=1;>tr|C9JVA0|C9JVA0_HUMAN Coil	12.509	0	0	0	0	0	0	0	0	0	0	0	0	0	0	0	0	0	0	0
C9JIZ6;P07602;Q5BJH1	Prosaposin;Saposin-A;Saposin-B-Val;Saposin-B;Saposin-C;Saposin-D	PSAP	>tr|C9JIZ6|C9JIZ6_HUMAN Prosaposin OS=Homo sapiens GN=PSAP PE=1 SV=2;>sp|P07602|SAP_HUMAN Prosaposin OS=Homo sapiens GN=PSAP PE=1 SV=2;>tr|Q5BJH1|Q5BJH1_HUMAN PSAP protein OS=Homo sapiens GN=PSAP PE=1 SV=1	58.44	857770	0	53863	56955	101040	10739	0	87512	0	21997	49571	251330	18290	6204.3	26709	30527	23166	26166	40079
C9JJK5		ZYX	>tr|C9JJK5|C9JJK5_HUMAN Zyxin (Fragment) OS=Homo sapiens GN=ZYX PE=1 SV=1	19.071	0	0	0	0	0	0	0	0	0	0	0	0	0	0	0	0	0	0	0
C9JK30		SH3BP5	>tr|C9JK30|C9JK30_HUMAN SH3 domain-binding protein 5 (Fragment) OS=Homo sapiens GN=SH3BP5 PE=1 SV=1	14.59	0	0	0	0	0	0	0	0	0	0	0	0	0	0	0	0	0	0	0
C9JKI3	Caveolin	CAV1	>tr|C9JKI3|C9JKI3_HUMAN Caveolin (Fragment) OS=Homo sapiens GN=CAV1 PE=1 SV=1	15.928	1616200	23669	0	62568	10835	551300	0	0	0	195490	0	0	0	0	0	31723	118710	414090	51790
C9JL85;P58546	Myotrophin	MTPN	>tr|C9JL85|C9JL85_HUMAN Myotrophin OS=Homo sapiens GN=MTPN PE=1 SV=1;>sp|P58546|MTPN_HUMAN Myotrophin OS=Homo sapiens GN=MTPN PE=1 SV=2	5.7044	6651800	436370	1152900	293410	1324800	23935	148250	79176	108610	0	378840	0	0	83505	285750	90343	254660	279360	154590
C9JLU1;P52434	DNA-directed RNA polymerases I, II, and III subunit RPABC3	POLR2H	>tr|C9JLU1|C9JLU1_HUMAN DNA-directed RNA polymerases I, II, and III subunit RPABC3 (Fragment) OS=Homo sapiens GN=POLR2H PE=1 SV=5;>sp|P52434|RPAB3_HUMAN DNA-directed RNA polymerases I, II, and III subunit RPABC3 OS=Homo sapiens GN=POLR2H PE=1 SV=4	16.996	5027500	111000	323110	276750	395440	108070	0	197420	48512	299940	244870	110510	1030300	54514	248330	316610	302860	289420	445190
J3QL22;J3QS85;J3KTQ1;J3QKR0;C9JLV5;Q9UNS2	COP9 signalosome complex subunit 3	COPS3	>tr|J3QL22|J3QL22_HUMAN COP9 signalosome complex subunit 3 OS=Homo sapiens GN=COPS3 PE=1 SV=1;>tr|J3QS85|J3QS85_HUMAN COP9 signalosome complex subunit 3 OS=Homo sapiens GN=COPS3 PE=1 SV=1;>tr|J3KTQ1|J3KTQ1_HUMAN COP9 signalosome complex subunit 3 OS=Homo s	2.1494	2697600	189780	353090	0	0	158660	0	0	12236	0	363920	159160	866350	0	258800	84891	21030	85797	143910
C9JLY8		SPECC1L	>tr|C9JLY8|C9JLY8_HUMAN Cytospin-A (Fragment) OS=Homo sapiens GN=SPECC1L PE=4 SV=1	18.859	0	0	0	0	0	0	0	0	0	0	0	0	0	0	0	0	0	0	0
C9JM11;E9PBE2;E9PG69;Q14765	Signal transducer and activator of transcription 4	STAT4	>tr|C9JM11|C9JM11_HUMAN Signal transducer and activator of transcription 4 (Fragment) OS=Homo sapiens GN=STAT4 PE=1 SV=1;>tr|E9PBE2|E9PBE2_HUMAN Signal transducer and activator of transcription 4 (Fragment) OS=Homo sapiens GN=STAT4 PE=1 SV=1;>tr|E9PG69|E9P	3.1464	0	0	0	0	0	0	0	0	0	0	0	0	0	0	0	0	0	0	0
C9JM79;E9PG73;Q13427	Peptidyl-prolyl cis-trans isomerase G	PPIG	>tr|C9JM79|C9JM79_HUMAN Peptidyl-prolyl cis-trans isomerase G (Fragment) OS=Homo sapiens GN=PPIG PE=1 SV=1;>tr|E9PG73|E9PG73_HUMAN Peptidyl-prolyl cis-trans isomerase G OS=Homo sapiens GN=PPIG PE=1 SV=1;>sp|Q13427|PPIG_HUMAN Peptidyl-prolyl cis-trans isome	55.978	23168	0	0	0	0	0	0	0	0	0	0	0	0	0	0	0	0	0	0
C9JNH8		RAD50	>tr|C9JNH8|C9JNH8_HUMAN DNA repair protein RAD50 (Fragment) OS=Homo sapiens GN=RAD50 PE=1 SV=1	11.378	0	0	0	0	0	0	0	0	0	0	0	0	0	0	0	0	0	0	0
C9JNJ7		MTERF4	>tr|C9JNJ7|C9JNJ7_HUMAN Transcription termination factor 4, mitochondrial (Fragment) OS=Homo sapiens GN=MTERF4 PE=1 SV=1	21.744	0	0	0	0	0	0	0	0	0	0	0	0	0	0	0	0	0	0	0
C9JXB8;C9JNW5;P83731	60S ribosomal protein L24	RPL24	>tr|C9JXB8|C9JXB8_HUMAN 60S ribosomal protein L24 OS=Homo sapiens GN=RPL24 PE=1 SV=1;>tr|C9JNW5|C9JNW5_HUMAN 60S ribosomal protein L24 OS=Homo sapiens GN=RPL24 PE=1 SV=1;>sp|P83731|RL24_HUMAN 60S ribosomal protein L24 OS=Homo sapiens GN=RPL24 PE=1 SV=1	14.369	4543100	98552	158100	388470	174910	240100	0	138380	8744.5	48759	318650	673980	283950	9055.3	1141900	37529	0	105610	599840
C9JPD5		PDE2A	>tr|C9JPD5|C9JPD5_HUMAN cGMP-dependent 3,5-cyclic phosphodiesterase (Fragment) OS=Homo sapiens GN=PDE2A PE=1 SV=5	23.247	0	0	0	0	0	0	0	0	0	0	0	0	0	0	0	0	0	0	0
C9JPG5;Q13275	Semaphorin-3F	SEMA3F	>tr|C9JPG5|C9JPG5_HUMAN Semaphorin-3F OS=Homo sapiens GN=SEMA3F PE=1 SV=1;>sp|Q13275|SEM3F_HUMAN Semaphorin-3F OS=Homo sapiens GN=SEMA3F PE=2 SV=2	77.312	0	0	0	0	0	0	0	0	0	0	0	0	0	0	0	0	0	0	0
G5E9W8;C9JQ42;P46976	Glycogenin-1	GYG1	>tr|G5E9W8|G5E9W8_HUMAN Glycogenin 1, isoform CRA_e OS=Homo sapiens GN=GYG1 PE=1 SV=1;>tr|C9JQ42|C9JQ42_HUMAN Glycogenin-1 (Fragment) OS=Homo sapiens GN=GYG1 PE=1 SV=5;>sp|P46976|GLYG_HUMAN Glycogenin-1 OS=Homo sapiens GN=GYG1 PE=1 SV=4	21.51	74503	12330	0	0	29428	0	0	8277.2	0	0	0	0	0	0	0	0	0	0	0
C9JQ72;F2Z2K8;C9JIK8;Q9Y4P1	Cysteine protease ATG4B	ATG4B	>tr|C9JQ72|C9JQ72_HUMAN Cysteine protease ATG4B (Fragment) OS=Homo sapiens GN=ATG4B PE=1 SV=1;>tr|F2Z2K8|F2Z2K8_HUMAN Cysteine protease ATG4B OS=Homo sapiens GN=ATG4B PE=1 SV=1;>tr|C9JIK8|C9JIK8_HUMAN Cysteine protease ATG4B (Fragment) OS=Homo sapiens GN=A	30.182	1918700	0	0	0	0	0	0	0	0	0	1918700	0	0	0	0	0	0	0	0
C9JQA1;O60828	Polyglutamine-binding protein 1	PQBP1	>tr|C9JQA1|C9JQA1_HUMAN Polyglutamine-binding protein 1 (Fragment) OS=Homo sapiens GN=PQBP1 PE=1 SV=1;>sp|O60828|PQBP1_HUMAN Polyglutamine-binding protein 1 OS=Homo sapiens GN=PQBP1 PE=1 SV=1	24.935	137600	0	0	0	117430	0	0	0	0	0	20168	0	0	0	0	0	0	0	0
C9JQI7	Transmembrane protein 232	TMEM232	>sp|C9JQI7|TM232_HUMAN Transmembrane protein 232 OS=Homo sapiens GN=TMEM232 PE=2 SV=2	76.452	0	0	0	0	0	0	0	0	0	0	0	0	0	0	0	0	0	0	0
C9JQV0;Q9BRJ6;H7C0T1;H7C2R9	Uncharacterized protein C7orf50	C7orf50	>tr|C9JQV0|C9JQV0_HUMAN Uncharacterized protein C7orf50 (Fragment) OS=Homo sapiens GN=C7orf50 PE=1 SV=1;>sp|Q9BRJ6|CG050_HUMAN Uncharacterized protein C7orf50 OS=Homo sapiens GN=C7orf50 PE=1 SV=1;>tr|H7C0T1|H7C0T1_HUMAN Uncharacterized protein C7orf50 (Fra	21.883	163200	0	0	0	29998	0	0	0	0	20160	77747	0	35299	0	0	0	0	0	0
C9JQZ6;J3KQX6;Q8NEG2;F5H7J8	Uncharacterized protein C7orf57	C7orf57	>tr|C9JQZ6|C9JQZ6_HUMAN Uncharacterized protein C7orf57 OS=Homo sapiens GN=C7orf57 PE=4 SV=1;>tr|J3KQX6|J3KQX6_HUMAN Uncharacterized protein C7orf57 OS=Homo sapiens GN=C7orf57 PE=4 SV=1;>sp|Q8NEG2|CG057_HUMAN Uncharacterized protein C7orf57 OS=Homo sapiens	36.133	3032700	0	0	0	0	0	0	0	0	0	0	0	0	17123	0	18402	66573	177390	139080
C9JRH1		DHRSX	>tr|C9JRH1|C9JRH1_HUMAN Dehydrogenase/reductase SDR family member on chromosome X (Fragment) OS=Homo sapiens GN=DHRSX PE=1 SV=5	13.688	0	0	0	0	0	0	0	0	0	0	0	0	0	0	0	0	0	0	0
C9JRJ8;E9PFW8		SQSTM1	>tr|C9JRJ8|C9JRJ8_HUMAN Sequestosome-1 (Fragment) OS=Homo sapiens GN=SQSTM1 PE=1 SV=1;>tr|E9PFW8|E9PFW8_HUMAN Sequestosome-1 (Fragment) OS=Homo sapiens GN=SQSTM1 PE=1 SV=1	15.74	0	0	0	0	0	0	0	0	0	0	0	0	0	0	0	0	0	0	0
C9JRZ6;F8WAR4;Q9NX63;F8WD73	MICOS complex subunit MIC19	CHCHD3	>tr|C9JRZ6|C9JRZ6_HUMAN MICOS complex subunit MIC19 OS=Homo sapiens GN=CHCHD3 PE=1 SV=1;>tr|F8WAR4|F8WAR4_HUMAN MICOS complex subunit MIC19 OS=Homo sapiens GN=CHCHD3 PE=1 SV=1;>sp|Q9NX63|MIC19_HUMAN MICOS complex subunit MIC19 OS=Homo sapiens GN=CHCHD3 PE=	26.694	493750	34673	0	0	42747	0	0	0	0	0	16503	0	0	0	0	36402	43889	14781	0
C9JRZ8	Aldo-keto reductase family 1 member B15	AKR1B15	>sp|C9JRZ8|AK1BF_HUMAN Aldo-keto reductase family 1 member B15 OS=Homo sapiens GN=AKR1B15 PE=1 SV=2	36.537	16782	0	0	0	0	0	0	0	0	0	0	0	0	0	0	0	0	16782	0
C9JS03;Q8N720	Zinc finger protein 655	ZNF655	>tr|C9JS03|C9JS03_HUMAN Zinc finger protein 655 (Fragment) OS=Homo sapiens GN=ZNF655 PE=1 SV=1;>sp|Q8N720|ZN655_HUMAN Zinc finger protein 655 OS=Homo sapiens GN=ZNF655 PE=1 SV=3	21.11	0	0	0	0	0	0	0	0	0	0	0	0	0	0	0	0	0	0	0
G3V507;G3V2F5;G3V580;G3V2L6;G3V2X6;C9JSX3;O14744	Protein arginine N-methyltransferase 5;Protein arginine N-methyltransferase 5, N-terminally processed	PRMT5	>tr|G3V507|G3V507_HUMAN Protein arginine N-methyltransferase 5 OS=Homo sapiens GN=PRMT5 PE=1 SV=1;>tr|G3V2F5|G3V2F5_HUMAN Protein arginine N-methyltransferase 5 OS=Homo sapiens GN=PRMT5 PE=1 SV=1;>tr|G3V580|G3V580_HUMAN Protein arginine N-methyltransferase	4.0015	101350	0	0	0	0	0	0	42390	0	0	0	0	58964	0	0	0	0	0	0
C9JTV4;Q8WYH2		EFHD1;PP1187	>tr|C9JTV4|C9JTV4_HUMAN EF-hand domain-containing protein D1 (Fragment) OS=Homo sapiens GN=EFHD1 PE=1 SV=1;>tr|Q8WYH2|Q8WYH2_HUMAN EF-hand domain-containing protein D1 OS=Homo sapiens GN=PP1187 PE=1 SV=1	9.0004	0	0	0	0	0	0	0	0	0	0	0	0	0	0	0	0	0	0	0
H7C5K9;C9JYI3;C9JTY4;Q9NUT2	ATP-binding cassette sub-family B member 8, mitochondrial	ABCB8	>tr|H7C5K9|H7C5K9_HUMAN ATP-binding cassette sub-family B member 8, mitochondrial (Fragment) OS=Homo sapiens GN=ABCB8 PE=1 SV=1;>tr|C9JYI3|C9JYI3_HUMAN ATP-binding cassette sub-family B member 8, mitochondrial OS=Homo sapiens GN=ABCB8 PE=1 SV=1;>tr|C9JTY4|	14.901	0	0	0	0	0	0	0	0	0	0	0	0	0	0	0	0	0	0	0
F8WAY9;C9JTZ9;Q14188	Transcription factor Dp-2	TFDP2	>tr|F8WAY9|F8WAY9_HUMAN Transcription factor Dp-2 OS=Homo sapiens GN=TFDP2 PE=1 SV=1;>tr|C9JTZ9|C9JTZ9_HUMAN Transcription factor Dp-2 (Fragment) OS=Homo sapiens GN=TFDP2 PE=1 SV=5;>sp|Q14188|TFDP2_HUMAN Transcription factor Dp-2 OS=Homo sapiens GN=TFDP2 P	7.5155	0	0	0	0	0	0	0	0	0	0	0	0	0	0	0	0	0	0	0
C9JU34;Q92766	Ras-responsive element-binding protein 1	RREB1	>tr|C9JU34|C9JU34_HUMAN Ras-responsive element-binding protein 1 (Fragment) OS=Homo sapiens GN=RREB1 PE=1 SV=1;>sp|Q92766|RREB1_HUMAN Ras-responsive element-binding protein 1 OS=Homo sapiens GN=RREB1 PE=1 SV=3	85.48	0	0	0	0	0	0	0	0	0	0	0	0	0	0	0	0	0	0	0
C9JU58		VPS41	>tr|C9JU58|C9JU58_HUMAN Vacuolar protein sorting-associated protein 41 homolog (Fragment) OS=Homo sapiens GN=VPS41 PE=1 SV=1	17.874	0	0	0	0	0	0	0	0	0	0	0	0	0	0	0	0	0	0	0
C9JUM8;Q8TCB0	Interferon-induced protein 44	IFI44	>tr|C9JUM8|C9JUM8_HUMAN Interferon-induced protein 44 (Fragment) OS=Homo sapiens GN=IFI44 PE=1 SV=1;>sp|Q8TCB0|IFI44_HUMAN Interferon-induced protein 44 OS=Homo sapiens GN=IFI44 PE=2 SV=2	22.177	0	0	0	0	0	0	0	0	0	0	0	0	0	0	0	0	0	0	0
C9JV77;P02765	Alpha-2-HS-glycoprotein;Alpha-2-HS-glycoprotein chain A;Alpha-2-HS-glycoprotein chain B	AHSG	>tr|C9JV77|C9JV77_HUMAN Alpha-2-HS-glycoprotein OS=Homo sapiens GN=AHSG PE=1 SV=1;>sp|P02765|FETUA_HUMAN Alpha-2-HS-glycoprotein OS=Homo sapiens GN=AHSG PE=1 SV=1	39.411	6311000	52576	157570	96459	101850	0	31067	164890	16608	247170	141260	0	0	66465	0	369970	48992	100590	36082
C9JVB6;Q7L0Y3	Mitochondrial ribonuclease P protein 1	TRMT10C	>tr|C9JVB6|C9JVB6_HUMAN Mitochondrial ribonuclease P protein 1 (Fragment) OS=Homo sapiens GN=TRMT10C PE=1 SV=1;>sp|Q7L0Y3|MRRP1_HUMAN Mitochondrial ribonuclease P protein 1 OS=Homo sapiens GN=TRMT10C PE=1 SV=2	36.828	0	0	0	0	0	0	0	0	0	0	0	0	0	0	0	0	0	0	0
C9JWI2;Q9P2N4	A disintegrin and metalloproteinase with thrombospondin motifs 9	ADAMTS9	>tr|C9JWI2|C9JWI2_HUMAN A disintegrin and metalloproteinase with thrombospondin motifs 9 OS=Homo sapiens GN=ADAMTS9 PE=4 SV=1;>sp|Q9P2N4|ATS9_HUMAN A disintegrin and metalloproteinase with thrombospondin motifs 9 OS=Homo sapiens GN=ADAMTS9 PE=1 SV=4	55.06	0	0	0	0	0	0	0	0	0	0	0	0	0	0	0	0	0	0	0
C9JWN1;Q96HY7	Probable 2-oxoglutarate dehydrogenase E1 component DHKTD1, mitochondrial	DHTKD1	>tr|C9JWN1|C9JWN1_HUMAN Probable 2-oxoglutarate dehydrogenase E1 component DHKTD1, mitochondrial (Fragment) OS=Homo sapiens GN=DHTKD1 PE=1 SV=5;>sp|Q96HY7|DHTK1_HUMAN Probable 2-oxoglutarate dehydrogenase E1 component DHKTD1, mitochondrial OS=Homo sapiens	34.273	0	0	0	0	0	0	0	0	0	0	0	0	0	0	0	0	0	0	0
F5H509;C9JXH1		FIS1	>tr|F5H509|F5H509_HUMAN Mitochondrial fission 1 protein OS=Homo sapiens GN=FIS1 PE=4 SV=1;>tr|C9JXH1|C9JXH1_HUMAN Mitochondrial fission 1 protein (Fragment) OS=Homo sapiens GN=FIS1 PE=4 SV=1	8.8672	0	0	0	0	0	0	0	0	0	0	0	0	0	0	0	0	0	0	0
C9JXM5;G5E9W1;Q7Z3E1	TCDD-inducible poly [ADP-ribose] polymerase	TIPARP	>tr|C9JXM5|C9JXM5_HUMAN TCDD-inducible poly [ADP-ribose] polymerase (Fragment) OS=Homo sapiens GN=TIPARP PE=4 SV=1;>tr|G5E9W1|G5E9W1_HUMAN TCDD-inducible poly [ADP-ribose] polymerase (Fragment) OS=Homo sapiens GN=TIPARP PE=4 SV=1;>sp|Q7Z3E1|PARPT_HUMAN TCD	58.758	0	0	0	0	0	0	0	0	0	0	0	0	0	0	0	0	0	0	0
C9JXP4;O96006	Zinc finger BED domain-containing protein 1	ZBED1	>tr|C9JXP4|C9JXP4_HUMAN Zinc finger BED domain-containing protein 1 (Fragment) OS=Homo sapiens GN=ZBED1 PE=1 SV=5;>sp|O96006|ZBED1_HUMAN Zinc finger BED domain-containing protein 1 OS=Homo sapiens GN=ZBED1 PE=1 SV=1	30.496	0	0	0	0	0	0	0	0	0	0	0	0	0	0	0	0	0	0	0
C9JYM0;O75817	Ribonuclease P protein subunit p20	POP7	>tr|C9JYM0|C9JYM0_HUMAN Ribonuclease P protein subunit p20 (Fragment) OS=Homo sapiens GN=POP7 PE=1 SV=1;>sp|O75817|POP7_HUMAN Ribonuclease P protein subunit p20 OS=Homo sapiens GN=POP7 PE=1 SV=2	15.324	367020	0	12718	0	23998	0	0	32281	10330	0	26792	14745	80141	0	110030	0	0	0	55983
C9JYN0;Q16563	Synaptophysin-like protein 1	SYPL1	>tr|C9JYN0|C9JYN0_HUMAN Synaptophysin-like protein 1 OS=Homo sapiens GN=SYPL1 PE=1 SV=1;>sp|Q16563|SYPL1_HUMAN Synaptophysin-like protein 1 OS=Homo sapiens GN=SYPL1 PE=1 SV=1	24.784	241290	0	0	0	0	0	0	29668	0	0	0	11397	200220	0	0	0	0	0	0
C9JYQ2		PLB1	>tr|C9JYQ2|C9JYQ2_HUMAN Phospholipase B1, membrane-associated (Fragment) OS=Homo sapiens GN=PLB1 PE=4 SV=1	20.373	0	0	0	0	0	0	0	0	0	0	0	0	0	0	0	0	0	0	0
C9JYQ9;H0Y8C2;Q6P5R6	60S ribosomal protein L22-like 1	RPL22L1	>tr|C9JYQ9|C9JYQ9_HUMAN 60S ribosomal protein L22-like 1 OS=Homo sapiens GN=RPL22L1 PE=1 SV=1;>tr|H0Y8C2|H0Y8C2_HUMAN 60S ribosomal protein L22-like 1 (Fragment) OS=Homo sapiens GN=RPL22L1 PE=1 SV=1;>sp|Q6P5R6|RL22L_HUMAN 60S ribosomal protein L22-like 1 O	14.478	0	0	0	0	0	0	0	0	0	0	0	0	0	0	0	0	0	0	0
C9JZD8;E7EQT5;E7ETV3;O00410	Importin-5	IPO5	>tr|C9JZD8|C9JZD8_HUMAN Importin-5 (Fragment) OS=Homo sapiens GN=IPO5 PE=1 SV=1;>tr|E7EQT5|E7EQT5_HUMAN Importin-5 OS=Homo sapiens GN=IPO5 PE=1 SV=1;>tr|E7ETV3|E7ETV3_HUMAN Importin-5 (Fragment) OS=Homo sapiens GN=IPO5 PE=1 SV=1;>sp|O00410|IPO5_HUMAN Impor	8.1953	308790	0	0	0	64841	0	0	0	0	0	0	243950	0	0	0	0	0	0	0
C9JZR2;O60716;E9PRE2	Catenin delta-1	CTNND1	>tr|C9JZR2|C9JZR2_HUMAN Catenin delta-1 OS=Homo sapiens GN=CTNND1 PE=1 SV=2;>sp|O60716|CTND1_HUMAN Catenin delta-1 OS=Homo sapiens GN=CTNND1 PE=1 SV=1	104.85	227370	0	0	0	56951	0	0	74585	0	0	0	0	95837	0	0	0	0	0	0
C9JZY6;P62256	Ubiquitin-conjugating enzyme E2 H	UBE2H	>tr|C9JZY6|C9JZY6_HUMAN Ubiquitin-conjugating enzyme E2 H (Fragment) OS=Homo sapiens GN=UBE2H PE=1 SV=1;>sp|P62256|UBE2H_HUMAN Ubiquitin-conjugating enzyme E2 H OS=Homo sapiens GN=UBE2H PE=1 SV=1	13.818	0	0	0	0	0	0	0	0	0	0	0	0	0	0	0	0	0	0	0
C9K058;H7BZ14;Q9H2H8	Peptidyl-prolyl cis-trans isomerase;Peptidyl-prolyl cis-trans isomerase-like 3	PPIL3	>tr|C9K058|C9K058_HUMAN Peptidyl-prolyl cis-trans isomerase (Fragment) OS=Homo sapiens GN=PPIL3 PE=1 SV=1;>tr|H7BZ14|H7BZ14_HUMAN Peptidyl-prolyl cis-trans isomerase (Fragment) OS=Homo sapiens GN=PPIL3 PE=1 SV=1;>sp|Q9H2H8|PPIL3_HUMAN Peptidyl-prolyl cis-t	9.0341	22473	0	0	0	0	0	0	0	0	0	0	0	22473	0	0	0	0	0	0
C9K0D8;Q66S35;Q16877	6-phosphofructo-2-kinase/fructose-2,6-bisphosphatase 4;6-phosphofructo-2-kinase;Fructose-2,6-bisphosphatase	PFKFB4	>tr|C9K0D8|C9K0D8_HUMAN 6-phosphofructo-2-kinase/fructose-2,6-bisphosphatase 4 (Fragment) OS=Homo sapiens GN=PFKFB4 PE=1 SV=1;>tr|Q66S35|Q66S35_HUMAN 6-phosphofructo-2-kinase/fructose-2, 6-biphosphatase 4 isoform 1 OS=Homo sapiens GN=PFKFB4 PE=1 SV=1;>sp|Q	36.229	0	0	0	0	0	0	0	0	0	0	0	0	0	0	0	0	0	0	0
C9K0H2;M0QZG9;M0QXZ2;Q3MIS6	Zinc finger protein 528	ZNF528	>tr|C9K0H2|C9K0H2_HUMAN Zinc finger protein 528 (Fragment) OS=Homo sapiens GN=ZNF528 PE=4 SV=1;>tr|M0QZG9|M0QZG9_HUMAN Zinc finger protein 528 OS=Homo sapiens GN=ZNF528 PE=4 SV=1;>tr|M0QXZ2|M0QXZ2_HUMAN Zinc finger protein 528 OS=Homo sapiens GN=ZNF528 PE=	9.3336	0	0	0	0	0	0	0	0	0	0	0	0	0	0	0	0	0	0	0
C9K0S0		AHCYL2	>tr|C9K0S0|C9K0S0_HUMAN Adenosylhomocysteinase 3 (Fragment) OS=Homo sapiens GN=AHCYL2 PE=1 SV=5	19.933	0	0	0	0	0	0	0	0	0	0	0	0	0	0	0	0	0	0	0
CON__A2A4G1			>A2A4G1 TREMBL:A2A4G1 Tax_Id=10090 Gene_Symbol=Krt15 Keratin complex 1, acidic, gene 15	49.493	30359	30359	0	0	0	0	0	0	0	0	0	0	0	0	0	0	0	0	0
762672;762673;762674;762675;762676;762677;762678;762679;762680;762681;762682;762683;762684;762685;762686;762687;762688;762689;762690;762691;762692;762693;762694;762695;762696;762697;762698;762699;762700;762701;762702;762703;762704;762705;762706;762707;762708;762709;762710;762711;762712;762713;762714;762715;762716;762717;762718;762719;762720;762721;762722;762723;762724;762725;762726;762727;762728;…
905755;905756;905757;905758;905759;905760;905761;905762;905763;905764;905765;905766;905767;905768;905769;905770;905771;905772;905773;905774;905775;905776;905777;905778;905779;905780;905781;905782;905783;905784;905785;905786;905787;905788;905789;905790;905791;905792;905793;905794;905795;905796;905797;905798;905799;905800;905801;905802;905803;905804;905805;905806;905807;905808;905809;905810;905811;…
4982;1024983;1024984;1024985;1024986;1024987;1024988;1024989;1024990;1024991;1024992;1024993;1024994;1024995;1024996;1024997;1024998;1024999;1025000;1025001;1025002;1025003;1025004;1025005;1025006;1025007;1025008;1025009;1025010;1025011;1025012;1025013;1025014;1025015;1059526		102;241;256;307;335
CON__A2A5Y0			>A2A5Y0 TREMBL:A2A5Y0 Tax_Id=10090 Gene_Symbol=Krt31 keratin complex 1, acidic, gene 1	47.117	96476	0	0	0	0	0	0	0	43231	0	0	0	0	0	0	29921	23324	0	0
CON__A3EZ82;Q6E0U4;CON__A3EZ79	Dermokine	DMKN	>A3EZ82 TREMBL:A3EZ82;Q32W66 Tax_Id=9606 Gene_Symbol=DMKN Dermokine;>sp|Q6E0U4|DMKN_HUMAN Dermokine OS=Homo sapiens GN=DMKN PE=1 SV=3;>A3EZ79 TREMBL:A3EZ79;Q32W65;Q6UXC7 Tax_Id=9606 Gene_Symbol=DMKN Dermokine beta-1	47.082	844060	0	0	0	215910	0	0	0	0	0	0	43361	0	34658	0	0	0	0	0
CON__ENSEMBL:ENSBTAP00000013050			>ENSEMBL:ENSBTAP00000013050 (Bos taurus) hypothetical protein	51.988	0	0	0	0	0	0	0	0	0	0	0	0	0	0	0	0	0	0	0
CON__ENSEMBL:ENSBTAP00000038253			>ENSEMBL:ENSBTAP00000038253 (Bos taurus) 63 kDa protein	63.165	363220	5007.2	0	0	7928.1	0	2373.2	0	7508.1	0	0	0	6663.4	0	0	0	8257.9	42036	0
8;603149;603150;603151;603152;603153;603154;603155;603156;603157;603158;603159;603160;603161;603162;603163;603164;603165;603166;603167;603168;603169;603170;603171;603172;603173;603174;603175;603176;603177;603178;603179;603180;603181;603182;603183;603184;603185;603186;603187;603188;603189;603190;603191;603192;603193;603194;603195;603196;603197;603198;603199;603200;603201;603202;603203;603204;60320…
513525;513526;513527;513528;513529;513530;513531;513532;513533;513534;513535;513536;513537;513538;513539;513540;513541;513542;513543;513544;513545;513546;513547;513548;513549;513550;513551;513552;513553;513554;513555;513556;513557;513558;513559;513560;513561;513562;513563;513564;513565;513566;513567;513568;513569;513570;513571;513572;513573;513574;513575;513576;513577;513578;513579;513580;513581;…		255;465
CON__O43790;CON__Q14533;O43790;A0A087X106;Q14533;U3KPR1	Keratin, type II cuticular Hb6;Keratin, type II cuticular Hb1	KRT86;KRT81	>O43790 SWISS-PROT:O43790 Keratin, type II cuticular Hb6 (Hair keratin, type II Hb6) (ghHb6) - Homo sapiens (Human).;>Q14533 SWISS-PROT:Q14533 Keratin, type II cuticular Hb1 (Hair keratin, type II Hb1) (ghHKb1) (ghHb1) (MLN 137) - Homo sapiens (Human).;>sp	53.5	11796000	13014	7111.3	62243	0	22809	0	0	376720	37818	0	0	13254	8131.5	34047	285780	619590	10023000	0
CON__O76009;O76009;CON__Q6NTB9	Keratin, type I cuticular Ha3-I	KRT33A	>O76009 SWISS-PROT:O76009 Keratin, type I cuticular HA3-I (Hair keratin, type I HA3-I);>sp|O76009|KT33A_HUMAN Keratin, type I cuticular Ha3-I OS=Homo sapiens GN=KRT33A PE=2 SV=2;>Q6NTB9 TREMBL:Q6NTB9 Type I hair keratin 3A - Homo sapiens (Human).	45.935	7205900	0	0	23248	1143.3	13934	0	0	5926.6	40177	0	0	36788	0	13814	46697	73509	6858200	0
CON__O76013;O76013	Keratin, type I cuticular Ha6	KRT36	>O76013 SWISS-PROT:O76013 Keratin, type I cuticular HA6 (Hair keratin, type I HA6);>sp|O76013|KRT36_HUMAN Keratin, type I cuticular Ha6 OS=Homo sapiens GN=KRT36 PE=2 SV=1	52.247	310920	0	0	0	27881	0	0	0	0	0	0	0	0	0	0	242080	40956	0	0
CON__O76015;O76015	Keratin, type I cuticular Ha8	KRT38	>O76015 SWISS-PROT:O76015 Keratin, type I cuticular HA8 (Hair keratin, type I HA8);>sp|O76015|KRT38_HUMAN Keratin, type I cuticular Ha8 OS=Homo sapiens GN=KRT38 PE=1 SV=3	50.49	2316300	0	716030	35282	0	0	0	415310	0	0	9825.5	0	1059600	0	0	10167	0	0	70082
CON__O95678;O95678	Keratin, type II cytoskeletal 75	KRT75	>O95678 SWISS-PROT:O95678 Tax_Id=9606 Gene_Symbol=KRT75 Keratin, type II cytoskeletal 75;>sp|O95678|K2C75_HUMAN Keratin, type II cytoskeletal 75 OS=Homo sapiens GN=KRT75 PE=1 SV=2	59.504	1345500	0	0	0	5888.5	0	0	8268.8	0	36831	55376	0	0	1197600	9135	14206	0	0	0
879;504880;504881;504882;504883;504884;504885;504886;504887;504888;504889;504890;504891;504892;504893;504894;504895;504896;504897;504898;504899;504900;504901;504902;504903;504904;504905;504906;504907;504908;504909;504910;504911;504912;504913;504914;504915;504916;504917;504918;504919;504920;504921;504922;504923;504924;504925;504926;504927;504928;504929;504930;504931;504932;504933;504934;504935;504…
9800;519801;519802;519803;519804;519805;519806;519807;519808;519809;519810;519811;519812;519813;519814;519815;519816;519817;519818;519819;519820;519821;519822;519823;519824;519825;519826;519827;519828;519829;519830;519831;519832;519833;519834;519835;519836;519837;519838;519839;519840;519841;519842;519843;519844;519845;519846;519847;519848;519849;519850;519851;519852;519853;519854;519855;519856;51…
5114;1055115;1055116;1055117;1055118;1055119;1055120;1055121;1055122;1055123;1055124;1055125;1055126;1055127;1055128;1055129;1055130;1055131;1055132;1055133;1055134;1055135;1055136;1055137;1055138;1055139;1055140;1055141;1055142;1055143;1055144;1055145;1055146;1055147;1055148;1055149;1055150;1055151;1055152;1055153;1055154;1055155;1055156;1055157;1055158;1055159;1055160;1055161;1055162;1055163;10…	175	265
CON__P00711			>P00711 SWISS-PROT:P00711 Alpha-lactalbumin - Bos taurus (Bovine).	14.186	248040	76101	0	0	9427	0	0	0	14109	21981	0	0	0	0	0	0	126430	0	0
CON__P00761			>P00761 SWISS-PROT:P00761|TRYP_PIG Trypsin - Sus scrofa (Pig).	24.409	11319000000	402250000	350870000	361320000	418020000	395250000	344840000	265100000	252520000	356530000	274510000	417210000	453890000	491460000	487070000	555200000	605030000	420080000	294560000
934622;934623;934624;934625;934626;934627;934628;934629;934630;934631;934632;934633;934634;934635;934636;934637;934638;934639;934640;934641;934642;934643;934644;934645;934646;934647;934648;934649;934650;934651;934652;934653;934654;934655;934656;934657;934658;934659;934660;934661;934662;934663;934664;934665;934666;934667;934668;934669;934670;934671;934672;934673;934674;934675;934676;934677;934678;…		94	100;103;106
CON__P01966			>P01966 SWISS-PROT:P01966 (Bos taurus) Hemoglobin subunit alpha	15.184	2537700000	58408000	21197000	77017000	23110000	83330000	93569000	67799000	47006000	80701000	55831000	19373000	14050000	94694000	128630000	176150000	186010000	219030000	10564000
966987;966988;966989;966990;966991;966992;966993;966994;966995;966996;966997;966998;966999;967000;967001;967002;967003;967004;967005;967006;967007;967008;967009;967010;967011;967012;967013;967014;967015;967016;967017;967018;967019;967020;967021;967022;967023;967024;967025;967026;967027;967028;967029;967030;967031;967032;967033;967034;967035;967036;967037;967038;967039;967040;967041;967042;967043;…		33
CON__P02070;P02100			>P02070 SWISS-PROT:P02070 (Bos taurus) Hemoglobin subunit beta	15.954	35641000	871690	142380	1095200	59687	915710	1568400	485530	601220	816070	528900	0	113310	784430	1020000	2180800	2838700	2832300	71500
CON__P02533;P02533	Keratin, type I cytoskeletal 14	KRT14	>P02533 SWISS-PROT:P02533 Tax_Id=9606 Gene_Symbol=KRT14 Keratin, type I cytoskeletal 14;>sp|P02533|K1C14_HUMAN Keratin, type I cytoskeletal 14 OS=Homo sapiens GN=KRT14 PE=1 SV=4	51.621	2837900000	120880000	68074000	62720000	355000000	95888000	18314000	54729000	35600000	142580000	137820000	116290000	83288000	136010000	142440000	85000000	45849000	73716000	59390000
163;200164;200165;200166;200167;200168;200169;200170;200171;200172;200173;200174;200175;200176;200177;200178;200179;200180;200181;200182;200183;200184;200185;200186;200187;200188;200189;200190;200191;200192;200193;200194;200195;200196;200197;200198;200199;200200;200201;200202;200203;200204;200205;200206;200207;200208;200209;200210;200211;200212;200213;200214;200215;200216;200217;200218;200219;200…
092;409093;409094;409095;409096;409097;409098;409099;409100;409101;409102;409103;409104;409105;409106;409107;409108;409109;409110;409111;409112;409113;409114;409115;409116;409117;409118;409119;409120;409121;409122;409123;409124;409125;409126;409127;409128;409129;409130;409131;409132;409133;409134;409135;409136;409137;409138;409139;409140;409141;409142;409143;409144;409145;409146;409147;409148;409…
402;670403;670404;670405;670406;670407;670408;670409;670410;670411;670412;670413;670414;670415;670416;670417;670418;670419;670420;670421;670422;670423;670424;670425;670426;670427;670428;670429;670430;670431;670432;670433;670434;670435;670436;670437;670438;670439;670440;670441;670442;670443;670444;670445;670446;670447;670448;670449;670450;670451;670452;670453;670454;670455;670456;670457;670458;670…
85584;85585;85586;85587;85588;85589;85590;85591;85592;85593;85594;85595;85596;85597;85598;85599;85600;85601;85602;85603;85604;85605;85606;85607;85608;85609;85610;85611;85612;85613;85614;85615;85616;85617;85618;85619;85620;85621;85622;85623;85624;85625;85626;85627;85628;85629;85630;85631;85632;85633;85634;85635;85636;85637;85638;85639;85640;85641;85642;85643;85644;85645;85646;85647;85648;85649;856…
8522;378523;378524;378525;378526;378527;378528;378529;378530;378531;378532;378533;378534;378535;378536;378537;378538;378539;378540;378541;378542;378543;378544;378545;378546;378547;378548;378549;378550;378551;378552;378553;378554;378555;378556;378557;378558;378559;378560;378561;378562;378563;378564;378565;378566;378567;378568;378569;378570;378571;378572;378573;378574;378575;378576;378577;378578;37…
5185;515186;515187;515188;515189;515190;515191;515192;515193;515194;515195;515196;515197;515198;515199;515200;515201;515202;515203;515204;515205;515206;515207;515208;515209;515210;515211;515212;515213;515214;515215;515216;515217;515218;515219;515220;515221;515222;515223;515224;515225;515226;515227;515228;515229;515230;515231;515232;515233;515234;515235;515236;515237;515238;515239;515240;515241;51…
0084;660085;660086;660087;660088;660089;660090;660091;660092;660093;660094;660095;660096;660097;660098;660099;660100;660101;660102;660103;660104;660105;660106;660107;660108;660109;660110;660111;660112;660113;660114;660115;660116;660117;660118;660119;660120;660121;660122;660123;660124;660125;660126;660127;660128;660129;660130;660131;660132;660133;660134;660135;660136;660137;660138;660139;660140;66…
5118;905119;905120;905121;905122;905123;905124;905125;905126;905127;905128;905129;905130;905131;905132;905133;905134;905135;905136;905137;905138;905139;905140;905141;905142;905143;905144;905145;905146;905147;905148;905149;905150;905151;905152;905153;905154;905155;905156;905157;905158;905159;905160;905161;905162;905163;905164;905165;905166;905167;905168;905169;905170;905171;905172;905173;905174;90…
8;1024219;1024220;1024221;1024222;1024223;1024224;1024225;1024226;1024227;1024228;1024229;1024230;1024231;1024232;1024233;1024234;1024235;1024236;1024237;1024238;1024239;1024240;1024241;1024242;1024243;1024244;1024245;1024246;1024247;1024248;1024249;1024250;1024251;1024252;1024253;1024254;1024255;1024256;1024257;1024258;1024259;1024260;1024261;1024262;1024263;1024264;1024265;1024266;1024267;10242…		14;119;212;237;257;272;287;338;351;368;376;391;453	429;432;433;435;437;438
CON__P02535-1			>P02535-1 SWISS-PROT:P02535-1 Tax_Id=10090 Gene_Symbol=Krt10 Isoform 1 of Keratin, type I cytoskeletal 10	57.769	1170200	12156	44605	75036	48279	12976	23917	22176	135320	14939	7662.7	40452	19168	15528	0	1444.4	0	127800	0
;763451;763452;763453;763454;763455;763456;763457;763458;763459;763460;763461;763462;763463;763464;763465;763466;763467;763468;763469;763470;763471;763472;763473;763474;763475;763476;763477;763478;763479;763480;763481;763482;763483;763484;763485;763486;763487;763488;763489;763490;763491;763492;763493;763494;763495;763496;763497;763498;763499;763500;763501;763502;763503;763504;763505;763506;763507…
808;727809;727810;727811;727812;727813;727814;727815;727816;727817;727818;727819;727820;727821;727822;727823;727824;727825;727826;727827;727828;727829;727830;727831;727832;727833;727834;727835;727836;727837;727838;727839;727840;727841;727842;727843;727844;727845;727846;727847;727848;727849;727850;727851;727852;727853;727854;727855;727856;727857;727858;727859;727860;727861;727862;727863;727864;727…		148
CON__P02538;P02538	Keratin, type II cytoskeletal 6A	KRT6A	>P02538 SWISS-PROT:P02538 Tax_Id=9606 Gene_Symbol=KRT6A Keratin, type II cytoskeletal 6A;>sp|P02538|K2C6A_HUMAN Keratin, type II cytoskeletal 6A OS=Homo sapiens GN=KRT6A PE=1 SV=3	60.044	1092200000	46573000	8596000	12009000	243010000	55596000	3030800	21384000	13340000	84829000	112960000	44403000	36547000	71970000	84100000	22942000	14961000	64788000	21189000
1118;211119;211120;211121;211122;211123;211124;211125;211126;211127;211128;211129;211130;211131;211132;211133;211134;211135;211136;211137;211138;211139;211140;211141;211142;211143;211144;211145;211146;211147;211148;211149;211150;211151;211152;211153;211154;211155;211156;211157;211158;211159;211160;211161;211162;211163;211164;211165;211166;211167;211168;211169;211170;211171;211172;211173;211174;21…
0169;500170;500171;500172;500173;500174;500175;500176;500177;500178;500179;500180;500181;500182;500183;500184;500185;500186;500187;500188;500189;500190;500191;500192;500193;500194;500195;500196;500197;500198;500199;500200;500201;500202;500203;500204;500205;500206;500207;500208;500209;500210;500211;500212;500213;500214;500215;500216;500217;500218;500219;500220;500221;500222;500223;500224;500225;50…
7637;557638;557639;557640;557641;557642;557643;557644;557645;557646;557647;557648;557649;557650;557651;557652;557653;557654;557655;557656;557657;557658;557659;557660;557661;557662;557663;557664;557665;557666;557667;557668;557669;557670;557671;557672;557673;557674;557675;557676;557677;557678;557679;557680;557681;557682;557683;557684;557685;557686;557687;557688;557689;557690;557691;557692;557693;55…
84597;184598;184599;184600;184601;184602;184603;184604;184605;184606;184607;184608;184609;184610;184611;184612;184613;184614;184615;184616;184617;184618;184619;184620;184621;184622;184623;184624;184625;184626;184627;184628;184629;184630;184631;184632;184633;184634;184635;184636;184637;184638;184639;184640;184641;184642;184643;184644;184645;184646;184647;184648;184649;184650;184651;184652;184653;1…
04451;504452;504453;504454;504455;504456;504457;504458;504459;504460;504461;504462;504463;504464;504465;504466;504467;504468;504469;504470;504471;504472;504473;504474;504475;504476;504477;504478;504479;504480;504481;504482;504483;504484;504485;504486;504487;504488;504489;504490;504491;504492;504493;504494;504495;518776;518777;518778;518779;518780;518781;518782;518783;518784;518785;518786;518787;5…
69680;669681;669682;669683;669684;669685;669686;669687;669688;669689;669690;669691;669692;669693;669694;669695;669696;669697;669698;669699;669700;669701;669702;669703;669704;669705;669706;669707;669708;669709;669710;669711;669712;669713;669714;669715;669716;669717;669718;669719;669720;669721;669722;669723;669724;669725;669726;669727;669728;669729;669730;669731;669732;669733;669734;669735;669736;6…
48980;748981;748982;748983;748984;748985;748986;748987;748988;748989;748990;748991;748992;748993;748994;748995;748996;748997;748998;748999;749000;749001;749002;749003;749004;749005;749006;749007;749008;749009;749010;749011;749012;749013;749014;749015;749016;749017;749018;749019;749020;749021;749022;749023;749024;749025;749026;749027;749028;749029;749030;749031;749032;749033;749034;749035;749036;7…
054561;1054562;1054563;1054564;1054565;1054566;1054567;1054568;1054569;1054570;1054571;1054572;1054573;1054574;1054575;1054576;1054577;1054578;1054579;1054580;1054581;1054582;1054583;1054584;1054585;1054586;1054587;1054588;1054589;1054590;1054591;1054592;1054593;1054594;1054595;1054596;1054597;1054598;1054599;1054600;1054601;1054602;1054603;1054604;1054605;1054606;1054607;1054608;1054609;1054610;…	189	242;279;309;322;452	37;307;311;314;316;317
CON__P02662			>P02662 SWISS-PROT:P02662 Alpha-S1-casein - Bos taurus (Bovine).	22.975	614140000	3095300	10244000	155850000	10619000	4358000	8760500	5177400	4030400	275900000	5227400	10435000	10287000	9631200	10310000	13105000	4624000	4305600	730570
CON__P02663			>P02663 SWISS-PROT:P02663 Alpha-S2-casein [Contains: Casocidin-1 - Bos taurus (Bovine).	24.348	25417000	689510	319650	2436700	373080	53989	257150	92576	230380	10411000	205330	171540	171950	279140	507310	759260	393090	197990	165600
CON__P02666			>P02666 SWISS-PROT:P02666 Beta-casein - Bos taurus (Bovine).	23.583	455590000	12651000	27273000	40423000	18784000	6517500	10472000	13913000	4360900	135190000	11499000	17113000	9551700	11206000	13128000	10957000	3274400	4562100	1112800
CON__P02668			>P02668 SWISS-PROT:P02668 Kappa-casein [Contains: Casoxin C; Casoxin 6; Casoxin A; Casoxin B; Casoplatelin] - Bos taurus (Bovine).	18.974	73058000	385640	225400	7131000	514240	422620	1499800	111210	3297600	46464000	393160	207850	1176800	337120	495090	1392900	1277500	612170	590680
CON__P02672			>P02672 SWISS-PROT:P02672 (Bos taurus) Fibrinogen alpha chain precursor	67.011	8329.1	0	0	0	1402.9	0	0	0	0	0	0	0	0	0	0	0	0	0	0
CON__P02676			>P02676 SWISS-PROT:P02676 (Bos taurus) similar to Fibrinogen beta chain precursor	56.44	1915800	0	0	0	0	0	0	0	0	0	0	0	0	0	0	0	0	2461.4	0
CON__P02754			>P02754 SWISS-PROT:P02754 Beta-lactoglobulin - Bos taurus (Bovine).	18.281	88749000	2891400	713430	24954000	1653600	1897600	1732400	692460	938460	5532900	1040900	1556800	2303000	3301300	6341900	5371100	3482600	1766700	1282700
CON__P02768-1;P02768;A0A0C4DGB6;B7WNR0;H0YA55;D6RHD5;C9JKR2;A0A087WWT3;H7C013	Serum albumin	ALB	>P02768-1 SWISS-PROT:P02768-1 Tax_Id=9606 Gene_Symbol=ALB Isoform 1 of Serum albumin precursor;>sp|P02768|ALBU_HUMAN Serum albumin OS=Homo sapiens GN=ALB PE=1 SV=2;>tr|A0A0C4DGB6|A0A0C4DGB6_HUMAN Serum albumin OS=Homo sapiens GN=ALB PE=1 SV=1;>tr|B7WNR0|B7	69.366	3094200000	75025000	98228000	86170000	118680000	80063000	64858000	135690000	39984000	118390000	116100000	100320000	53698000	101000000	52776000	125060000	71047000	171690000	47369000
852;145853;145854;145855;145856;145857;145858;145859;145860;145861;145862;145863;145864;145865;145866;145867;145868;145869;145870;145871;145872;145873;145874;145875;145876;145877;145878;145879;145880;145881;145882;145883;145884;145885;145886;145887;145888;145889;145890;145891;145892;145893;145894;145895;145896;145897;145898;145899;145900;145901;145902;145903;145904;145905;145906;145907;145908;145…
404;388405;388406;388407;388408;388409;388410;388411;388412;388413;388414;388415;388416;388417;388418;388419;388420;388421;388422;388423;388424;388425;388426;388427;388428;388429;388430;388431;388432;388433;388434;388435;388436;388437;388438;388439;388440;388441;388442;388443;388444;388445;388446;388447;388448;388449;388450;388451;388452;388453;388454;388455;388456;388457;388458;388459;388460;388…
612;550613;550614;550615;550616;550617;550618;550619;550620;550621;550622;550623;550624;550625;550626;550627;550628;550629;550630;550631;550632;557859;557860;557861;557862;557863;557864;557865;557866;557867;557868;557869;557870;557871;557872;557873;557874;557875;557876;557877;557878;557879;557880;557881;557882;557883;557884;557885;557886;557887;557888;557889;557890;557891;557892;557893;557894;557…
648;749649;749650;749651;749652;749653;749654;749655;749656;749657;749658;749659;749660;749661;749662;749663;749664;749665;749666;749667;749668;749669;749670;749671;749672;749673;749674;749675;749676;749677;749678;749679;749680;749681;749682;749683;749684;749685;749686;749687;749688;749689;749690;749691;749692;749693;749694;749695;749696;749697;749698;749699;749700;749701;749702;749703;749704;749…
3;120114;120115;120116;120117;120118;120119;120120;120121;120122;120123;120124;120125;120126;120127;120128;120129;120130;120131;120132;120133;120134;120135;120136;120137;120138;120139;120140;120141;120142;120143;120144;120145;120146;120147;120148;120149;120150;120151;120152;120153;120154;120155;120156;120157;120158;120159;120160;120161;120162;120163;120164;120165;120166;120167;120168;120169;12017…
6;256237;256238;256239;256240;256241;256242;256243;256244;256245;256246;256247;256248;256249;256250;256251;256252;256253;256254;256255;256256;256257;256258;256259;256260;256261;256262;256263;256264;256265;256266;256267;256268;256269;256270;256271;256272;256273;256274;256275;256276;256277;256278;256279;256280;256281;256282;256283;256284;256285;256286;256287;256288;256289;256290;256291;256292;25629…
8;511009;511010;511011;511012;511013;511014;511015;511016;511017;511018;511019;511020;511021;511022;511023;511024;511025;511026;511027;511028;511029;511030;511031;511032;511033;511034;511035;511036;511037;511038;511039;511040;511041;511042;511043;511044;511045;511046;511047;511048;511049;511050;511051;511052;511053;511054;511055;511056;511057;511058;511059;511060;511061;511062;511063;511064;51106…
3;621824;621825;621826;621827;621828;621829;621830;621831;621832;621833;621834;621835;621836;621837;621838;621839;621840;621841;621842;621843;621844;621845;621846;621847;621848;621849;621850;621851;621852;621853;621854;621855;621856;621857;621858;621859;621860;621861;621862;621863;621864;621865;621866;621867;621868;621869;621870;621871;621872;621873;621874;621875;621876;621877;621878;621879;62188…
0;745611;745612;745613;745614;745615;745616;745617;745618;745619;745620;745621;745622;745623;745624;745625;745626;745627;745628;745629;745630;745631;745632;745633;745634;745635;745636;745637;745638;745639;745640;745641;745642;745643;745644;745645;745646;745647;745648;745649;745650;745651;745652;745653;745654;745655;745656;745657;745658;745659;745660;745661;745662;745663;745664;745665;745666;74566…
3;955674;955675;955676;955677;955678;955679;955680;955681;955682;955683;955684;955685;955686;955687;955688;955689;955690;955691;955692;955693;955694;955695;955696;955697;955698;955699;955700;955701;955702;955703;955704;955705;955706;955707;955708;955709;955710;955711;955712;955713;955714;955715;955716;955717;955718;955719;955720;955721;955722;955723;955724;955725;955726;955727;955728;955729;95573…
62;1070363;1070364;1070365;1070366;1070367;1070368;1070369;1070370;1070371;1070372;1070373;1070374;1070375;1070376;1070377;1070378;1070379;1070380;1070381;1070382;1070383;1070384;1070385;1070386;1070387;1070388;1070389;1070390;1070391;1070392;1070393;1070394;1070395;1070396;1070397;1070398;1070399;1070400;1070401;1070402;1070403;1070404;1070405;1070406;1070407;1070408;1070409;1070410;1070411;1070…	160;214;219;223;569	111;147;322;353;470;572
CON__P02769			>P02769 SWISS-PROT:P02769 (Bos taurus) Bovine serum albumin precursor	69.293	557140000	20331000	15866000	20011000	31854000	8000900	10297000	10962000	7415800	9623500	9998600	10160000	10341000	13820000	16935000	19850000	26801000	7368000	6275000
004;388005;388006;388007;388008;388009;388010;388011;388012;388013;388014;388015;388016;388017;388018;388019;388020;388021;388022;388023;388024;388025;388026;388027;388028;388029;388030;388031;388032;388033;388034;388035;388036;388037;388038;388039;388040;388041;388042;388043;388044;388045;388046;388047;388048;388049;388050;388051;388052;388053;388054;388055;388056;388057;388058;388059;388060;388…
355;485356;485357;485358;485359;485360;485361;485362;485363;485364;485365;485366;485367;485368;485369;485370;485371;485372;485373;485374;485375;485376;485377;485378;485379;485380;485381;485382;485383;485384;485385;485386;485387;485388;485389;485390;485391;485392;485393;485394;485395;485396;485397;485398;485399;485400;485401;485402;485403;485404;485405;485406;485407;485408;485409;485410;485411;485…
089;750090;750091;750092;750093;750094;750095;750096;750097;750098;750099;750100;750101;750102;750103;750104;750105;750106;750107;750108;750109;750110;750111;750112;750113;750114;750115;750116;750117;750118;750119;750120;750121;750122;750123;750124;750125;750126;750127;750128;750129;750130;750131;750132;750133;750134;750135;750136;750137;750138;750139;750140;750141;750142;750143;750144;750145;750…
4;415445;415446;415447;415448;415449;415450;415451;415452;415453;415454;415455;415456;415457;415458;415459;415460;415461;415462;415463;415464;415465;415466;415467;415468;415469;415470;415471;415472;415473;415474;415475;415476;415477;415478;415479;415480;415481;415482;415483;415484;415485;415486;415487;415488;415489;415490;415491;415492;415493;415494;415495;415496;415497;415498;415499;415500;41550…
8;551149;551150;551151;551152;551153;551154;551155;551156;551157;551158;551159;551160;551161;551162;551163;551164;551165;551166;551167;551168;551169;551170;551171;551172;551173;551174;551175;551176;551177;551178;551179;551180;551181;551182;551183;551184;551185;551186;551187;551188;551189;551190;551191;551192;551193;551194;551195;551196;551197;551198;551199;551200;551201;551202;551203;551204;55120…
7;729288;729289;729290;729291;729292;729293;729294;729295;729296;729297;729298;729299;729300;729301;729302;729303;729304;729305;729306;729307;729308;729309;729310;729311;729312;729313;729314;729315;729316;729317;729318;729319;729320;729321;729322;729323;729324;729325;729326;729327;729328;729329;729330;729331;729332;729333;729334;729335;729336;729337;729338;729339;729340;729341;729342;729343;72934…
9;923190;923191;923192;923193;923194;923195;923196;923197;923198;923199;923200;923201;923202;923203;923204;923205;923206;923207;923208;923209;923210;923211;923212;923213;923214;923215;923216;923217;923218;923219;923220;923221;923222;923223;923224;923225;923226;923227;923228;923229;923230;923231;923232;923233;923234;923235;923236;923237;923238;923239;923240;923241;923242;923243;923244;923245;92324…		111;469;571
CON__P04259			>P04259 SWISS-PROT:P04259 Tax_Id=9606 Gene_Symbol=KRT6B Keratin, type II cytoskeletal 6B	59.998	94703000	2491900	129770	379520	22412000	4638400	170470	257060	566190	9989300	8691300	4501400	463400	8677800	8134600	2050500	786250	4254500	381630
8;226119;226120;226121;226122;226123;226124;226125;226126;226127;226128;226129;226130;226131;226132;226133;226134;226135;226136;226137;226138;226139;226140;226141;226142;226143;226144;226145;226146;226147;226148;226149;226150;226151;226152;226153;226154;226155;226156;226157;226158;226159;226160;226161;226162;226163;226164;226165;226166;226167;226168;226169;226170;226171;226172;226173;226174;22617…
8;503229;503230;503231;503232;503233;503234;503235;503236;503237;503238;503239;503240;503241;503242;503243;503244;503245;503246;503247;503248;503249;503250;503251;503252;503253;503254;503255;503256;503257;503258;503259;503260;503261;503262;503263;503264;503265;503266;503267;503268;503269;503270;503271;503272;503273;503274;503275;503276;503277;503278;503279;503280;503281;503282;503283;503284;50328…
1;615972;615973;615974;615975;615976;615977;615978;615979;615980;615981;615982;615983;615984;615985;615986;615987;615988;615989;615990;615991;615992;615993;615994;615995;615996;615997;615998;615999;616000;616001;616002;616003;616004;616005;616006;616007;616008;616009;616010;616011;616012;616013;616014;616015;616016;616017;616018;616019;616020;616021;616022;616023;616024;616025;616026;616027;61602…
7067;267068;267069;267070;267071;267072;267073;267074;267075;267076;267077;267078;267079;267080;267081;267082;267083;267084;267085;267086;267087;267088;267089;267090;267091;267092;267093;267094;267095;267096;267097;267098;267099;267100;267101;267102;267103;267104;267105;267106;267107;267108;267109;267110;267111;267112;267113;267114;267115;267116;267117;267118;267119;267120;267121;267122;267123;26…
9907;519908;519909;519910;519911;519912;519913;519914;519915;519916;519917;519918;519919;519920;519921;519922;519923;519924;519925;519926;519927;519928;519929;519930;519931;519932;519933;519934;519935;519936;519937;519938;519939;519940;519941;519942;519943;519944;519945;519946;519947;519948;519949;519950;519951;519952;519953;519954;519955;519956;519957;519958;519959;519960;519961;519962;519963;51…
1853;671854;671855;671856;671857;671858;671859;671860;671861;671862;671863;671864;671865;671866;671867;671868;671869;671870;671871;671872;671873;671874;671875;671876;671877;671878;671879;671880;671881;671882;671883;671884;671885;671886;671887;671888;671889;671890;671891;671892;671893;671894;671895;671896;671897;671898;671899;671900;671901;671902;671903;671904;671905;671906;671907;671908;671909;67…
1097;821098;821099;821100;821101;821102;821103;821104;821105;821106;821107;821108;821109;821110;821111;821112;821113;821114;821115;821116;821117;821118;821119;821120;821121;821122;821123;821124;821125;821126;821127;821128;821129;821130;821131;821132;821133;821134;821135;821136;821137;821138;821139;821140;821141;821142;821143;821144;821145;821146;821147;821148;821149;821150;821151;821152;821153;82…
371;1055372;1055373;1055374;1055375;1055376;1055377;1055378;1055379;1055380;1055381;1055382;1055383;1055384;1055385;1055386;1055387;1055388;1055389;1055390;1055391;1055392;1055393;1055394;1055395;1055396;1055397;1055398;1055399;1055400;1055401;1055402;1055403;1055404;1055405;1055406;1055407;1055408;1055409;1055410;1055411;1055412;1055413;1055414;1055415;1055416;1055417;1055418;1055419;1055420;105…	189	242;279;309;322;452	307;311;314;316;317
CON__P04264			>P04264 SWISS-PROT:P04264 Tax_Id=9606 Gene_Symbol=KRT1 Keratin, type II cytoskeletal 1	66.017	49679	0	0	0	8921.7	0	0	0	0	0	2686	0	3653.6	17084	0	0	0	0	0
;258748;258749;258750;258751;258752;258753;258754;258755;258756;258757;258758;258759;258760;258761;258762;258763;258764;258765;258766;258767;258768;258769;258770;258771;258772;258773;258774;258775;258776;258777;258778;258779;258780;258781;258782;258783;258784;258785;258786;258787;258788;258789;258790;258791;258792;258793;258794;258795;258796;258797;258798;258799;258800;258801;258802;258803;258804…
;440009;440010;440011;440012;440013;440014;440015;440016;440017;440018;440019;440020;440021;440022;440023;440024;440025;440026;440027;440028;440029;440030;440031;440032;440033;440034;440035;440036;440037;440038;440039;440040;440041;440042;440043;440044;440045;440046;440047;440048;440049;440050;440051;440052;440053;440054;440055;440056;440057;440058;440059;440060;440061;440062;440063;440064;440065…
;512455;512456;512457;512458;512459;512460;512461;512462;512463;512464;512465;512466;512467;512468;512469;512470;512471;512472;512473;512474;512475;512476;512477;512478;512479;512480;512481;512482;512483;512484;512485;512486;512487;512488;512489;512490;512491;512492;512493;512494;512495;512496;512497;512498;512499;512500;512501;512502;512503;512504;512505;512506;512507;512508;512509;512510;512511…
;594250;594251;594252;594253;594254;594255;594256;594257;594258;594259;594260;594261;594262;594263;594264;594265;594266;594267;594268;594269;594270;594271;594272;594273;594274;594275;594276;594277;594278;594279;594280;594281;594282;594283;594284;594285;594286;594287;594288;594289;594290;594291;594292;594293;594294;594295;594296;594297;594298;594299;594300;594301;594302;594303;594304;594305;594306…
;671546;671547;671548;671549;671550;671551;671552;671553;671554;671555;671556;671557;671558;671559;671560;671561;671562;671563;671564;671565;671566;671567;671568;671569;671570;671571;671572;671573;671574;671575;671576;671577;671578;671579;671580;671581;671582;671583;671584;671585;671586;671587;671588;671589;671590;671591;671592;671593;671594;671595;671596;671597;671598;671599;671600;671601;671602…
;782874;782875;782876;782877;782878;782879;782880;782881;782882;782883;782884;782885;782886;782887;782888;782889;782890;782891;782892;782893;782894;782895;782896;782897;782898;782899;782900;782901;782902;782903;782904;782905;782906;782907;782908;782909;782910;782911;782912;782913;782914;782915;782916;782917;782918;782919;782920;782921;782922;782923;782924;782925;782926;782927;782928;782929;782930…
;296247;296248;296249;296250;296251;296252;296253;296254;296255;296256;296257;296258;296259;296260;296261;296262;296263;296264;296265;296266;296267;296268;296269;296270;296271;296272;296273;296274;296275;296276;296277;296278;296279;296280;296281;296282;296283;296284;296285;296286;296287;296288;296289;296290;296291;296292;296293;296294;296295;296296;296297;296298;296299;296300;296301;296302;296303…
;384713;384714;384715;384716;384717;384718;384719;384720;384721;384722;384723;384724;384725;384726;384727;384728;384729;384730;384731;384732;384733;384734;384735;384736;384737;384738;384739;384740;384741;384742;384743;384744;384745;384746;384747;384748;384749;384750;384751;384752;384753;384754;384755;384756;384757;384758;384759;384760;384761;384762;384763;384764;384765;384766;384767;384768;384769…
;581474;581475;581476;581477;581478;581479;581480;581481;581482;581483;581484;581485;581486;581487;581488;581489;581490;581491;581492;581493;581494;581495;581496;581497;581498;581499;581500;581501;581502;581503;581504;581505;581506;581507;581508;581509;581510;581511;581512;581513;581514;581515;581516;581517;581518;581519;581520;581521;581522;581523;581524;581525;581526;581527;581528;581529;581530…
;667321;667322;667323;667324;667325;667326;667327;667328;667329;667330;667331;667332;667333;667334;667335;667336;667337;667338;667339;667340;667341;667342;667343;667344;667345;667346;667347;667348;667349;667350;667351;667352;667353;667354;667355;667356;667357;667358;667359;667360;667361;667362;667363;667364;667365;667366;667367;667368;667369;667370;667371;667372;667373;667374;667375;667376;667377…
;682265;682266;682267;682268;682269;682270;682271;682272;682273;682274;682275;682276;682277;682278;682279;682280;682281;682282;682283;682284;682285;682286;682287;682288;682289;682290;682291;682292;682293;682294;682295;682296;682297;682298;682299;682300;682301;682302;682303;682304;682305;682306;682307;682308;682309;682310;682311;682312;682313;682314;682315;682316;682317;682318;682319;682320;682321…
;789780;789781;789782;789783;789784;789785;789786;789787;789788;789789;789790;789791;789792;789793;789794;789795;789796;789797;789798;789799;789800;789801;789802;789803;789804;789805;789806;789807;789808;789809;789810;789811;789812;789813;789814;789815;789816;789817;789818;789819;789820;789821;789822;789823;789824;789825;789826;789827;789828;789829;789830;789831;789832;789833;789834;789835;789836…
;797694;797695;797696;797697;797698;797699;797700;797701;797702;797703;797704;797705;797706;797707;797708;797709;797710;797711;797712;797713;797714;797715;797716;797717;797718;797719;797720;797721;797722;797723;797724;797725;797726;797727;797728;797729;797730;797731;797732;797733;797734;797735;797736;797737;797738;797739;797740;797741;797742;797743;797744;797745;797746;797747;797748;797749;797750…
;894070;894071;894072;894073;894074;894075;894076;894077;894078;894079;894080;894081;894082;894083;894084;894085;894086;894087;894088;894089;894090;894091;894092;894093;894094;894095;894096;894097;894098;894099;894100;894101;894102;894103;894104;894105;894106;894107;894108;894109;894110;894111;894112;894113;894114;894115;894116;894117;894118;894119;894120;894121;894122;894123;894124;894125;894126…
;1046789;1046790;1046791;1046792;1046793;1046794;1046795;1046796;1046797;1046798;1046799;1046800;1046801;1046802;1046803;1046804;1046805;1046806;1046807;1046808;1046809;1046810;1046811;1046812;1046813;1046814;1046815;1046816;1046817;1046818;1046819;1046820;1046821;1046822;1046823;1046824;1046825;1046826;1046827;1046828;1046829;1046830;1046831;1046832;1046833;1046834;1046835;1046836;1046837;104683…
;1050884;1050885;1050886;1050887;1050888;1050889;1050890;1050891;1050892;1050893;1050894;1050895;1050896;1050897;1050898;1050899;1050900;1050901;1050902;1050903;1050904;1050905;1050906;1050907;1050908;1050909;1050910;1050911;1050912;1050913;1050914;1050915;1050916;1050917;1050918;1050919;1050920;1050921;1050922;1050923;1050924;1050925;1050926;1050927;1050928;1050929;1050930;1050931;1050932;105093…		259;262;296;326;339;469;493	18;19;21;608;609
CON__P05787;P05787;F8VUG2;F8W1U3;CON__H-INV:HIT000292931;F8VP67;F8VRG4;CON__H-INV:HIT000016045;F8VQY3;H0YIB2	Keratin, type II cytoskeletal 8	KRT8	>P05787 SWISS-PROT:P05787 Tax_Id=9606 Gene_Symbol=KRT8 Keratin, type II cytoskeletal 8;>sp|P05787|K2C8_HUMAN Keratin, type II cytoskeletal 8 OS=Homo sapiens GN=KRT8 PE=1 SV=7;>tr|F8VUG2|F8VUG2_HUMAN Keratin, type II cytoskeletal 8 (Fragment) OS=Homo sapien	53.704	42833000	825970	5752600	4156400	0	0	0	9940700	35579	0	1795300	0	11781000	691640	89213	3094900	20934	0	4031900
;780062;780063;780064;780065;780066;780067;780068;780069;780070;780071;780072;780073;780074;780075;780076;780077;780078;780079;780080;780081;780082;780083;780084;780085;780086;780087;780088;780089;780090;780091;780092;780093;780094;780095;780096;780097;780098;780099;780100;780101;780102;780103;780104;780105;780106;780107;780108;780109;780110;780111;780112;780113;780114;780115;780116;780117;780118…
;669526;669527;669528;669529;669530;669531;669532;669533;669534;669535;669536;669537;669538;669539;669540;669541;669542;669543;669544;669545;669546;669547;669548;669549;669550;669551;669552;669553;669554;669555;669556;669557;669558;669559;669560;669561;669562;669563;669564;669565;669566;669567;669568;669569;669570;669571;669572;669573;669574;669575;669576;669577;669578;669579;669580;669581;669582…		136;139;168;189;248;256;281;310;378;406;409
CON__P07744			>P07744 SWISS-PROT:P07744 Tax_Id=10090 Gene_Symbol=Krt4 Keratin, type II cytoskeletal 4	56.283	468500	48768	14941	9129.8	0	0	0	133970	0	0	0	0	17005	0	0	0	0	0	192100
CON__P08727			>P08727 SWISS-PROT:P08727 Tax_Id=9606 Gene_Symbol=KRT19 Keratin, type I cytoskeletal 19	44.091	152140000	101030	40925000	12434000	1337600	27406	95785	27872000	25653	108580	3828100	594810	44887000	35552	3043600	6668700	41374	2353000	3552700
16684;616685;616686;616687;616688;616689;616690;616691;616692;616693;616694;616695;616696;616697;616698;616699;616700;616701;616702;616703;616704;616705;616706;616707;616708;616709;616710;644665;644666;644667;644668;644669;644670;644671;644672;644673;644674;644675;644676;644677;644678;644679;644680;644681;644682;644683;644684;644685;644686;644687;644688;644689;644690;644691;644692;644693;644694;6…
563;610564;610565;610566;610567;610568;610569;610570;610571;610572;610573;610574;610575;610576;610577;610578;610579;610580;610581;610582;610583;610584;610585;610586;610587;610588;610589;610590;610591;610592;610593;610594;610595;610596;610597;610598;610599;610600;610601;610602;610603;610604;610605;610606;610607;610608;610609;610610;610611;610612;610613;610614;610615;610616;610617;610618;610619;610…		177;202;259;291;316
CON__Q3KNV1;CON__P08729;P08729	Keratin, type II cytoskeletal 7	KRT7	>Q3KNV1 TREMBL:Q3KNV1;Q96GE1 Tax_Id=9606 Gene_Symbol=KRT7 keratin 7;>P08729 SWISS-PROT:P08729 Tax_Id=9606 Gene_Symbol=KRT7 Keratin, type II cytoskeletal 7;>sp|P08729|K2C7_HUMAN Keratin, type II cytoskeletal 7 OS=Homo sapiens GN=KRT7 PE=1 SV=5	51.385	2578200	29459	2515.4	80722	25210	11433	2233.6	16429	101370	10983	0	0	44450	14959	827410	6257	28110	48653	0
CON__P08730-1			>P08730-1 SWISS-PROT:P08730-1 Tax_Id=10090 Gene_Symbol=Krt13 Isoform 1 of Keratin, type I cytoskeletal 13	47.754	34680	0	0	4809.2	2873.1	0	0	0	0	0	0	0	0	0	0	0	0	0	0
906031;906032;906033;906034;906035;906036;906037;906038;906039;906040;906041;906042;906043;906044;906045;906046;906047;906048;906049;906050;906051;906052;906053;906054;906055;906056;906057;906058;906059;906060;906061;906062;906063;906064;906065;906066;906067;906068;906069;906070;906071;906072;906073;906074;906075;906076;906077;906078;906079;906080;906081;906082;906083;906084;906085;906086;906087;…		239;254;333;373
CON__P08779;P08779;K7ENW6;K7ENV3	Keratin, type I cytoskeletal 16	KRT16	>P08779 SWISS-PROT:P08779 Tax_Id=9606 Gene_Symbol=KRT16 Keratin, type I cytoskeletal 16;>sp|P08779|K1C16_HUMAN Keratin, type I cytoskeletal 16 OS=Homo sapiens GN=KRT16 PE=1 SV=4	51.267	395420000	10119000	1782900	4234300	86994000	18346000	1505100	2537400	9667600	35357000	39882000	16940000	2849000	28523000	33855000	8497300	5319700	9243400	1435400
9362;289363;289364;289365;289366;289367;289368;289369;289370;289371;289372;289373;289374;289375;289376;289377;289378;289379;289380;289381;289382;289383;289384;289385;289386;289387;289388;289389;289390;289391;289392;289393;289394;289395;289396;289397;289398;289399;289400;289401;289402;289403;289404;289405;289406;289407;289408;289409;289410;289411;289412;289413;289414;289415;289416;289417;289418;28…
8647;428648;428649;428650;428651;428652;428653;428654;428655;428656;428657;428658;428659;428660;428661;428662;428663;428664;428665;428666;428667;428668;428669;428670;428671;428672;428673;428674;428675;428676;428677;428678;428679;428680;428681;428682;428683;428684;428685;428686;428687;428688;428689;428690;428691;428692;428693;428694;428695;428696;428697;428698;428699;428700;428701;428702;428703;42…
3628;763629;763630;763631;763632;763633;763634;763635;763636;763637;763638;763639;763640;763641;763642;763643;763644;763645;763646;763647;763648;763649;763650;763651;763652;763653;763654;763655;763656;763657;763658;763659;763660;763661;763662;763663;763664;763665;763666;763667;763668;763669;763670;763671;763672;763673;763674;763675;763676;763677;763678;763679;763680;763681;763682;763683;763684;76…
9457;129458;129459;129460;129461;129462;129463;129464;129465;129466;129467;129468;129469;129470;129471;129472;129473;129474;129475;129476;129477;129478;129479;129480;129481;129482;129483;129484;129485;129486;129487;129488;129489;129490;129491;129492;129493;129494;129495;129496;129497;129498;129499;129500;129501;129502;129503;129504;129505;129506;129507;129508;129509;129510;129511;129512;129513;12…
6187;446188;446189;446190;446191;446192;446193;446194;446195;446196;446197;446198;446199;446200;446201;446202;446203;446204;446205;446206;446207;446208;446209;446210;446211;446212;446213;446214;446215;446216;446217;446218;446219;446220;460072;460073;460074;460075;460076;460077;460078;460079;460080;460081;460082;460083;460084;460085;460086;460087;460088;460089;460090;460091;460092;460093;460094;46…
9561;569562;569563;569564;569565;569566;569567;569568;569569;569570;569571;569572;569573;569574;569575;569576;569577;569578;569579;569580;569581;569582;569583;569584;569585;569586;569587;569588;569589;569590;569591;569592;569593;569594;569595;569596;569597;569598;569599;569600;569601;569602;569603;569604;569605;569606;569607;569608;569609;569610;569611;569612;569613;569614;569615;569616;569617;56…
1600;981601;981602;981603;981604;981605;981606;981607;981608;981609;981610;981611;981612;981613;981614;981615;981616;981617;981618;981619;981620;981621;981622;981623;981624;981625;981626;981627;981628;981629;981630;981631;981632;981633;981634;981635;981636;981637;981638;981639;981640;981641;981642;981643;981644;981645;981646;981647;981648;981649;981650;981651;981652;981653;981654;981655;981656;98…		14;121;239;259;274;289;296;353;393
CON__P12763			>P12763 SWISS-PROT:P12763 (Bos taurus) Alpha-2-HS-glycoprotein precursor	38.418	1347800	0	0	55073	0	0	141830	0	8944.9	275950	23571	0	0	0	65142	659180	22968	0	0
CON__P13645;P13645;CON__Q2M2I5;Q2M2I5	Keratin, type I cytoskeletal 10	KRT10	>P13645 SWISS-PROT:P13645 Tax_Id=9606 Gene_Symbol=KRT10 Keratin, type I cytoskeletal 10;>sp|P13645|K1C10_HUMAN Keratin, type I cytoskeletal 10 OS=Homo sapiens GN=KRT10 PE=1 SV=6	59.51	4904800000	74300000	259800000	274290000	284540000	85799000	100110000	85266000	97806000	146070000	100010000	124660000	51219000	95563000	99728000	170700000	75393000	93127000	52956000
3853;183854;183855;183856;183857;183858;183859;183860;183861;183862;183863;183864;183865;183866;183867;183868;183869;183870;183871;183872;183873;183874;183875;183876;183877;183878;183879;183880;183881;183882;183883;183884;183885;183886;183887;183888;183889;183890;183891;183892;183893;183894;183895;183896;183897;183898;183899;183900;183901;183902;183903;183904;183905;183906;183907;183908;183909;18…
5877;425878;425879;425880;425881;425882;425883;425884;425885;425886;425887;425888;425889;425890;425891;425892;425893;425894;425895;425896;425897;425898;425899;425900;425901;425902;425903;425904;425905;425906;425907;425908;425909;425910;425911;425912;425913;425914;425915;425916;425917;425918;425919;425920;425921;425922;425923;425924;425925;425926;425927;425928;425929;425930;425931;425932;425933;42…
7136;587137;587138;587139;587140;587141;587142;587143;587144;587145;587146;587147;587148;587149;587150;587151;587152;587153;587154;587155;587156;587157;587158;587159;587160;587161;587162;587163;587164;587165;587166;587167;587168;587169;587170;587171;587172;587173;587174;587175;587176;587177;587178;587179;587180;587181;587182;587183;587184;587185;587186;587187;587188;587189;587190;587191;587192;58…
3266;763267;763268;763269;763270;763271;763272;763273;763274;763275;763276;763277;763278;763279;763280;763281;763282;763283;763284;763285;763286;763287;763288;763289;763290;763291;763292;763293;763294;763295;763296;763297;763298;763299;763300;763301;763302;763303;763304;763305;763306;763307;763308;763309;763310;763311;763312;763313;763314;763315;763316;763317;763318;763319;763320;763321;763322;76…
67156;67157;67158;67159;67160;67161;67162;67163;67164;67165;67166;67167;67168;67169;67170;67171;67172;67173;67174;67175;67176;67177;67178;67179;67180;67181;67182;67183;67184;67185;67186;67187;67188;67189;67190;67191;67192;67193;67194;67195;67196;67197;67198;67199;67200;67201;67202;67203;67204;67205;67206;67207;67208;67209;67210;67211;67212;67213;67214;67215;67216;67217;67218;67219;67220;67221;672…
;387908;387909;387910;387911;387912;387913;387914;387915;387916;387917;387918;387919;387920;387921;387922;387923;387924;387925;387926;387927;387928;387929;387930;387931;387932;387933;387934;387935;387936;387937;387938;387939;387940;387941;387942;387943;387944;387945;387946;387947;387948;387949;387950;387951;387952;387953;387954;387955;387956;387957;387958;387959;387960;387961;387962;387963;387964…
;539069;539070;539071;539072;539073;539074;539075;539076;539077;539078;539079;539080;539081;539082;539083;539084;539085;539086;539087;539088;539089;539090;539091;539092;539093;539094;539095;539096;539097;539098;539099;539100;539101;539102;539103;539104;539105;539106;539107;539108;539109;539110;539111;539112;539113;539114;539115;539116;539117;539118;539119;539120;539121;539122;539123;539124;539125…
;659424;659425;659426;659427;659428;659429;659430;659431;659432;659433;659434;659435;659436;659437;659438;659439;659440;659441;659442;659443;659444;659445;659446;659447;659448;659449;659450;659451;659452;659453;659454;659455;659456;659457;659458;659459;659460;659461;659462;659463;659464;659465;659466;659467;659468;659469;659470;659471;659472;659473;659474;659475;659476;659477;659478;659479;659480…
;768313;768314;768315;768316;768317;768318;768319;768320;768321;768322;768323;768324;768325;768326;768327;768328;768329;768330;768331;768332;768333;768334;768335;768336;768337;768338;768339;768340;768341;768342;768343;768344;768345;768346;768347;768348;768349;768350;768351;768352;768353;768354;768355;768356;768357;768358;768359;768360;768361;768362;768363;768364;768365;768366;768367;768368;768369…
;819806;819807;819808;819809;819810;819811;819812;819813;819814;819815;819816;819817;819818;819819;819820;819821;819822;819823;819824;819825;819826;819827;819828;819829;819830;819831;819832;819833;819834;819835;819836;819837;819838;819839;819840;819841;819842;819843;819844;819845;819846;819847;819848;819849;819850;819851;819852;819853;819854;819855;819856;819857;819858;819859;819860;819861;819862…
1024998;1024999;1025000;1025001;1025002;1025003;1025004;1025005;1025006;1025007;1025008;1025009;1025010;1025011;1025012;1025013;1025014;1025015;1043996;1043997;1043998;1059527;1059528;1059529;1059530;1059531;1059532;1059533;1059534;1059535;1059536;1059537;1059538;1059539;1059540;1059541;1059542;1059543;1059544;1059545;1059546;1059547;1059548;1059549;1059550;1059551;1059552;1059553;1059554;1059555…		150;271;291;306;321	56;62
CON__P13646-1			>P13646-1 SWISS-PROT:P13646-1 Tax_Id=9606 Gene_Symbol=KRT13 Isoform 1 of Keratin, type I cytoskeletal 13	49.586	213840000	1268000	3987500	4170400	2314600	428790	1478800	36452000	256810	2856700	1700300	230910	59064000	560210	18731000	5117200	453940	50957000	151160
5540;645541;645542;645543;645544;645545;645546;645547;645548;645549;645550;645551;645552;645553;645554;645555;645556;645557;645558;645559;645560;645561;645562;645563;645564;645565;645566;645567;645568;645569;645570;645571;645572;645573;645574;645575;645576;645577;645578;645579;645580;645581;645582;645583;645584;645585;645586;645587;645588;645589;645590;645591;645592;645593;645594;645595;645596;64…
25813;525814;525815;525816;525817;525818;525819;525820;525821;525822;525823;525824;525825;525826;525827;525828;525829;525830;525831;525832;525833;525834;525835;525836;525837;525838;525839;525840;525841;525842;525843;525844;525845;525846;525847;525848;525849;525850;525851;525852;525853;525854;525855;525856;525857;525858;525859;525860;525861;525862;525863;525864;525865;525866;525867;525868;525869;5…
78091;978092;978093;978094;978095;978096;978097;978098;978099;978100;978101;978102;978103;978104;978105;978106;978107;978108;978109;978110;978111;978112;978113;978114;978115;978116;978117;978118;978119;978120;978121;978122;978123;978124;978125;978126;978127;978128;978129;978130;978131;978132;978133;978134;978135;978136;978137;978138;978139;978140;978141;978142;978143;978144;978145;978146;978147;9…		227;239;247;262;277;284;313;341;381;416	421;422;427
CON__P13647;P13647;F8W0C6;H0YI76;H0YIN9;F8VV57;F8VU69;B4DIR1;K7ELP4;K7EJU1;K7EKH9;CON__REFSEQ:XP_932229	Keratin, type II cytoskeletal 5	KRT5	>P13647 SWISS-PROT:P13647 Tax_Id=9606 Gene_Symbol=KRT5 Keratin, type II cytoskeletal 5;>sp|P13647|K2C5_HUMAN Keratin, type II cytoskeletal 5 OS=Homo sapiens GN=KRT5 PE=1 SV=3	62.378	2245500000	63003000	82442000	59899000	256720000	69322000	11758000	100680000	24558000	60485000	86029000	86482000	193070000	105710000	114070000	86626000	35373000	66233000	65074000
311740;311741;311742;311743;311744;311745;311746;311747;311748;311749;311750;311751;311752;311753;311754;311755;311756;311757;311758;311759;311760;311761;311762;311763;311764;311765;311766;311767;311768;311769;311770;311771;311772;311773;311774;311775;311776;311777;311778;311779;311780;311781;311782;311783;311784;311785;311786;311787;311788;311789;311790;311791;311792;311793;311794;311795;311796;…
503431;503432;503433;503434;503435;503436;503437;503438;503439;503440;503441;503442;503443;503444;503445;503446;503447;503448;503449;503450;503451;503452;503453;503454;503455;503456;503457;503458;503459;503460;503461;503462;503463;503464;503465;503466;503467;503468;503469;503470;503471;503472;503473;503474;503475;503476;503477;503478;503479;503480;503481;503482;503483;503484;503485;503486;503487;…
586592;586593;586594;586595;586596;586597;586598;586599;586600;586601;586602;586603;586604;586605;586606;586607;586608;586609;586610;586611;586612;586613;586614;586615;586616;586617;586618;586619;586620;586621;586622;586623;586624;586625;586626;586627;586628;586629;586630;586631;586632;586633;586634;586635;586636;586637;586638;586639;586640;586641;586642;586643;586644;586645;586646;586647;586648;…
704322;704323;704324;704325;704326;704327;704328;704329;704330;704331;704332;704333;704334;704335;704336;704337;704338;704339;704340;704341;704342;704343;704344;704345;704346;704347;704348;704349;704350;704351;704352;704353;704354;704355;704356;704357;704358;704359;704360;704361;704362;704363;704364;704365;704366;704367;704368;704369;704370;704371;704372;704373;704374;704375;704376;704377;704378;…
58261;358262;358263;358264;358265;358266;358267;358268;358269;358270;358271;358272;358273;358274;358275;358276;358277;358278;358279;358280;358281;358282;358283;358284;358285;358286;358287;358288;358289;358290;358291;358292;358293;358294;358295;358296;358297;358298;358299;358300;358301;358302;358303;358304;358305;358306;358307;358308;358309;358310;358311;358312;358313;358314;358315;358316;358317;3…
19593;519594;519595;519596;519597;519598;519599;519600;519601;519602;519603;519604;519605;519606;519607;519608;519609;519610;519611;519612;519613;519614;519615;519616;519617;519618;519619;519620;519621;519622;519623;519624;519625;519626;519627;519628;519629;519630;519631;519632;519633;519634;519635;519636;519637;519638;519639;519640;519641;519642;519643;519644;519645;519646;519647;519648;519649;5…
72212;672213;672214;672215;672216;672217;672218;672219;672220;672221;672222;672223;672224;672225;672226;672227;672228;672229;672230;672231;672232;672233;672234;672235;672236;672237;672238;672239;672240;672241;672242;672243;672244;672245;672246;672247;672248;672249;672250;672251;672252;672253;672254;672255;672256;672257;672258;672259;672260;672261;672262;672263;672264;672265;672266;672267;672268;6…
73817;773818;773819;773820;773821;773822;773823;773824;773825;773826;773827;773828;773829;773830;773831;773832;779957;779958;779959;779960;779961;779962;779963;779964;779965;779966;779967;779968;779969;779970;779971;779972;779973;779974;779975;779976;779977;779978;779979;779980;779981;779982;779983;779984;779985;779986;779987;779988;779989;779990;779991;779992;779993;779994;779995;779996;779997;7…
11770;911771;911772;911773;911774;911775;911776;911777;911778;911779;911780;911781;911782;911783;911784;911785;911786;911787;911788;911789;911790;911791;911792;911793;911794;911795;911796;911797;911798;911799;911800;911801;911802;911803;911804;911805;911806;911807;911808;911809;911810;911811;911812;911813;911814;911815;911816;911817;911818;911819;911820;911821;911822;911823;911824;911825;911826;9…
1000;1041001;1041002;1041003;1041004;1041005;1041006;1041007;1041008;1041009;1041010;1041011;1041012;1041013;1041014;1041015;1041016;1041017;1041018;1041019;1041020;1041021;1041022;1041023;1041024;1041025;1041026;1041027;1041028;1041029;1041030;1041031;1041032;1041033;1041034;1041035;1041036;1041037;1041038;1041039;1041040;1041041;1041042;1041043;1041044;1041045;1041046;1041047;1041048;1041049;10…	194	247;274;284;297;303;305;314;327;389;457	16;18;19;21;574
CON__P19001			>P19001 SWISS-PROT:P19001 Tax_Id=10090 Gene_Symbol=Krt19 Keratin, type I cytoskeletal 19	44.541	619440	76262	0	0	0	65988	0	461400	0	0	0	0	10919	0	0	0	0	0	4866.2
6;982257;982258;982259;982260;982261;982262;982263;982264;982265;982266;982267;982268;982269;982270;982271;982272;982273;982274;982275;982276;982277;982278;982279;982280;982281;982282;982283;982284;982285;982286;982287;982288;982289;982290;982291;982292;982293;982294;982295;982296;982297;982298;982299;982300;982301;982302;982303;982304;982305;982306;982307;982308;982309;982310;982311;982312;98231…		319
CON__P19012;A8MT21;C9JTG5		KRT15	>P19012 SWISS-PROT:P19012 Tax_Id=9606 Gene_Symbol=KRT15 Keratin, type I cytoskeletal 15;>tr|A8MT21|A8MT21_HUMAN Keratin, type I cytoskeletal 15 OS=Homo sapiens GN=KRT15 PE=1 SV=1	49.167	102860000	410010	2519600	8565700	8918300	0	0	13019000	8960.3	0	0	11177	51945000	34318	312850	6253500	2244.5	387420	0
25550;425551;425552;425553;425554;425555;425556;425557;425558;425559;425560;425561;425562;425563;425564;425565;425566;425567;425568;425569;425570;425571;425572;425573;425574;425575;425576;425577;425578;425579;425580;425581;425582;425583;425584;425585;425586;425587;425588;425589;425590;425591;425592;425593;425594;425595;425596;425597;425598;425599;425600;425601;425602;425603;425604;425605;425606;4…
1;514002;514003;514004;514005;514006;514007;514008;514009;514010;514011;514012;514013;514014;514015;514016;514017;514018;514019;514020;514021;514022;514023;514024;514025;514026;514027;514028;514029;514030;514031;514032;514033;514034;514035;514036;514037;514038;514039;514040;514041;514042;514043;514044;514045;514046;514047;514048;514049;514050;514051;514052;514053;514054;514055;514056;514057;51405…
9;905410;905411;905412;905413;905414;905415;905416;905417;905418;905419;905420;905421;905422;905423;905424;905425;905426;905427;905428;905429;905430;905431;905432;905433;905434;905435;905436;905437;905438;905439;905440;905441;905442;905443;905444;905445;905446;905447;905448;905449;905450;905451;905452;905453;905454;905455;905456;905457;905458;905459;905460;905461;905462;905463;905464;905465;90546…		64;168;228;248;263;278;285;314;329;342;382
CON__P19013;P19013;F8VX05;F8VZR6	Keratin, type II cytoskeletal 4	KRT4	>P19013 SWISS-PROT:P19013 Tax_Id=9606 Gene_Symbol=KRT4 keratin 4;>sp|P19013|K2C4_HUMAN Keratin, type II cytoskeletal 4 OS=Homo sapiens GN=KRT4 PE=1 SV=4	63.91	23784000	99031	425140	35214	99683	263550	115520	400830	107830	2969300	1380100	139910	61767	266740	214440	127680	732350	7772300	7109.7
CON__P20930;P20930	Filaggrin	FLG	>P20930 SWISS-PROT:P20930 Tax_Id=9606 Gene_Symbol=FLG Filaggrin;>sp|P20930|FILA_HUMAN Filaggrin OS=Homo sapiens GN=FLG PE=1 SV=3	435.16	2217000	0	3029.1	6730.4	97004	2474.8	1788.8	312.73	4030.3	3545.5	53205	12984	1108	56339	1591.1	18618	23172	3315.5	18023
CON__P34955			>P34955 SWISS-PROT:P34955 (Bos taurus) Alpha-1-antiproteinase precursor	46.103	121530	0	0	0	0	0	0	0	0	121530	0	0	0	0	0	0	0	0	0
CON__P48668;P48668	Keratin, type II cytoskeletal 6C	KRT6C	>P48668 SWISS-PROT:P48668 Tax_Id=9606 Gene_Symbol=KRT6C Keratin, type II cytoskeletal 6C;>sp|P48668|K2C6C_HUMAN Keratin, type II cytoskeletal 6C OS=Homo sapiens GN=KRT6C PE=1 SV=3	60.024	265100	0	0	0	50370	6242	0	0	0	44799	40781	14773	0	36532	47769	0	0	6627.1	0
1118;211119;211120;211121;211122;211123;211124;211125;211126;211127;211128;211129;211130;211131;211132;211133;211134;211135;211136;211137;211138;211139;211140;211141;211142;211143;211144;211145;211146;211147;211148;211149;211150;211151;211152;211153;211154;211155;211156;211157;211158;211159;211160;211161;211162;211163;211164;211165;211166;211167;211168;211169;211170;211171;211172;211173;211174;21…
2921;502922;502923;502924;502925;502926;502927;502928;502929;502930;502931;502932;502933;502934;502935;502936;502937;502938;502939;502940;502941;502942;502943;502944;502945;502946;502947;502948;502949;502950;502951;502952;502953;502954;502955;502956;502957;502958;502959;502960;502961;502962;502963;502964;502965;502966;502967;502968;502969;502970;502971;502972;502973;502974;502975;502976;502977;50…
5998;605999;615957;615958;615959;615960;615961;615962;615963;615964;615965;615966;615967;615968;615969;615970;615971;615972;615973;615974;615975;615976;615977;615978;615979;615980;615981;615982;615983;615984;615985;615986;615987;615988;615989;615990;615991;615992;615993;615994;615995;615996;615997;615998;615999;616000;616001;616002;616003;616004;616005;616006;616007;616008;616009;616010;616011;61…
84597;184598;184599;184600;184601;184602;184603;184604;184605;184606;184607;184608;184609;184610;184611;184612;184613;184614;184615;184616;184617;184618;184619;184620;184621;184622;184623;184624;184625;184626;184627;184628;184629;184630;184631;184632;184633;184634;184635;184636;184637;184638;184639;184640;184641;184642;184643;184644;184645;184646;184647;184648;184649;184650;184651;184652;184653;1…
19504;519505;519506;519507;519508;519509;519510;519511;519512;519513;519514;519515;519516;519517;519518;519519;519520;519521;519522;519523;519524;519525;519526;519527;519528;519529;519530;519531;519532;519533;519534;519535;519536;519537;519538;519539;519540;519541;519542;519543;519544;519545;519546;519547;519548;519549;519550;519551;519552;519553;519554;519555;519556;519557;519558;519559;519560;5…
71450;671451;671452;671453;671454;671455;671456;671457;671458;671459;671460;671461;671462;671463;671464;671465;671466;671467;671468;671469;671470;671471;671472;671473;671474;671475;671476;671477;671478;671479;671480;671481;671482;671483;671484;671485;671486;671487;671488;671489;671490;671491;671492;671493;671494;671495;671496;671497;671498;671499;671500;671501;671502;671503;671504;671505;671506;6…
21140;821141;821142;821143;821144;821145;821146;821147;821148;821149;821150;821151;821152;821153;821154;821155;821156;821157;821158;821159;821160;821161;821162;821163;821164;821165;821166;821167;821168;821169;821170;821171;821172;821173;821174;821175;821176;821177;821178;821179;821180;821181;821182;821183;821184;821185;821186;821187;821188;821189;821190;821191;821192;821193;821194;821195;821196;8…
1055409;1055410;1055411;1055412;1055413;1055414;1055415;1055416;1055417;1055418;1055419;1055420;1055421;1055422;1055423;1055424;1055425;1055426;1055427;1055428;1055429;1055430;1055431;1055432;1055433;1055434;1055435;1055436;1055437;1055438;1055439;1055440;1055441;1055442;1055443;1055444;1055445;1055446;1055447;1055448;1055449;1055450;1055451;1055452;1055453;1055454;1055455;1055456;1055457;1055458…	189	242;279;309;322;452	307;311;314;316;317
CON__P78386;P78386;F5GYI5	Keratin, type II cuticular Hb5	KRT85	>P78386 SWISS-PROT:P78386 Keratin, type II cuticular Hb5 (Hair keratin, type II Hb5) - Homo sapiens (Human).;>sp|P78386|KRT85_HUMAN Keratin, type II cuticular Hb5 OS=Homo sapiens GN=KRT85 PE=1 SV=1;>tr|F5GYI5|F5GYI5_HUMAN Keratin, type II cuticular Hb5 OS=	55.802	14522000	25273	29074	226340	332860	56400	0	0	254280	204290	236620	44455	524070	180520	200940	559580	183960	11195000	0
CON__Q04695;Q04695;F5GWP8;K7EPJ9;K7ESE1;K7ELP7;CON__Q99PS0	Keratin, type I cytoskeletal 17	KRT17	>Q04695 SWISS-PROT:Q04695 Tax_Id=9606 Gene_Symbol=KRT17 Keratin, type I cytoskeletal 17;>sp|Q04695|K1C17_HUMAN Keratin, type I cytoskeletal 17 OS=Homo sapiens GN=KRT17 PE=1 SV=2;>tr|F5GWP8|F5GWP8_HUMAN Keratin, type I cytoskeletal 17 OS=Homo sapiens GN=KRT	48.105	394750000	30017000	16851000	1777700	30107000	21476000	200530	2307400	3806700	40720000	52940000	9246300	6424500	58073000	31563000	3855500	12711000	2670500	38792000
1;391012;391013;391014;391015;391016;391017;391018;391019;391020;391021;391022;391023;391024;391025;391026;391027;391028;391029;391030;391031;391032;391033;391034;391035;391036;391037;391038;391039;391040;391041;391042;391043;391044;391045;391046;391047;391048;391049;391050;391051;391052;391053;391054;391055;391056;391057;391058;391059;391060;391061;391062;391063;391064;391065;391066;391067;39106…
3;662354;662355;662356;662357;662358;662359;662360;662361;662362;662363;662364;662365;662366;662367;662368;662369;662370;662371;662372;662373;662374;662375;662376;662377;662378;662379;662380;662381;662382;662383;662384;662385;662386;662387;662388;662389;662390;662391;662392;662393;662394;662395;662396;662397;662398;662399;662400;662401;662402;662403;662404;662405;662406;662407;662408;662409;66241…
80402;380403;380404;380405;380406;380407;380408;380409;380410;380411;380412;380413;380414;380415;380416;380417;380418;380419;380420;380421;380422;380423;380424;380425;380426;380427;380428;380429;380430;380431;380432;380433;380434;380435;380436;380437;380438;380439;380440;380441;380442;380443;380444;380445;380446;380447;380448;380449;380450;380451;380452;380453;380454;380455;380456;380457;380458;3…
60103;660104;660105;660106;660107;660108;660109;660110;660111;660112;660113;660114;660115;660116;660117;660118;660119;660120;660121;660122;660123;660124;660125;660126;660127;660128;660129;660130;660131;660132;660133;660134;660135;660136;660137;660138;660139;660140;660141;660142;660143;660144;660145;660146;660147;660148;660149;660150;660151;660152;660153;660154;660155;660156;660157;660158;660159;6…
06212;906213;906214;906215;906216;906217;906218;906219;906220;906221;906222;906223;906224;906225;906226;906227;906228;906229;906230;906231;906232;906233;906234;906235;906236;906237;906238;906239;906240;906241;906242;906243;906244;906245;906246;906247;906248;906249;906250;906251;906252;906253;906254;906255;906256;906257;906258;906259;906260;906261;906262;906263;906264;906265;906266;906267;906268;9…		88;206;226;241;256;307;320;360
CON__Q29443;CON__Q0IIK2			>Q29443 SWISS-PROT:Q29443 Serotransferrin - Bos taurus (Bovine).;>Q0IIK2 TREMBL:Q0IIK2 (Bos taurus) Transferrin	75.829	31793	0	0	0	0	0	0	0	0	18224	0	0	0	0	0	12274	1294.8	0	0
CON__Q0V8M9;A0A087WW43;E7ET33;Q06033	Inter-alpha-trypsin inhibitor heavy chain H3	ITIH3	>Q0V8M9 TREMBL:Q0V8M9;Q9TRI0 (Bos taurus) similar to inter-alpha (globulin) inhibitor H3 isoform 2;>tr|A0A087WW43|A0A087WW43_HUMAN Inter-alpha-trypsin inhibitor heavy chain H3 OS=Homo sapiens GN=ITIH3 PE=1 SV=1;>tr|E7ET33|E7ET33_HUMAN Inter-alpha-trypsin i	99.536	113420	0	0	0	0	0	17151	0	0	27941	0	0	0	0	16359	0	51972	0	0
CON__Q14CN4-1;Q14CN4;CON__Q6IME9	Keratin, type II cytoskeletal 72	KRT72	>Q14CN4-1 SWISS-PROT:Q14CN4-1 Tax_Id=9606 Gene_Symbol=KRT72 Isoform 1 of Keratin, type II cytoskeletal 72;>sp|Q14CN4|K2C72_HUMAN Keratin, type II cytoskeletal 72 OS=Homo sapiens GN=KRT72 PE=1 SV=2;>Q6IME9 TREMBL:Q6IME9 Tax_Id=10090 Gene_Symbol=Krt72 Type-I	55.877	157920	38910	46064	0	0	0	0	0	0	12002	0	0	0	21252	0	0	26911	2706.1	0
CON__Q9UE12;CON__Q15323;Q15323	Keratin, type I cuticular Ha1	KRT31	>Q9UE12 TREMBL:Q9UE12 Type I hair keratin 1 - Homo sapiens (Human).;>Q15323 SWISS-PROT:Q15323 Keratin, type I cuticular HA1 (Hair keratin, type I HA1);>sp|Q15323|K1H1_HUMAN Keratin, type I cuticular Ha1 OS=Homo sapiens GN=KRT31 PE=1 SV=3	47.237	3827000	8301.2	0	70907	8932.8	7172.4	0	0	96970	5647.9	0	0	0	10136	0	113340	133410	3372200	0
CON__Q3SX28;P07951;Q5TCU8	Tropomyosin beta chain	TPM2	>Q3SX28 TREMBL:Q3SX28;Q5KR48 (Bos taurus) Tropomyosin 2;>sp|P07951|TPM2_HUMAN Tropomyosin beta chain OS=Homo sapiens GN=TPM2 PE=1 SV=1;>tr|Q5TCU8|Q5TCU8_HUMAN Tropomyosin beta chain OS=Homo sapiens GN=TPM2 PE=1 SV=1	33.012	290780000	15030000	31408000	7596500	4183400	14028000	15177000	12667000	17128000	9481700	3086200	5038900	1386500	3976600	5962600	24576000	18282000	22459000	4117000
CON__Q3SY84;Q3SY84	Keratin, type II cytoskeletal 71	KRT71	>Q3SY84 SWISS-PROT:Q3SY84 Tax_Id=9606 Gene_Symbol=KRT71 Keratin, type II cytoskeletal 71;>sp|Q3SY84|K2C71_HUMAN Keratin, type II cytoskeletal 71 OS=Homo sapiens GN=KRT71 PE=1 SV=3	57.249	76048000	737760	1394400	1117200	1919000	480930	537810	645560	1389700	1190900	1536300	1178100	709450	1158600	1667100	2073700	1344200	1073200	609300
CON__Q3TTY5			>Q3TTY5 SWISS-PROT:Q3TTY5 Tax_Id=10090 Gene_Symbol=Krt2 Keratin, type II cytoskeletal 2 epidermal	70.922	343150	0	0	0	2096.9	0	0	0	0	0	0	0	0	0	0	3572.1	0	7061.1	0
780052;780053;780054;780055;780056;780057;780058;780059;780060;780061;780062;780063;780064;780065;780066;780067;780068;780069;780070;780071;780072;780073;780074;780075;780076;780077;780078;780079;780080;780081;780082;780083;780084;780085;780086;780087;780088;780089;780090;780091;780092;780093;780094;780095;780096;780097;780098;780099;780100;780101;780102;780103;780104;780105;780106;780107;780108;…
513658;513659;513660;513661;513662;513663;513664;513665;513666;513667;513668;513669;513670;513671;513672;513673;513674;513675;513676;513677;513678;513679;513680;513681;513682;513683;513684;513685;513686;513687;513688;513689;513690;513691;513692;513693;513694;513695;513696;513697;513698;513699;513700;513701;513702;513703;513704;513705;513706;513707;513708;513709;513710;513711;513712;513713;513714;…		488
CON__Q9Z2K1;CON__Q3ZAW8;CON__Q9D312;CON__Q8N1A0;Q8N1A0			>Q9Z2K1 SWISS-PROT:Q9Z2K1 Tax_Id=10090 Gene_Symbol=Krt16 Keratin, type I cytoskeletal 16;>Q3ZAW8 TREMBL:Q3ZAW8;Q9EQD6;Q9EQD7 Tax_Id=10090 Gene_Symbol=Krt16 Keratin intermediate filament 16a	51.606	322840	0	0	0	26029	0	0	0	0	41012	43518	57438	48567	0	0	0	0	0	0
;679777;679778;679779;679780;679781;679782;679783;679784;679785;679786;679787;679788;679789;679790;679791;679792;679793;679794;679795;679796;679797;679798;679799;679800;679801;679802;679803;679804;679805;679806;679807;679808;679809;679810;679811;679812;679813;679814;679815;679816;679817;679818;679819;679820;679821;679822;679823;679824;679825;679826;679827;679828;679829;679830;679831;679832;679833…
181;540182;540183;540184;540185;540186;540187;540188;540189;540190;540191;540192;540193;540194;540195;540196;540197;540198;540199;540200;540201;540202;540203;540204;540205;540206;540207;540208;540209;540210;540211;540212;540213;540214;540215;540216;540217;540218;540219;540220;540221;540222;540223;540224;540225;540226;540227;540228;540229;540230;540231;540232;540233;540234;540235;540236;540237;540…
4621;1024622;1024623;1024624;1024625;1024626;1024627;1024628;1024629;1024630;1024631;1024632;1024633;1024634;1024635;1024636;1024637;1024638;1024639;1024640;1024641;1024642;1024643;1024644;1024645;1024646;1024647;1024648;1024649;1024650;1024651;1024652;1024653;1024654;1024655;1024656;1024657;1024658;1024659;1024660;1024661;1024662;1024663;1024664;1024665;1024666;1024667;1024668;1024669;1024670;10…		14;117;255;270;285;292
CON__Q3ZBD7			>Q3ZBD7 SWISS-PROT:Q3ZBD7 (Bos taurus) Glucose-6-phosphate isomerase	62.87	438800	0	0	0	45741	0	0	0	0	0	111750	40954	240350	0	0	0	0	0	0
CON__Q58D62			>Q58D62 SWISS-PROT:Q58D62 (Bos taurus) Fetuin-B precursor	42.663	0	0	0	0	0	0	0	0	0	0	0	0	0	0	0	0	0	0	0
CON__Q5D862;Q5D862	Filaggrin-2	FLG2	>Q5D862 SWISS-PROT:Q5D862 Tax_Id=9606 Gene_Symbol=FLG2 Filaggrin-2;>sp|Q5D862|FILA2_HUMAN Filaggrin-2 OS=Homo sapiens GN=FLG2 PE=1 SV=1	248.07	7588100	93951	295880	731050	295840	164570	209340	149480	232310	279150	246530	334970	59714	128070	137270	420340	159740	160430	130660
CON__Q5XKE5;Q5XKE5	Keratin, type II cytoskeletal 79	KRT79	>Q5XKE5 SWISS-PROT:Q5XKE5 Tax_Id=9606 Gene_Symbol=KRT79 Keratin, type II cytoskeletal 79;>sp|Q5XKE5|K2C79_HUMAN Keratin, type II cytoskeletal 79 OS=Homo sapiens GN=KRT79 PE=1 SV=2	57.809	1235200	0	46022	78694	0	0	0	106850	4254.8	7951.8	36260	0	396290	0	0	172270	0	0	159050
357;671358;671359;671360;671361;671362;671363;671364;671365;671366;671367;671368;671369;671370;671371;671372;671373;671374;671375;671376;671377;671378;671379;671380;671381;671382;671383;671384;671385;671386;671387;671388;671389;671390;671391;671392;671393;671394;671395;671396;671397;671398;671399;671400;671401;671402;671403;671404;671405;671406;671407;671408;671409;671410;671411;671412;671413;671…	168	96;260;433
CON__Q5XQN5			>Q5XQN5 SWISS-PROT:Q5XQN5 (Bos taurus) Keratin, type II cytoskeletal 5	62.936	10094000	123160	608240	379820	15747	18161	4391.8	886480	10225	15719	342940	15200	5571000	623830	30073	382060	0	0	488680
4292;394293;394294;394295;394296;394297;394298;394299;394300;394301;394302;394303;394304;394305;394306;394307;394308;394309;394310;394311;394312;394313;394314;394315;394316;394317;394318;394319;394320;394321;394322;394323;394324;394325;394326;394327;394328;394329;394330;394331;394332;394333;394334;394335;394336;394337;394338;394339;394340;394341;394342;394343;394344;394345;394346;394347;394348;39…
6719;586720;586721;586722;586723;586724;586725;586726;586727;586728;586729;586730;586731;586732;586733;586734;586735;586736;586737;586738;586739;586740;586741;586742;586743;586744;586745;586746;586747;586748;586749;586750;586751;586752;586753;586754;586755;586756;586757;586758;586759;586760;586761;586762;586763;586764;586765;586766;586767;586768;586769;586770;586771;586772;586773;586774;586775;58…
4111;684112;684113;684114;684115;684116;684117;684118;684119;684120;684121;684122;684123;684124;684125;684126;684127;684128;684129;684130;684131;684132;684133;684134;684135;684136;684137;684138;684139;684140;684141;684142;684143;684144;684145;684146;684147;684148;684149;684150;684151;684152;684153;684154;684155;684156;684157;684158;684159;684160;684161;684162;684163;684164;684165;684166;684167;68…
936;501937;501938;501939;501940;501941;501942;501943;501944;501945;501946;501947;501948;501949;501950;501951;501952;501953;501954;501955;501956;501957;501958;501959;501960;501961;501962;501963;501964;501965;501966;501967;501968;501969;501970;501971;501972;501973;501974;501975;501976;501977;501978;501979;501980;501981;501982;501983;501984;501985;501986;501987;501988;501989;501990;501991;501992;501…
021;670022;670023;670024;670025;670026;670027;670028;670029;670030;670031;670032;670033;670034;670035;670036;670037;670038;670039;670040;670041;670042;670043;670044;670045;670046;670047;670048;670049;670050;670051;670052;670053;670054;670055;670056;670057;670058;670059;670060;670061;670062;670063;670064;670065;670066;670067;670068;670069;670070;670071;670072;670073;670074;670075;670076;670077;670…
261;797262;797263;797264;797265;797266;797267;797268;797269;797270;797271;797272;797273;797274;797275;797276;797277;797278;797279;797280;797281;797282;797283;797284;797285;797286;797287;797288;797289;797290;797291;797292;797293;797294;797295;797296;797297;797298;797299;797300;797301;797302;797303;797304;797305;797306;797307;797308;797309;797310;797311;797312;797313;797314;797315;797316;797317;797…
209;911210;911211;911212;911213;911214;911215;911216;911217;911218;911219;911220;911221;911222;911223;911224;911225;911226;911227;911228;911229;911230;911231;911232;911233;911234;911235;911236;911237;911238;911239;911240;911241;911242;911243;911244;911245;911246;911247;911248;911249;911250;911251;911252;911253;911254;911255;911256;911257;911258;911259;911260;911261;911262;911263;911264;911265;911…
1053514;1053515;1053516;1053517;1053518;1053519;1053520;1053521;1053522;1053523;1053524;1053525;1053526;1053527;1053528;1053529;1053530;1053531;1053532;1053533;1053534;1053535;1053536;1053537;1053538;1053539;1053540;1053541;1053542;1053543;1053544;1053545;1053546;1053547;1053548;1053549;1053550;1053551;1053552;1053553;1053554;1053555;1053556;1053557;1053558;1053559;1053560;1053561;1053562;1053563…	195	248;275;285;298;304;306;315;328;390;458	16;18;19;21
CON__Q61726			>Q61726 TREMBL:Q61726 Tax_Id=10090 Gene_Symbol=5430421N21Rik Keratin type II	52.809	286830	0	0	0	0	0	0	0	169500	0	0	0	0	0	0	98179	0	0	0
CON__Q61782			>Q61782 TREMBL:Q61782 Tax_Id=10090 Gene_Symbol=Krt14 Type I epidermal keratin (Fragment)	10.662	30955000	1567800	0	527690	4315900	1140800	0	408990	0	1806200	399160	1030300	226920	763990	1040200	1394100	55651	1241700	1548500
905101;905102;905103;905104;905105;905106;905107;905108;905109;905110;905111;905112;905113;905114;905115;905116;905117;905118;905119;905120;905121;905122;905123;905124;905125;905126;905127;905128;905129;905130;905131;905132;905133;905134;905135;905136;905137;905138;905139;905140;905141;905142;905143;905144;905145;905146;905147;905148;905149;905150;905151;905152;905153;905154;905155;905156;905157;…		13	51;54;55;57;59;60
CON__Q6IFX2			>Q6IFX2 SWISS-PROT:Q6IFX2 Tax_Id=10090 Gene_Symbol=Krt42 Keratin, type I cytoskeletal 42	50.133	23453000	163080	76906	0	8931300	772650	17256	0	0	3844300	2491700	1992800	0	2642600	2252100	19360	0	0	0
93;390994;390995;390996;390997;390998;390999;391000;391001;391002;391003;391004;391005;391006;391007;391008;391009;391010;391011;391012;391013;391014;391015;391016;391017;391018;391019;391020;391021;391022;391023;391024;391025;391026;391027;391028;391029;391030;391031;391032;391033;391034;391035;391036;391037;391038;391039;391040;391041;391042;391043;391044;391045;391046;391047;391048;391049;3910…
84;377785;377786;377787;377788;377789;377790;377791;377792;377793;377794;377795;377796;377797;377798;377799;377800;377801;377802;377803;377804;377805;377806;377807;377808;377809;377810;377811;377812;377813;377814;377815;377816;377817;377818;377819;377820;377821;377822;377823;377824;377825;377826;377827;377828;377829;377830;377831;377832;377833;377834;377835;377836;377837;377838;377839;377840;3778…
81;540582;540583;540584;540585;540586;540587;540588;540589;540590;540591;540592;540593;540594;540595;540596;540597;540598;540599;540600;540601;540602;540603;540604;540605;540606;540607;540608;540609;540610;540611;540612;540613;540614;540615;540616;540617;540618;540619;540620;540621;540622;540623;540624;540625;540626;540627;540628;540629;540630;540631;540632;540633;540634;540635;540636;540637;5406…
22;981423;981424;981425;981426;981427;981428;981429;981430;981431;981432;981433;981434;981435;981436;981437;981438;981439;981440;981441;981442;981443;981444;981445;981446;981447;981448;981449;981450;981451;981452;981453;981454;981455;981456;981457;981458;981459;981460;981461;981462;981463;981464;981465;981466;981467;981468;981469;981470;981471;981472;981473;981474;981475;981476;981477;981478;9814…		191;216;236;251;266
CON__Q6IFZ6			>Q6IFZ6 SWISS-PROT:Q6IFZ6 Tax_Id=10090 Gene_Symbol=Krt77 Keratin, type II cytoskeletal 1b	61.358	40977	0	0	0	0	0	0	0	0	0	0	0	0	0	0	0	0	6843.1	0
CON__Q9NSB2;CON__Q6ISB0;Q9NSB2	Keratin, type II cuticular Hb4	KRT84	>Q9NSB2 SWISS-PROT:Q9NSB2 Keratin, type II cuticular Hb4 (Hair keratin, type II Hb4) - Homo sapiens (Human).;>Q6ISB0 TREMBL:Q6ISB0 Keratin, hair, basic, 4 - Homo sapiens (Human).;>sp|Q9NSB2|KRT84_HUMAN Keratin, type II cuticular Hb4 OS=Homo sapiens GN=KRT8	64.895	852240	110700	77141	9496.6	488670	10747	0	0	0	79352	0	0	0	0	0	0	0	0	12414
CON__Q6KB66-1;Q6KB66;CON__Q0VBK2	Keratin, type II cytoskeletal 80	KRT80	>Q6KB66-1 SWISS-PROT:Q6KB66-1 Tax_Id=9606 Gene_Symbol=KRT80 Isoform 1 of Keratin, type II cytoskeletal 80;>sp|Q6KB66|K2C80_HUMAN Keratin, type II cytoskeletal 80 OS=Homo sapiens GN=KRT80 PE=1 SV=2	50.525	3288000	25314	20059	90746	9627.4	12961	18305	27278	21158	9324.3	22006	10253	66977	7415.3	11084	42017	10986	0	10351
CON__Q6NT21;P78385;CON__P78385	Keratin, type II cuticular Hb3	KRT83	>Q6NT21 TREMBL:Q6NT21 Keratin, hair, basic, 3 - Homo sapiens (Human).;>sp|P78385|KRT83_HUMAN Keratin, type II cuticular Hb3 OS=Homo sapiens GN=KRT83 PE=1 SV=2;>P78385 SWISS-PROT:P78385 Keratin, type II cuticular Hb3 (Hair keratin, type II Hb3) - Homo sapie	54.195	516260	0	0	0	0	0	0	0	27436	0	0	0	0	0	0	0	0	488830	0
CON__Q6NXH9			>Q6NXH9 TREMBL:Q6NXH9 Tax_Id=10090 Gene_Symbol=Krt73 Keratin 73	58.911	4345700	87327	0	33283	48168	70708	15938	0	85982	8666.1	0	19910	0	58908	8337	172070	0	0	36708
CON__Q8N1N4-2;CON__Q7RTT2;Q8N1N4;F8VS93	Keratin, type II cytoskeletal 78	KRT78	>Q8N1N4-2 SWISS-PROT:Q8N1N4-2 Tax_Id=9606 Gene_Symbol=KRT78 Isoform 2 of Keratin, type II cytoskeletal 78;>Q7RTT2 TREMBL:Q7RTT2 Tax_Id=9606 Gene_Symbol=KRT78 Keratin-78;>sp|Q8N1N4|K2C78_HUMAN Keratin, type II cytoskeletal 78 OS=Homo sapiens GN=KRT78 PE=2 S	56.964	5212700	16737	436500	359480	110150	0	109850	7391.7	151290	100040	0	35483	0	13039	0	124230	10330	0	24738
CON__Q7Z3Y7;Q7Z3Y7	Keratin, type I cytoskeletal 28	KRT28	>Q7Z3Y7 SWISS-PROT:Q7Z3Y7 Tax_Id=9606 Gene_Symbol=KRT28 Keratin 25D;>sp|Q7Z3Y7|K1C28_HUMAN Keratin, type I cytoskeletal 28 OS=Homo sapiens GN=KRT28 PE=1 SV=2	53.025	3539.7	0	0	0	0	0	0	0	0	0	0	0	0	0	0	0	0	0	0
024073;1024074;1024075;1024076;1024077;1024078;1024079;1024080;1024081;1024082;1024083;1024084;1024085;1024086;1024087;1024088;1024089;1024090;1024091;1024092;1024093;1024094;1024095;1024096;1024097;1024098;1024099;1024100;1024101;1024102;1024103;1024104;1024105;1024106;1024107;1024108;1024109;1024110;1024111;1024112;1024113;1024114;1024115;1024116;1024117;1024118;1024119;1024120;1024121;1024122;…		112
CON__Q7Z3Y8;Q7Z3Y8	Keratin, type I cytoskeletal 27	KRT27	>Q7Z3Y8 SWISS-PROT:Q7Z3Y8 Tax_Id=9606 Gene_Symbol=KRT27 Keratin, type I cytoskeletal 27;>sp|Q7Z3Y8|K1C27_HUMAN Keratin, type I cytoskeletal 27 OS=Homo sapiens GN=KRT27 PE=1 SV=2	49.823	2561200	0	52809	51451	13183	46145	89396	10432	33752	20639	128950	20245	19611	8409.8	29460	119530	120150	47393	25454
CON__Q7Z3Z0;Q7Z3Z0;CON__Q7Z3Y9;Q7Z3Y9	Keratin, type I cytoskeletal 25	KRT25	>Q7Z3Z0 SWISS-PROT:Q7Z3Z0 Tax_Id=9606 Gene_Symbol=KRT25 Keratin, type I cytoskeletal 25;>sp|Q7Z3Z0|K1C25_HUMAN Keratin, type I cytoskeletal 25 OS=Homo sapiens GN=KRT25 PE=1 SV=1	49.317	7460.7	0	0	0	0	0	0	0	0	0	0	0	0	0	0	0	0	0	0
CON__Q7Z794;Q7Z794;F8VS61	Keratin, type II cytoskeletal 1b	KRT77	>Q7Z794 SWISS-PROT:Q7Z794 Tax_Id=9606 Gene_Symbol=KRT77 Keratin 77;>sp|Q7Z794|K2C1B_HUMAN Keratin, type II cytoskeletal 1b OS=Homo sapiens GN=KRT77 PE=2 SV=3	61.802	7145600	95565	479650	484530	2035.8	2746.5	79484	55814	83979	179350	32117	48704	0	34960	14428	342350	177090	10772	247890
CON__Q86YZ3;Q86YZ3	Hornerin	HRNR	>Q86YZ3 SWISS-PROT:Q86YZ3 Tax_Id=9606 Gene_Symbol=HRNR Hornerin;>sp|Q86YZ3|HORN_HUMAN Hornerin OS=Homo sapiens GN=HRNR PE=1 SV=2	282.39	20505000	243940	569760	1535500	683180	341130	555140	405670	674110	961020	135100	1239200	729720	907080	545540	1528800	986570	874440	331050
769931;769932;769933;769934;769935;769936;769937;769938;769939;769940;769941;769942;769943;769944;769945;769946;769947;769948;769949;769950;769951;769952;769953;769954;769955;769956;769957;769958;769959;769960;769961;769962;769963;769964;769965;769966;769967;769968;769969;769970;769971;769972;769973;769974;769975;769976;769977;769978;769979;769980;769981;769982;769983;769984;769985;769986;769987;…
CON__Q8BGZ7			>Q8BGZ7 TREMBL:Q8BGZ7;Q99MH7 Tax_Id=10090 Gene_Symbol=Krt75 10 days neonate skin cDNA, RIKEN full-length enriched library, clone:4732475I03 product:CYTOKERATIN homolog	59.74	249490	0	0	0	0	0	0	5744.9	0	0	16849	0	0	0	0	0	0	0	0
7864;597865;597866;597867;597868;597869;597870;597871;597872;597873;597874;597875;597876;597877;597878;597879;597880;597881;597882;597883;597884;597885;597886;597887;597888;597889;597890;597891;597892;597893;597894;597895;597896;597897;597898;597899;597900;597901;597902;597903;597904;597905;597906;597907;597908;597909;597910;597911;597912;597913;597914;597915;597916;597917;597918;597919;597920;59…
19968;519969;519970;519971;519972;519973;519974;519975;519976;519977;519978;519979;519980;519981;519982;519983;519984;519985;519986;519987;519988;519989;519990;519991;519992;519993;519994;519995;519996;519997;519998;519999;520000;520001;520002;520003;520004;520005;520006;520007;520008;520009;520010;520011;520012;520013;520014;520015;520016;520017;520018;520019;520020;520021;520022;520023;520024;5…
54885;1054886;1054887;1054888;1054889;1054890;1054891;1054892;1054893;1054894;1054895;1054896;1054897;1054898;1054899;1054900;1054901;1054902;1054903;1054904;1054905;1054906;1054907;1054908;1054909;1054910;1054911;1054912;1054913;1054914;1054915;1054916;1054917;1054918;1054919;1054920;1054921;1054922;1054923;1054924;1054925;1054926;1054927;1054928;1054929;1054930;1054931;1054932;1054933;1054934;1…	176	229;439
CON__Q8IUT8			>Q8IUT8 TREMBL:Q8IUT8 Type I hair keratin 4 - Homo sapiens (Human).	49.411	6815900	0	0	10173	0	0	0	0	141920	17332	0	0	0	0	0	85755	7367.2	6552700	0
CON__Q8VED5			>Q8VED5 TREMBL:Q8VED5 Tax_Id=10090 Gene_Symbol=Krt79 Keratin 79	57.552	0	0	0	0	0	0	0	0	0	0	0	0	0	0	0	0	0	0	0
80071;780072;780073;780074;780075;780076;780077;780078;780079;780080;780081;780082;780083;780084;780085;780086;780087;780088;780089;780090;780091;780092;780093;780094;780095;780096;780097;780098;780099;780100;780101;780102;780103;780104;780105;780106;780107;780108;780109;780110;780111;780112;780113;780114;780115;780116;780117;780118;780119;780120;780121;780122;780123;780124;780125;780126;780127;7…
;672136;672137;672138;672139;672140;672141;672142;672143;672144;672145;672146;672147;672148;672149;672150;672151;672152;672153;672154;672155;672156;672157;672158;672159;672160;672161;672162;672163;672164;672165;672166;672167;672168;672169;672170;672171;672172;672173;672174;672175;672176;672177;672178;672179;672180;672181;672182;672183;672184;672185;672186;672187;672188;672189;672190;672191;672192…	165;432	256;437	430;442
CON__Q922U2			>Q922U2 SWISS-PROT:Q922U2 Tax_Id=10090 Gene_Symbol=Krt5 Keratin, type II cytoskeletal 5	61.766	65540	0	0	0	18220	0	0	0	0	0	0	0	0	21007	0	0	975.88	0	0
4432;394433;394434;394435;394436;394437;394438;394439;394440;394441;394442;394443;394444;394445;394446;394447;394448;394449;394450;394451;394452;394453;394454;394455;394456;394457;394458;394459;394460;394461;394462;394463;394464;394465;394466;394467;394468;394469;394470;394471;394472;394473;394474;394475;394476;394477;394478;394479;394480;394481;394482;394483;394484;394485;394486;394487;394488;39…
7851;647852;647853;647854;647855;647856;647857;647858;647859;647860;647861;647862;647863;647864;647865;647866;647867;647868;647869;647870;647871;647872;647873;647874;647875;647876;647877;647878;647879;647880;647881;647882;647883;647884;647885;647886;647887;647888;647889;647890;647891;647892;647893;647894;647895;647896;647897;647898;647899;647900;647901;647902;647903;647904;647905;647906;647907;64…
3562;783563;783564;783565;783566;783567;783568;783569;783570;783571;783572;783573;783574;783575;783576;783577;783578;783579;783580;783581;783582;783583;783584;783585;783586;783587;783588;783589;783590;783591;783592;783593;783594;783595;783596;783597;783598;783599;783600;783601;783602;783603;783604;783605;783606;783607;783608;783609;783610;783611;783612;783613;783614;783615;783616;783617;783618;78…
023;502024;502025;502026;502027;502028;502029;502030;502031;502032;502033;502034;502035;502036;502037;502038;502039;502040;502041;502042;502043;502044;502045;502046;502047;502048;502049;502050;502051;502052;502053;502054;502055;502056;502057;502058;502059;502060;502061;502062;502063;502064;502065;502066;502067;502068;502069;502070;502071;502072;502073;502074;502075;502076;502077;502078;502079;502…
187;670188;670189;670190;670191;670192;670193;670194;670195;670196;670197;670198;670199;670200;670201;670202;670203;670204;670205;670206;670207;670208;670209;670210;670211;670212;670213;670214;670215;670216;670217;670218;670219;670220;670221;670222;670223;670224;670225;670226;670227;670228;670229;670230;670231;670232;670233;670234;670235;670236;670237;670238;670239;670240;670241;670242;670243;670…
853;910854;910855;910856;910857;910858;910859;910860;910861;910862;910863;910864;910865;910866;910867;910868;910869;910870;910871;910872;910873;910874;910875;910876;910877;910878;910879;910880;910881;910882;910883;910884;910885;910886;910887;910888;910889;910890;910891;910892;910893;910894;910895;910896;910897;910898;910899;910900;910901;910902;910903;910904;910905;910906;910907;910908;910909;910…
520;1045521;1045522;1045523;1045524;1045525;1045526;1045527;1045528;1045529;1045530;1045531;1045532;1045533;1045534;1045535;1045536;1045537;1045538;1045539;1045540;1045541;1045542;1045543;1045544;1045545;1045546;1045547;1045548;1045549;1045550;1045551;1045552;1045553;1045554;1045555;1045556;1045557;1045558;1045559;1045560;1045561;1045562;1045563;1045564;1045565;1045566;1045567;1045568;1045569;104…	188	241;268;278;291;297;299;308;321;383;451
CON__Q99456;Q99456	Keratin, type I cytoskeletal 12	KRT12	>Q99456 SWISS-PROT:Q99456 Tax_Id=9606 Gene_Symbol=KRT12 Keratin, type I cytoskeletal 12;>sp|Q99456|K1C12_HUMAN Keratin, type I cytoskeletal 12 OS=Homo sapiens GN=KRT12 PE=1 SV=1	53.511	24462	0	0	0	0	0	0	0	0	0	0	0	0	0	0	0	0	0	0
J3QR55;CON__Q9C075;Q9C075	Keratin, type I cytoskeletal 23	KRT23	>tr|J3QR55|J3QR55_HUMAN Keratin, type I cytoskeletal 23 (Fragment) OS=Homo sapiens GN=KRT23 PE=1 SV=1;>Q9C075 SWISS-PROT:Q9C075 Tax_Id=9606 Gene_Symbol=KRT23 Keratin, type I cytoskeletal 23;>sp|Q9C075|K1C23_HUMAN Keratin, type I cytoskeletal 23 OS=Homo sap	17.538	246010	20087	0	29801	0	0	0	0	36962	0	0	0	0	0	0	0	0	0	0
CON__Q9H552			>Q9H552 TREMBL:Q9H552 Tax_Id=9606 Gene_Symbol=- Keratin-8-like protein 1	55.151	305800	0	43252	0	0	0	0	0	0	10261	0	8546.9	21010	7685	0	19883	36244	0	0
CON__Q9NSB4;Q9NSB4	Keratin, type II cuticular Hb2	KRT82	>Q9NSB4 SWISS-PROT:Q9NSB4 Keratin, type II cuticular Hb2 (Hair keratin, type II Hb2) - Homo sapiens (Human).;>sp|Q9NSB4|KRT82_HUMAN Keratin, type II cuticular Hb2 OS=Homo sapiens GN=KRT82 PE=3 SV=3	56.682	875500	0	0	0	0	0	0	0	205690	0	0	0	168620	0	0	161860	275600	0	0
CON__Q9R0H5			>Q9R0H5 SWISS-PROT:Q9R0H5 Tax_Id=10090 Gene_Symbol=Krt71 Keratin, type II cytoskeletal 6G	57.382	166990	0	0	3804.5	0	0	2514.8	0	0	0	0	0	0	0	14925	0	18816	0	0
CON__REFSEQ:XP_986630;CON__O76014;O76014			>REFSEQ:XP_986630 Tax_Id=10090 Gene_Symbol=Krt33b keratin complex 1, acidic, gene 3	53.728	453770	0	0	0	0	0	0	0	0	0	0	0	0	0	0	54112	12572	387090	0
D3DX46		MPP3	>tr|D3DX46|D3DX46_HUMAN MAGUK p55 subfamily member 3 OS=Homo sapiens GN=MPP3 PE=1 SV=1	68.889	0	0	0	0	0	0	0	0	0	0	0	0	0	0	0	0	0	0	0
D3YTB1;F8W727;P62910	60S ribosomal protein L32	RPL32	>tr|D3YTB1|D3YTB1_HUMAN 60S ribosomal protein L32 (Fragment) OS=Homo sapiens GN=RPL32 PE=1 SV=1;>tr|F8W727|F8W727_HUMAN 60S ribosomal protein L32 OS=Homo sapiens GN=RPL32 PE=1 SV=1;>sp|P62910|RL32_HUMAN 60S ribosomal protein L32 OS=Homo sapiens GN=RPL32 PE	15.616	57997	0	0	0	21979	0	0	0	0	0	0	16314	19704	0	0	0	0	0	0
D3YTC6;Q68DG0;Q9UBY9;C9J5A3;Q8N241	Heat shock protein beta-7	HSPB7;DKFZp779D0968	>tr|D3YTC6|D3YTC6_HUMAN Heat shock protein beta-7 OS=Homo sapiens GN=HSPB7 PE=1 SV=1;>tr|Q68DG0|Q68DG0_HUMAN Heat shock protein beta-7 OS=Homo sapiens GN=DKFZp779D0968 PE=1 SV=1;>sp|Q9UBY9|HSPB7_HUMAN Heat shock protein beta-7 OS=Homo sapiens GN=HSPB7 PE=1	18.027	688780	25101	0	0	0	0	36661	0	0	0	0	0	0	0	0	0	188070	161910	0
D3YTG3;Q7Z7G0;H0Y897;Q5JPC9	Target of Nesh-SH3	ABI3BP	>tr|D3YTG3|D3YTG3_HUMAN Target of Nesh-SH3 OS=Homo sapiens GN=ABI3BP PE=1 SV=1;>sp|Q7Z7G0|TARSH_HUMAN Target of Nesh-SH3 OS=Homo sapiens GN=ABI3BP PE=1 SV=1;>tr|H0Y897|H0Y897_HUMAN Target of Nesh-SH3 (Fragment) OS=Homo sapiens GN=ABI3BP PE=1 SV=1	195.32	371640	0	0	0	0	0	5160.1	0	13040	4168.8	737.51	0	0	0	0	4758.4	2111.7	0	0
D4Q8H0		pk	>tr|D4Q8H0|D4Q8H0_HUMAN Mitogen-activated protein kinase kinase kinase MLT OS=Homo sapiens GN=pk PE=2 SV=1	51.582	0	0	0	0	0	0	0	0	0	0	0	0	0	0	0	0	0	0	0
D6R8Y8;Q8IVN3;C9JYJ2;A8MSY1	Musculoskeletal embryonic nuclear protein 1	MUSTN1	>tr|D6R8Y8|D6R8Y8_HUMAN Uncharacterized protein OS=Homo sapiens PE=4 SV=1;>sp|Q8IVN3|MSTN1_HUMAN Musculoskeletal embryonic nuclear protein 1 OS=Homo sapiens GN=MUSTN1 PE=3 SV=2	10.269	6876300	176060	52858	0	0	149760	359130	0	25440	31728	0	0	0	28306	0	0	649260	379140	0
D6R926;F2Z3E0		PSMG4	>tr|D6R926|D6R926_HUMAN Proteasome assembly chaperone 4 OS=Homo sapiens GN=PSMG4 PE=4 SV=1;>tr|F2Z3E0|F2Z3E0_HUMAN Proteasome assembly chaperone 4 OS=Homo sapiens GN=PSMG4 PE=1 SV=1	4.0547	0	0	0	0	0	0	0	0	0	0	0	0	0	0	0	0	0	0	0
D6R938;E9PBG7;E9PF82;Q13557	Calcium/calmodulin-dependent protein kinase type II subunit delta	CAMK2D	>tr|D6R938|D6R938_HUMAN Calcium/calmodulin-dependent protein kinase (CaM kinase) II delta, isoform CRA_e OS=Homo sapiens GN=CAMK2D PE=1 SV=1;>tr|E9PBG7|E9PBG7_HUMAN Calcium/calmodulin-dependent protein kinase type II subunit delta OS=Homo sapiens GN=CAMK2D	56.298	5370.3	0	0	0	5370.3	0	0	0	0	0	0	0	0	0	0	0	0	0	0
D6RDN3;D6RI05;D6RBA5;D6RGY3;D6R960;Q6PUV4	Complexin-2	CPLX2	>tr|D6RDN3|D6RDN3_HUMAN Complexin-2 (Fragment) OS=Homo sapiens GN=CPLX2 PE=1 SV=1;>tr|D6RI05|D6RI05_HUMAN Complexin-2 OS=Homo sapiens GN=CPLX2 PE=1 SV=1;>tr|D6RBA5|D6RBA5_HUMAN Complexin-2 (Fragment) OS=Homo sapiens GN=CPLX2 PE=1 SV=1;>tr|D6RGY3|D6RGY3_HUM	4.1286	0	0	0	0	0	0	0	0	0	0	0	0	0	0	0	0	0	0	0
D6R968;Q92802	NEDD4-binding protein 2-like 2	N4BP2L2	>tr|D6R968|D6R968_HUMAN NEDD4-binding protein 2-like 2 (Fragment) OS=Homo sapiens GN=N4BP2L2 PE=1 SV=1;>sp|Q92802|N42L2_HUMAN NEDD4-binding protein 2-like 2 OS=Homo sapiens GN=N4BP2L2 PE=1 SV=1	82.367	0	0	0	0	0	0	0	0	0	0	0	0	0	0	0	0	0	0	0
D6R979;D6RAV7;Q9Y2C9	Toll-like receptor 6	TLR6	>tr|D6R979|D6R979_HUMAN Toll-like receptor 6 (Fragment) OS=Homo sapiens GN=TLR6 PE=4 SV=1;>tr|D6RAV7|D6RAV7_HUMAN Toll-like receptor 6 (Fragment) OS=Homo sapiens GN=TLR6 PE=1 SV=1;>sp|Q9Y2C9|TLR6_HUMAN Toll-like receptor 6 OS=Homo sapiens GN=TLR6 PE=1 SV=2	10.43	0	0	0	0	0	0	0	0	0	0	0	0	0	0	0	0	0	0	0
D6R9D7;O14682	Ectoderm-neural cortex protein 1	ENC1	>tr|D6R9D7|D6R9D7_HUMAN Ectoderm-neural cortex protein 1 (Fragment) OS=Homo sapiens GN=ENC1 PE=1 SV=5;>sp|O14682|ENC1_HUMAN Ectoderm-neural cortex protein 1 OS=Homo sapiens GN=ENC1 PE=1 SV=2	5.7335	0	0	0	0	0	0	0	0	0	0	0	0	0	0	0	0	0	0	0
D6R9F1		PACRGL	>tr|D6R9F1|D6R9F1_HUMAN PACRG-like protein OS=Homo sapiens GN=PACRGL PE=1 SV=1	9.1901	0	0	0	0	0	0	0	0	0	0	0	0	0	0	0	0	0	0	0
D6RGC3;D6R9G5;O95198	Kelch-like protein 2	KLHL2	>tr|D6RGC3|D6RGC3_HUMAN Kelch-like protein 2 (Fragment) OS=Homo sapiens GN=KLHL2 PE=4 SV=1;>tr|D6R9G5|D6R9G5_HUMAN Kelch-like protein 2 (Fragment) OS=Homo sapiens GN=KLHL2 PE=4 SV=1;>sp|O95198|KLHL2_HUMAN Kelch-like protein 2 OS=Homo sapiens GN=KLHL2 PE=1	13.363	153590000	0	2266200	667250	0	3556200	1391200	3001300	0	4996300	780900	1311300	0	25004000	801220	1424700	5986600	0	14526000
D6R9L0;D6RFX4;D6R9Z1		GNB2L1	>tr|D6R9L0|D6R9L0_HUMAN Guanine nucleotide-binding protein subunit beta-2-like 1 (Fragment) OS=Homo sapiens GN=GNB2L1 PE=1 SV=1;>tr|D6RFX4|D6RFX4_HUMAN Guanine nucleotide-binding protein subunit beta-2-like 1 (Fragment) OS=Homo sapiens GN=GNB2L1 PE=1 SV=1;	32.573	0	0	0	0	0	0	0	0	0	0	0	0	0	0	0	0	0	0	0
D6R9L8;D6RD98;D6RDG6;Q6ZTZ1	Myb/SANT-like DNA-binding domain-containing protein 1	MSANTD1	>tr|D6R9L8|D6R9L8_HUMAN Myb/SANT-like DNA-binding domain-containing protein 1 OS=Homo sapiens GN=MSANTD1 PE=4 SV=1;>tr|D6RD98|D6RD98_HUMAN Myb/SANT-like DNA-binding domain-containing protein 1 OS=Homo sapiens GN=MSANTD1 PE=4 SV=1;>tr|D6RDG6|D6RDG6_HUMAN My	30.519	0	0	0	0	0	0	0	0	0	0	0	0	0	0	0	0	0	0	0
D6R9Q9;Q16643;D6R9W4	Drebrin	DBN1	>tr|D6R9Q9|D6R9Q9_HUMAN Drebrin OS=Homo sapiens GN=DBN1 PE=1 SV=1;>sp|Q16643|DREB_HUMAN Drebrin OS=Homo sapiens GN=DBN1 PE=1 SV=4	41.447	288590	0	273670	0	0	0	0	0	0	0	0	14924	0	0	0	0	0	0	0
D6RA77;Q9BPZ3	Polyadenylate-binding protein-interacting protein 2	PAIP2	>tr|D6RA77|D6RA77_HUMAN Polyadenylate-binding protein-interacting protein 2 (Fragment) OS=Homo sapiens GN=PAIP2 PE=1 SV=1;>sp|Q9BPZ3|PAIP2_HUMAN Polyadenylate-binding protein-interacting protein 2 OS=Homo sapiens GN=PAIP2 PE=1 SV=1	11.385	331290	0	0	0	331290	0	0	0	0	0	0	0	0	0	0	0	0	0	0
D6RA88;D6RJ91;Q02045	Myosin light chain 5	MYL5	>tr|D6RA88|D6RA88_HUMAN Myosin light chain 5 OS=Homo sapiens GN=MYL5 PE=1 SV=1;>tr|D6RJ91|D6RJ91_HUMAN Myosin light chain 5 (Fragment) OS=Homo sapiens GN=MYL5 PE=1 SV=1;>sp|Q02045|MYL5_HUMAN Myosin light chain 5 OS=Homo sapiens GN=MYL5 PE=2 SV=1	12.006	2317000	0	0	0	0	0	134900	0	0	0	0	0	0	0	0	0	1512000	0	0
D6RAA6;P57088	Transmembrane protein 33	TMEM33	>tr|D6RAA6|D6RAA6_HUMAN Transmembrane protein 33 (Fragment) OS=Homo sapiens GN=TMEM33 PE=1 SV=1;>sp|P57088|TMM33_HUMAN Transmembrane protein 33 OS=Homo sapiens GN=TMEM33 PE=1 SV=2	25.223	75749	0	0	0	0	0	0	75749	0	0	0	0	0	0	0	0	0	0	0
H0YA96;D6RAF8;H0Y8G5;Q14103;D6RBQ9;D6RD83	Heterogeneous nuclear ribonucleoprotein D0	HNRNPD	>tr|H0YA96|H0YA96_HUMAN Heterogeneous nuclear ribonucleoprotein D0 (Fragment) OS=Homo sapiens GN=HNRNPD PE=1 SV=1;>tr|D6RAF8|D6RAF8_HUMAN Heterogeneous nuclear ribonucleoprotein D0 (Fragment) OS=Homo sapiens GN=HNRNPD PE=1 SV=1;>tr|H0Y8G5|H0Y8G5_HUMAN Hete	23.811	34826000	1293900	2302200	2082000	2770000	1146500	300530	2220700	458600	886100	1244100	2244700	2707100	749580	2827300	1409500	907110	988680	1394100
D6RAN4;P32969;H0Y9R4;H0Y9V9;E7ESE0	60S ribosomal protein L9	RPL9	>tr|D6RAN4|D6RAN4_HUMAN 60S ribosomal protein L9 (Fragment) OS=Homo sapiens GN=RPL9 PE=1 SV=5;>sp|P32969|RL9_HUMAN 60S ribosomal protein L9 OS=Homo sapiens GN=RPL9 PE=1 SV=1;>tr|H0Y9R4|H0Y9R4_HUMAN 60S ribosomal protein L9 (Fragment) OS=Homo sapiens GN=RPL	20.874	3143500	117680	116850	232040	108370	68933	0	438750	19054	250370	398800	280620	56245	45527	524630	66445	53116	0	313760
D6RAN6;F6SKB8;Q9NVZ3;H0Y970	Adaptin ear-binding coat-associated protein 2	NECAP2	>tr|D6RAN6|D6RAN6_HUMAN Adaptin ear-binding coat-associated protein 2 OS=Homo sapiens GN=NECAP2 PE=1 SV=1;>tr|F6SKB8|F6SKB8_HUMAN Adaptin ear-binding coat-associated protein 2 OS=Homo sapiens GN=NECAP2 PE=1 SV=1;>sp|Q9NVZ3|NECP2_HUMAN Adaptin ear-binding c	11.325	1580900	61081	103060	146150	66643	0	0	361280	0	0	135150	0	0	28029	364080	26309	0	0	28604
D6RAS8;P78412;P78413	Iroquois-class homeodomain protein IRX-6;Iroquois-class homeodomain protein IRX-4	IRX4;IRX6	>tr|D6RAS8|D6RAS8_HUMAN Iroquois-class homeodomain protein IRX-4 (Fragment) OS=Homo sapiens GN=IRX4 PE=1 SV=1;>sp|P78412|IRX6_HUMAN Iroquois-class homeodomain protein IRX-6 OS=Homo sapiens GN=IRX6 PE=2 SV=3;>sp|P78413|IRX4_HUMAN Iroquois-class homeodomain	22.922	0	0	0	0	0	0	0	0	0	0	0	0	0	0	0	0	0	0	0
D6RB66;P48169	Gamma-aminobutyric acid receptor subunit alpha-4	GABRA4	>tr|D6RB66|D6RB66_HUMAN Gamma-aminobutyric acid receptor subunit alpha-4 OS=Homo sapiens GN=GABRA4 PE=4 SV=1;>sp|P48169|GBRA4_HUMAN Gamma-aminobutyric acid receptor subunit alpha-4 OS=Homo sapiens GN=GABRA4 PE=2 SV=2	3.9027	0	0	0	0	0	0	0	0	0	0	0	0	0	0	0	0	0	0	0
D6RB74;Q9P0J6	39S ribosomal protein L36, mitochondrial	MRPL36	>tr|D6RB74|D6RB74_HUMAN 39S ribosomal protein L36, mitochondrial (Fragment) OS=Homo sapiens GN=MRPL36 PE=4 SV=5;>sp|Q9P0J6|RM36_HUMAN 39S ribosomal protein L36, mitochondrial OS=Homo sapiens GN=MRPL36 PE=1 SV=1	4.149	0	0	0	0	0	0	0	0	0	0	0	0	0	0	0	0	0	0	0
D6RC12;D6RBC6;D6RHZ7;D6RHH8;D6RB97;P52306	Rap1 GTPase-GDP dissociation stimulator 1	RAP1GDS1	>tr|D6RC12|D6RC12_HUMAN Rap1 GTPase-GDP dissociation stimulator 1 OS=Homo sapiens GN=RAP1GDS1 PE=1 SV=1;>tr|D6RBC6|D6RBC6_HUMAN Rap1 GTPase-GDP dissociation stimulator 1 OS=Homo sapiens GN=RAP1GDS1 PE=1 SV=1;>tr|D6RHZ7|D6RHZ7_HUMAN Rap1 GTPase-GDP dissocia	4.2078	0	0	0	0	0	0	0	0	0	0	0	0	0	0	0	0	0	0	0
D6RBJ1;P61371	Insulin gene enhancer protein ISL-1	ISL1	>tr|D6RBJ1|D6RBJ1_HUMAN Insulin gene enhancer protein ISL-1 OS=Homo sapiens GN=ISL1 PE=1 SV=1;>sp|P61371|ISL1_HUMAN Insulin gene enhancer protein ISL-1 OS=Homo sapiens GN=ISL1 PE=1 SV=1	36.686	125530	0	0	0	0	0	0	0	0	55245	0	0	0	0	0	0	70283	0	0
D6RBT3;O75380	NADH dehydrogenase [ubiquinone] iron-sulfur protein 6, mitochondrial	NDUFS6	>tr|D6RBT3|D6RBT3_HUMAN NADH dehydrogenase [ubiquinone] iron-sulfur protein 6, mitochondrial OS=Homo sapiens GN=NDUFS6 PE=1 SV=1;>sp|O75380|NDUS6_HUMAN NADH dehydrogenase [ubiquinone] iron-sulfur protein 6, mitochondrial OS=Homo sapiens GN=NDUFS6 PE=1 SV=1	18.751	936140	47116	70312	124100	158620	0	0	41777	0	0	0	158100	0	43034	255270	37803	0	0	0
D6RC04;Q9Y6G5	COMM domain-containing protein 10	COMMD10	>tr|D6RC04|D6RC04_HUMAN COMM domain-containing protein 10 OS=Homo sapiens GN=COMMD10 PE=1 SV=1;>sp|Q9Y6G5|COMDA_HUMAN COMM domain-containing protein 10 OS=Homo sapiens GN=COMMD10 PE=1 SV=1	15.911	554140	0	56458	0	123830	51184	0	0	27221	0	0	62417	25604	22049	73863	0	0	49375	45956
D6RCB6;Q8IUF8	Bifunctional lysine-specific demethylase and histidyl-hydroxylase MINA	MINA	>tr|D6RCB6|D6RCB6_HUMAN Bifunctional lysine-specific demethylase and histidyl-hydroxylase MINA (Fragment) OS=Homo sapiens GN=MINA PE=1 SV=1;>sp|Q8IUF8|MINA_HUMAN Bifunctional lysine-specific demethylase and histidyl-hydroxylase MINA OS=Homo sapiens GN=MINA	12.413	0	0	0	0	0	0	0	0	0	0	0	0	0	0	0	0	0	0	0
D6RCK3		MOB1B	>tr|D6RCK3|D6RCK3_HUMAN MOB kinase activator 1B (Fragment) OS=Homo sapiens GN=MOB1B PE=4 SV=1	14.631	0	0	0	0	0	0	0	0	0	0	0	0	0	0	0	0	0	0	0
E5RIJ3;D6RCM8;O95379	Tumor necrosis factor alpha-induced protein 8	TNFAIP8	>tr|E5RIJ3|E5RIJ3_HUMAN Tumor necrosis factor alpha-induced protein 8 (Fragment) OS=Homo sapiens GN=TNFAIP8 PE=1 SV=1;>tr|D6RCM8|D6RCM8_HUMAN Tumor necrosis factor alpha-induced protein 8 OS=Homo sapiens GN=TNFAIP8 PE=1 SV=1;>sp|O95379|TFIP8_HUMAN Tumor ne	7.935	3672200	40120	0	292380	0	154160	0	1023900	0	63612	247620	982900	0	165160	542530	112750	0	0	47070
D6RCP8;O43766	Lipoyl synthase, mitochondrial	LIAS	>tr|D6RCP8|D6RCP8_HUMAN Lipoyl synthase, mitochondrial OS=Homo sapiens GN=LIAS PE=1 SV=1;>sp|O43766|LIAS_HUMAN Lipoyl synthase, mitochondrial OS=Homo sapiens GN=LIAS PE=1 SV=3	27.509	0	0	0	0	0	0	0	0	0	0	0	0	0	0	0	0	0	0	0
D6RCQ0		EEF1E1	>tr|D6RCQ0|D6RCQ0_HUMAN Eukaryotic translation elongation factor 1 epsilon-1 (Fragment) OS=Homo sapiens GN=EEF1E1 PE=4 SV=1	10.424	0	0	0	0	0	0	0	0	0	0	0	0	0	0	0	0	0	0	0
D6RD69;Q9Y6B6;D6R9R5;Q9H029;X1WI22;D6RAA2;Q5SQT8;D6RDB2	GTP-binding protein SAR1b	SAR1B;DKFZp434B2017	>tr|D6RD69|D6RD69_HUMAN GTP-binding protein SAR1b (Fragment) OS=Homo sapiens GN=SAR1B PE=1 SV=1;>sp|Q9Y6B6|SAR1B_HUMAN GTP-binding protein SAR1b OS=Homo sapiens GN=SAR1B PE=1 SV=1;>tr|D6R9R5|D6R9R5_HUMAN GTP-binding protein SAR1b (Fragment) OS=Homo sapiens	19.047	622400	0	43304	0	0	0	0	86040	0	115550	0	114190	100130	0	70390	0	20564	37914	0
D6RDH5;O14610	Guanine nucleotide-binding protein subunit gamma;Guanine nucleotide-binding protein G(I)/G(S)/G(O) subunit gamma-T2	GNGT2	>tr|D6RDH5|D6RDH5_HUMAN Guanine nucleotide-binding protein subunit gamma OS=Homo sapiens GN=GNGT2 PE=1 SV=1;>sp|O14610|GBGT2_HUMAN Guanine nucleotide-binding protein G(I)/G(S)/G(O) subunit gamma-T2 OS=Homo sapiens GN=GNGT2 PE=2 SV=1	10.011	0	0	0	0	0	0	0	0	0	0	0	0	0	0	0	0	0	0	0
F8WEV0;D6RDI8;Q709F0	Acyl-CoA dehydrogenase family member 11	ACAD11	>tr|F8WEV0|F8WEV0_HUMAN Acyl-CoA dehydrogenase family member 11 OS=Homo sapiens GN=ACAD11 PE=1 SV=2;>tr|D6RDI8|D6RDI8_HUMAN Acyl-CoA dehydrogenase family member 11 OS=Homo sapiens GN=ACAD11 PE=1 SV=2;>sp|Q709F0|ACD11_HUMAN Acyl-CoA dehydrogenase family mem	48.917	0	0	0	0	0	0	0	0	0	0	0	0	0	0	0	0	0	0	0
H0Y9W6;D6REA0;O75879	Glutamyl-tRNA(Gln) amidotransferase subunit B, mitochondrial	GATB;PET112	>tr|H0Y9W6|H0Y9W6_HUMAN Glutamyl-tRNA(Gln) amidotransferase subunit B, mitochondrial (Fragment) OS=Homo sapiens GN=GATB PE=1 SV=1;>tr|D6REA0|D6REA0_HUMAN Glutamyl-tRNA(Gln) amidotransferase subunit B, mitochondrial OS=Homo sapiens GN=PET112 PE=1 SV=1;>sp|O	14.898	0	0	0	0	0	0	0	0	0	0	0	0	0	0	0	0	0	0	0
D6REB0;D6RBF9;Q13137	Calcium-binding and coiled-coil domain-containing protein 2	CALCOCO2	>tr|D6REB0|D6REB0_HUMAN Calcium-binding and coiled-coil domain-containing protein 2 (Fragment) OS=Homo sapiens GN=CALCOCO2 PE=1 SV=1;>tr|D6RBF9|D6RBF9_HUMAN Calcium-binding and coiled-coil domain-containing protein 2 (Fragment) OS=Homo sapiens GN=CALCOCO2	30.832	12250	0	0	0	0	0	12250	0	0	0	0	0	0	0	0	0	0	0	0
D6RF35;P02774;D6RBJ7;D6RF20;CON__Q3MHN5;CON__ENSEMBL:ENSBTAP00000018229	Vitamin D-binding protein	GC	>tr|D6RF35|D6RF35_HUMAN Vitamin D-binding protein OS=Homo sapiens GN=GC PE=1 SV=1;>sp|P02774|VTDB_HUMAN Vitamin D-binding protein OS=Homo sapiens GN=GC PE=1 SV=1;>tr|D6RBJ7|D6RBJ7_HUMAN Vitamin D-binding protein OS=Homo sapiens GN=GC PE=1 SV=1	53.02	2127500	7157.2	25577	105670	100850	33672	61432	212110	19437	117940	84187	262390	40676	149610	50886	70256	0	123210	7651.3
D6RF44		HNRNPD	>tr|D6RF44|D6RF44_HUMAN Heterogeneous nuclear ribonucleoprotein D0 (Fragment) OS=Homo sapiens GN=HNRNPD PE=1 SV=5	12.64	0	0	0	0	0	0	0	0	0	0	0	0	0	0	0	0	0	0	0
D6RFH4;H3BUX2;J3KNF8;O43169	Cytochrome b5 type B	CYB5B	>tr|D6RFH4|D6RFH4_HUMAN Cytochrome b5 type B OS=Homo sapiens GN=CYB5B PE=1 SV=1;>tr|H3BUX2|H3BUX2_HUMAN Cytochrome b5 type B OS=Homo sapiens GN=CYB5B PE=1 SV=1;>tr|J3KNF8|J3KNF8_HUMAN Cytochrome b5 type B OS=Homo sapiens GN=CYB5B PE=1 SV=1;>sp|O43169|CYB5B	14.846	7487200	252230	322910	1211600	53176	126020	53214	1364900	0	720830	0	232280	395070	48894	841410	1459900	198690	0	0
D6RFL1		CANX	>tr|D6RFL1|D6RFL1_HUMAN Calnexin (Fragment) OS=Homo sapiens GN=CANX PE=1 SV=1	15.16	0	0	0	0	0	0	0	0	0	0	0	0	0	0	0	0	0	0	0
D6RG00		UBE2V1	>tr|D6RG00|D6RG00_HUMAN HCG2018358, isoform CRA_d OS=Homo sapiens GN=UBE2V1 PE=4 SV=2	10.171	14450	0	14450	0	0	0	0	0	0	0	0	0	0	0	0	0	0	0	0
D6RG15;Q6IBS0;F8W1Q9;H0Y858	Twinfilin-2	TWF2	>tr|D6RG15|D6RG15_HUMAN Twinfilin-2 OS=Homo sapiens GN=TWF2 PE=1 SV=1;>sp|Q6IBS0|TWF2_HUMAN Twinfilin-2 OS=Homo sapiens GN=TWF2 PE=1 SV=2	28.882	2777100	94678	266360	242810	213360	98727	18260	345820	10844	21676	156380	184870	12965	90510	334420	234510	149910	173650	117650
D6RG18		CCNH	>tr|D6RG18|D6RG18_HUMAN Cyclin-H OS=Homo sapiens GN=CCNH PE=1 SV=1	29.548	0	0	0	0	0	0	0	0	0	0	0	0	0	0	0	0	0	0	0
D6RGE2;Q96CN7	Isochorismatase domain-containing protein 1	ISOC1	>tr|D6RGE2|D6RGE2_HUMAN Isochorismatase domain-containing protein 1 (Fragment) OS=Homo sapiens GN=ISOC1 PE=1 SV=1;>sp|Q96CN7|ISOC1_HUMAN Isochorismatase domain-containing protein 1 OS=Homo sapiens GN=ISOC1 PE=1 SV=3	20.239	1134900	59575	48571	0	28597	24550	0	293930	53462	151650	16951	33465	43808	0	55580	70000	0	65978	0
D6RGG3;Q99715;A0A087X0A8;H0Y4P7;H0Y5N9;H0Y991	Collagen alpha-1(XII) chain	COL12A1	>tr|D6RGG3|D6RGG3_HUMAN Collagen alpha-1(XII) chain OS=Homo sapiens GN=COL12A1 PE=1 SV=1;>sp|Q99715|COCA1_HUMAN Collagen alpha-1(XII) chain OS=Homo sapiens GN=COL12A1 PE=1 SV=2	333.2	2250800	2828.1	769020	0	133610	46561	13315	229550	16836	5374	13183	159630	0	299820	99023	1095.9	0	98475	98495
D6RGI5		ANKH	>tr|D6RGI5|D6RGI5_HUMAN Progressive ankylosis protein homolog OS=Homo sapiens GN=ANKH PE=1 SV=1	13.819	0	0	0	0	0	0	0	0	0	0	0	0	0	0	0	0	0	0	0
D6RHW1;D6RIY1;D6RGK3;D6RIV9;D6RIE8;Q16594	Transcription initiation factor TFIID subunit 9	TAF9	>tr|D6RHW1|D6RHW1_HUMAN Adenylate kinase isoenzyme 6 (Fragment) OS=Homo sapiens GN=AK6 PE=1 SV=3;>tr|D6RIY1|D6RIY1_HUMAN Adenylate kinase isoenzyme 6 (Fragment) OS=Homo sapiens GN=AK6 PE=1 SV=3;>tr|D6RGK3|D6RGK3_HUMAN Adenylate kinase isoenzyme 6 (Fragment	11.57	0	0	0	0	0	0	0	0	0	0	0	0	0	0	0	0	0	0	0
D6RIE3;D6RGV5;H0UI06;P14406;D6R9C3	Cytochrome c oxidase subunit 7A2, mitochondrial	COX7A2	>tr|D6RIE3|D6RIE3_HUMAN Cytochrome c oxidase subunit 7A2, mitochondrial OS=Homo sapiens GN=COX7A2 PE=1 SV=1;>tr|D6RGV5|D6RGV5_HUMAN Cytochrome c oxidase subunit 7A2, mitochondrial (Fragment) OS=Homo sapiens GN=COX7A2 PE=1 SV=1;>tr|H0UI06|H0UI06_HUMAN Cytoc	10.264	6090500	57601	325080	204430	585410	270990	72785	277190	0	362840	585110	339560	1261700	331580	352240	159800	226950	0	263580
D6RGZ3;Q8N1W1	Rho guanine nucleotide exchange factor 28	ARHGEF28	>tr|D6RGZ3|D6RGZ3_HUMAN Rho guanine nucleotide exchange factor 28 OS=Homo sapiens GN=ARHGEF28 PE=1 SV=1;>sp|Q8N1W1|ARG28_HUMAN Rho guanine nucleotide exchange factor 28 OS=Homo sapiens GN=ARHGEF28 PE=1 SV=3	73.854	1259.7	0	0	0	0	0	0	0	0	0	0	0	1259.7	0	0	0	0	0	0
Q5FC05;D6RH03;P40189	Interleukin-6 receptor subunit beta	IL6ST	>tr|Q5FC05|Q5FC05_HUMAN IL6ST nirs variant 3 OS=Homo sapiens GN=IL6ST PE=1 SV=1;>tr|D6RH03|D6RH03_HUMAN Interleukin-6 receptor subunit beta OS=Homo sapiens GN=IL6ST PE=1 SV=1;>sp|P40189|IL6RB_HUMAN Interleukin-6 receptor subunit beta OS=Homo sapiens GN=IL6	23.033	0	0	0	0	0	0	0	0	0	0	0	0	0	0	0	0	0	0	0
D6RH10;D6RJD7;O95263	High affinity cAMP-specific and IBMX-insensitive 3,5-cyclic phosphodiesterase 8B	PDE8B	>tr|D6RH10|D6RH10_HUMAN High affinity cAMP-specific and IBMX-insensitive 3,5-cyclic phosphodiesterase 8B (Fragment) OS=Homo sapiens GN=PDE8B PE=1 SV=1;>tr|D6RJD7|D6RJD7_HUMAN High affinity cAMP-specific and IBMX-insensitive 3,5-cyclic phosphodiesterase	12.744	0	0	0	0	0	0	0	0	0	0	0	0	0	0	0	0	0	0	0
E5RJ73;D6RJC7;D6RH20;G5EA06;Q92552	28S ribosomal protein S27, mitochondrial	MRPS27	>tr|E5RJ73|E5RJ73_HUMAN 28S ribosomal protein S27, mitochondrial OS=Homo sapiens GN=MRPS27 PE=1 SV=1;>tr|D6RJC7|D6RJC7_HUMAN 28S ribosomal protein S27, mitochondrial OS=Homo sapiens GN=MRPS27 PE=1 SV=1;>tr|D6RH20|D6RH20_HUMAN 28S ribosomal protein S27, mit	10.844	0	0	0	0	0	0	0	0	0	0	0	0	0	0	0	0	0	0	0
D6RIE5;Q9ULK6	RING finger protein 150	RNF150	>tr|D6RIE5|D6RIE5_HUMAN RING finger protein 150 (Fragment) OS=Homo sapiens GN=RNF150 PE=1 SV=1;>sp|Q9ULK6|RN150_HUMAN RING finger protein 150 OS=Homo sapiens GN=RNF150 PE=2 SV=2	25.751	0	0	0	0	0	0	0	0	0	0	0	0	0	0	0	0	0	0	0
D6RII0		MZB1	>tr|D6RII0|D6RII0_HUMAN Marginal zone B- and B1-cell-specific protein OS=Homo sapiens GN=MZB1 PE=1 SV=1	8.2684	33946	0	0	0	0	0	0	0	0	0	0	0	0	0	0	0	0	0	33946
D6RIR7		BTNL8	>tr|D6RIR7|D6RIR7_HUMAN Butyrophilin-like protein 8 OS=Homo sapiens GN=BTNL8 PE=1 SV=1	33.802	0	0	0	0	0	0	0	0	0	0	0	0	0	0	0	0	0	0	0
D6RJ90		COMMD10	>tr|D6RJ90|D6RJ90_HUMAN COMM domain containing 10, isoform CRA_b OS=Homo sapiens GN=COMMD10 PE=1 SV=1	21.529	0	0	0	0	0	0	0	0	0	0	0	0	0	0	0	0	0	0	0
D6RJF6;H7BYT6;E7EQZ6;E7EQ14;Q8NA56	Tetratricopeptide repeat protein 29	TTC29	>tr|D6RJF6|D6RJF6_HUMAN Tetratricopeptide repeat protein 29 (Fragment) OS=Homo sapiens GN=TTC29 PE=4 SV=1;>tr|H7BYT6|H7BYT6_HUMAN Tetratricopeptide repeat protein 29 OS=Homo sapiens GN=TTC29 PE=4 SV=1;>tr|E7EQZ6|E7EQZ6_HUMAN Tetratricopeptide repeat protei	2.8525	0	0	0	0	0	0	0	0	0	0	0	0	0	0	0	0	0	0	0
E5RJ57;D7R528;D7R525;J3KNK1;P45984	Mitogen-activated protein kinase 9	MAPK9	>tr|E5RJ57|E5RJ57_HUMAN Mitogen-activated protein kinase 9 (Fragment) OS=Homo sapiens GN=MAPK9 PE=1 SV=5;>tr|D7R528|D7R528_HUMAN Mitogen-activated protein kinase 9 OS=Homo sapiens GN=MAPK9 PE=1 SV=1;>tr|D7R525|D7R525_HUMAN Mitogen-activated protein kinase	11.678	0	0	0	0	0	0	0	0	0	0	0	0	0	0	0	0	0	0	0
E1CKY7;O60237	Protein phosphatase 1 regulatory subunit 12B	sm-M20;PPP1R12B	>tr|E1CKY7|E1CKY7_HUMAN Protein phosphatase 1 regulatory subunit 12B OS=Homo sapiens GN=sm-M20 PE=1 SV=1;>sp|O60237|MYPT2_HUMAN Protein phosphatase 1 regulatory subunit 12B OS=Homo sapiens GN=PPP1R12B PE=1 SV=2	21.367	1455500	22027	52481	0	0	24284	24160	19295	53415	0	0	0	0	0	0	27903	16082	14262	0
E2QRF9;O75496	Geminin	GMNN	>tr|E2QRF9|E2QRF9_HUMAN Geminin (Fragment) OS=Homo sapiens GN=GMNN PE=1 SV=1;>sp|O75496|GEMI_HUMAN Geminin OS=Homo sapiens GN=GMNN PE=1 SV=1	20.539	0	0	0	0	0	0	0	0	0	0	0	0	0	0	0	0	0	0	0
E3W982;Q8TDG4	Helicase POLQ-like	HELQ	>tr|E3W982|E3W982_HUMAN Helicase POLQ-like OS=Homo sapiens GN=HELQ PE=1 SV=1;>sp|Q8TDG4|HELQ_HUMAN Helicase POLQ-like OS=Homo sapiens GN=HELQ PE=1 SV=2	54.516	0	0	0	0	0	0	0	0	0	0	0	0	0	0	0	0	0	0	0
H7C5M8;E3W994;H0Y5T1;J3KR49;F8WA11;E7ERI8;E7EW49;O75122;Q7Z460	CLIP-associating protein 2;CLIP-associating protein 1	CLASP2;CLASP1	>tr|H7C5M8|H7C5M8_HUMAN CLIP-associating protein 2 (Fragment) OS=Homo sapiens GN=CLASP2 PE=1 SV=1;>tr|E3W994|E3W994_HUMAN CLIP-associating protein 2 OS=Homo sapiens GN=CLASP2 PE=1 SV=2;>tr|H0Y5T1|H0Y5T1_HUMAN CLIP-associating protein 1 (Fragment) OS=Homo s	24.775	0	0	0	0	0	0	0	0	0	0	0	0	0	0	0	0	0	0	0
E5RIE3;E5RFE4;Q56NI9	N-acetyltransferase ESCO2	ESCO2	>tr|E5RIE3|E5RIE3_HUMAN N-acetyltransferase ESCO2 (Fragment) OS=Homo sapiens GN=ESCO2 PE=1 SV=1;>tr|E5RFE4|E5RFE4_HUMAN N-acetyltransferase ESCO2 OS=Homo sapiens GN=ESCO2 PE=1 SV=1;>sp|Q56NI9|ESCO2_HUMAN N-acetyltransferase ESCO2 OS=Homo sapiens GN=ESCO2 P	21.729	0	0	0	0	0	0	0	0	0	0	0	0	0	0	0	0	0	0	0
E5RFF8		FBXO16	>tr|E5RFF8|E5RFF8_HUMAN F-box only protein 16 OS=Homo sapiens GN=FBXO16 PE=1 SV=1	40.206	0	0	0	0	0	0	0	0	0	0	0	0	0	0	0	0	0	0	0
E5RFG9;Q6NT32	Carboxylic ester hydrolase;Carboxylesterase 5A	CES5A	>tr|E5RFG9|E5RFG9_HUMAN Carboxylic ester hydrolase OS=Homo sapiens GN=CES5A PE=1 SV=1;>sp|Q6NT32|EST5A_HUMAN Carboxylesterase 5A OS=Homo sapiens GN=CES5A PE=2 SV=1	60.637	0	0	0	0	0	0	0	0	0	0	0	0	0	0	0	0	0	0	0
E5RFH8;E5RJZ1;O14548	Cytochrome c oxidase subunit 7A-related protein, mitochondrial	COX7A2L	>tr|E5RFH8|E5RFH8_HUMAN Cytochrome c oxidase subunit 7A-related protein, mitochondrial OS=Homo sapiens GN=COX7A2L PE=1 SV=1;>tr|E5RJZ1|E5RJZ1_HUMAN Cytochrome c oxidase subunit 7A-related protein, mitochondrial OS=Homo sapiens GN=COX7A2L PE=1 SV=1;>sp|O145	4.444	0	0	0	0	0	0	0	0	0	0	0	0	0	0	0	0	0	0	0
E5RFX8;E5RI39;G5E954;H0YBQ5;J3KP90;E5RFK5;P24863	Cyclin-C	CCNC	>tr|E5RFX8|E5RFX8_HUMAN Cyclin-C (Fragment) OS=Homo sapiens GN=CCNC PE=1 SV=1;>tr|E5RI39|E5RI39_HUMAN Cyclin-C (Fragment) OS=Homo sapiens GN=CCNC PE=1 SV=1;>tr|G5E954|G5E954_HUMAN Cyclin C, isoform CRA_c OS=Homo sapiens GN=CCNC PE=1 SV=1;>tr|H0YBQ5|H0YBQ5_	19.13	0	0	0	0	0	0	0	0	0	0	0	0	0	0	0	0	0	0	0
E5RK27;E5RFP6;E5RJN6;E5RHZ6;Q9Y277	Voltage-dependent anion-selective channel protein 3	VDAC3	>tr|E5RK27|E5RK27_HUMAN Voltage-dependent anion-selective channel protein 3 (Fragment) OS=Homo sapiens GN=VDAC3 PE=1 SV=1;>tr|E5RFP6|E5RFP6_HUMAN Voltage-dependent anion-selective channel protein 3 OS=Homo sapiens GN=VDAC3 PE=1 SV=1;>tr|E5RJN6|E5RJN6_HUMAN	11.854	0	0	0	0	0	0	0	0	0	0	0	0	0	0	0	0	0	0	0
E5RFQ3		RUNX1T1	>tr|E5RFQ3|E5RFQ3_HUMAN Protein CBFA2T1 (Fragment) OS=Homo sapiens GN=RUNX1T1 PE=1 SV=1	2.9543	0	0	0	0	0	0	0	0	0	0	0	0	0	0	0	0	0	0	0
E5RFR7		TPD52	>tr|E5RFR7|E5RFR7_HUMAN Tumor protein D52 OS=Homo sapiens GN=TPD52 PE=1 SV=1	12.389	93647	0	0	0	0	0	0	0	0	0	0	0	93647	0	0	0	0	0	0
E5RI53;H0YAW7;E5RFU2;P34913	Bifunctional epoxide hydrolase 2;Cytosolic epoxide hydrolase 2;Lipid-phosphate phosphatase	EPHX2	>tr|E5RI53|E5RI53_HUMAN Bifunctional epoxide hydrolase 2 (Fragment) OS=Homo sapiens GN=EPHX2 PE=1 SV=1;>tr|H0YAW7|H0YAW7_HUMAN Bifunctional epoxide hydrolase 2 (Fragment) OS=Homo sapiens GN=EPHX2 PE=1 SV=1;>tr|E5RFU2|E5RFU2_HUMAN Bifunctional epoxide hydro	17.578	0	0	0	0	0	0	0	0	0	0	0	0	0	0	0	0	0	0	0
E5RIH6;E5RJT5;E5RFU8;Q5SW79	Centrosomal protein of 170 kDa	CEP170	>tr|E5RIH6|E5RIH6_HUMAN Centrosomal protein of 170 kDa (Fragment) OS=Homo sapiens GN=CEP170 PE=1 SV=1;>tr|E5RJT5|E5RJT5_HUMAN Centrosomal protein of 170 kDa (Fragment) OS=Homo sapiens GN=CEP170 PE=1 SV=1;>tr|E5RFU8|E5RFU8_HUMAN Centrosomal protein of 170 k	10.095	0	0	0	0	0	0	0	0	0	0	0	0	0	0	0	0	0	0	0
E5RFX7;E5RG77;O94903	Proline synthase co-transcribed bacterial homolog protein	PROSC	>tr|E5RFX7|E5RFX7_HUMAN Proline synthase co-transcribed bacterial homolog protein (Fragment) OS=Homo sapiens GN=PROSC PE=1 SV=1;>tr|E5RG77|E5RG77_HUMAN Proline synthase co-transcribed bacterial homolog protein (Fragment) OS=Homo sapiens GN=PROSC PE=1 SV=1;	15.34	208290	0	56211	0	0	0	0	0	0	0	42449	0	0	0	109630	0	0	0	0
E5RFX9;E5RHY4;H3BNF8;E5RI85;Q9UQ07	MAPK/MAK/MRK overlapping kinase	MOK	>tr|E5RFX9|E5RFX9_HUMAN MAPK/MAK/MRK overlapping kinase OS=Homo sapiens GN=MOK PE=4 SV=1;>tr|E5RHY4|E5RHY4_HUMAN MAPK/MAK/MRK overlapping kinase OS=Homo sapiens GN=MOK PE=4 SV=1;>tr|H3BNF8|H3BNF8_HUMAN MAPK/MAK/MRK overlapping kinase OS=Homo sapiens GN=MOK	5.151	0	0	0	0	0	0	0	0	0	0	0	0	0	0	0	0	0	0	0
E5RG62		TATDN1	>tr|E5RG62|E5RG62_HUMAN Putative deoxyribonuclease TATDN1 (Fragment) OS=Homo sapiens GN=TATDN1 PE=1 SV=1	10.862	0	0	0	0	0	0	0	0	0	0	0	0	0	0	0	0	0	0	0
E5RGS4;O60925	Prefoldin subunit 1	PFDN1	>tr|E5RGS4|E5RGS4_HUMAN Prefoldin subunit 1 OS=Homo sapiens GN=PFDN1 PE=1 SV=1;>sp|O60925|PFD1_HUMAN Prefoldin subunit 1 OS=Homo sapiens GN=PFDN1 PE=1 SV=2	13.466	539060	25379	44613	69186	66291	0	0	9621	8911	16645	37691	0	0	19145	60793	38087	32243	0	11182
E5RH21;Q9NUQ2	1-acyl-sn-glycerol-3-phosphate acyltransferase epsilon	AGPAT5	>tr|E5RH21|E5RH21_HUMAN 1-acyl-sn-glycerol-3-phosphate acyltransferase epsilon OS=Homo sapiens GN=AGPAT5 PE=1 SV=1;>sp|Q9NUQ2|PLCE_HUMAN 1-acyl-sn-glycerol-3-phosphate acyltransferase epsilon OS=Homo sapiens GN=AGPAT5 PE=1 SV=3	10.203	0	0	0	0	0	0	0	0	0	0	0	0	0	0	0	0	0	0	0
E5RH53;E5RJC7;E5RJV0;E5RGC8;H0YC27;H0YAP5;H0YC67;H0YBD9;H0YB03;Q96DB5	Regulator of microtubule dynamics protein 1	RMDN1	>tr|E5RH53|E5RH53_HUMAN Regulator of microtubule dynamics protein 1 OS=Homo sapiens GN=RMDN1 PE=1 SV=1;>tr|E5RJC7|E5RJC7_HUMAN Regulator of microtubule dynamics protein 1 OS=Homo sapiens GN=RMDN1 PE=4 SV=1;>tr|E5RJV0|E5RJV0_HUMAN Regulator of microtubule d	28.633	8386.2	0	0	0	0	0	0	0	0	0	0	0	0	0	0	0	0	0	0
E5RHG8;Q15369;R4GMY8	Transcription elongation factor B polypeptide 1	TCEB1	>tr|E5RHG8|E5RHG8_HUMAN Transcription elongation factor B polypeptide 1 (Fragment) OS=Homo sapiens GN=TCEB1 PE=1 SV=1;>sp|Q15369|ELOC_HUMAN Transcription elongation factor B polypeptide 1 OS=Homo sapiens GN=TCEB1 PE=1 SV=1;>tr|R4GMY8|R4GMY8_HUMAN Transcrip	9.9601	424550	16781	76345	0	67375	0	0	75465	19002	0	0	0	52720	0	64413	0	0	0	18221
E5RHH7;E5RHT6;F8W1U7;Q8N6T3	ADP-ribosylation factor GTPase-activating protein 1	ARFGAP1	>tr|E5RHH7|E5RHH7_HUMAN ADP-ribosylation factor GTPase-activating protein 1 (Fragment) OS=Homo sapiens GN=ARFGAP1 PE=1 SV=1;>tr|E5RHT6|E5RHT6_HUMAN ADP-ribosylation factor GTPase-activating protein 1 (Fragment) OS=Homo sapiens GN=ARFGAP1 PE=1 SV=2;>tr|F8W1	16.436	0	0	0	0	0	0	0	0	0	0	0	0	0	0	0	0	0	0	0
E5RJ66;E5RHQ9;Q6ZNQ3	Leucine-rich repeat-containing protein 69	LRRC69	>tr|E5RJ66|E5RJ66_HUMAN Leucine-rich repeat-containing protein 69 (Fragment) OS=Homo sapiens GN=LRRC69 PE=4 SV=1;>tr|E5RHQ9|E5RHQ9_HUMAN Leucine-rich repeat-containing protein 69 OS=Homo sapiens GN=LRRC69 PE=4 SV=1;>sp|Q6ZNQ3|LRC69_HUMAN Leucine-rich repea	5.3886	0	0	0	0	0	0	0	0	0	0	0	0	0	0	0	0	0	0	0
E5RHW4;O94905;B0QZ43;O75477;E5RJ09	Erlin-2;Erlin-1	ERLIN2;ERLIN1	>tr|E5RHW4|E5RHW4_HUMAN Erlin-2 (Fragment) OS=Homo sapiens GN=ERLIN2 PE=1 SV=1;>sp|O94905|ERLN2_HUMAN Erlin-2 OS=Homo sapiens GN=ERLIN2 PE=1 SV=1;>tr|B0QZ43|B0QZ43_HUMAN Erlin-1 (Fragment) OS=Homo sapiens GN=ERLIN1 PE=1 SV=1;>sp|O75477|ERLN1_HUMAN Erlin-1	37.725	31122	0	6217.3	0	0	0	0	0	0	0	0	0	0	0	0	0	3497.5	0	0
E5RI56			>tr|E5RI56|E5RI56_HUMAN Uncharacterized protein (Fragment) OS=Homo sapiens PE=1 SV=1	10.271	58455	0	0	0	58455	0	0	0	0	0	0	0	0	0	0	0	0	0	0
E5RI94;E7EWW7;E7ERK7;Q96DN5	TBC1 domain family member 31	TBC1D31	>tr|E5RI94|E5RI94_HUMAN TBC1 domain family member 31 OS=Homo sapiens GN=TBC1D31 PE=1 SV=1;>tr|E7EWW7|E7EWW7_HUMAN TBC1 domain family member 31 OS=Homo sapiens GN=TBC1D31 PE=1 SV=1;>tr|E7ERK7|E7ERK7_HUMAN TBC1 domain family member 31 OS=Homo sapiens GN=TBC1	73.395	0	0	0	0	0	0	0	0	0	0	0	0	0	0	0	0	0	0	0
E5RI99;P62888;E5RJH3;A0A0C4DH44;A0A0B4J213	60S ribosomal protein L30	RPL30	>tr|E5RI99|E5RI99_HUMAN 60S ribosomal protein L30 (Fragment) OS=Homo sapiens GN=RPL30 PE=1 SV=1;>sp|P62888|RL30_HUMAN 60S ribosomal protein L30 OS=Homo sapiens GN=RPL30 PE=1 SV=2;>tr|E5RJH3|E5RJH3_HUMAN 60S ribosomal protein L30 OS=Homo sapiens GN=RPL30 PE	12.656	24369000	283660	467270	770090	2347600	1256900	0	533530	190990	1544100	398200	4092300	1462200	1369200	3609000	830560	1264700	1050800	1629300
E5RII1;E5RJ15;J3KPV1		CHCHD7	>tr|E5RII1|E5RII1_HUMAN Coiled-coil-helix-coiled-coil-helix domain-containing protein 7 OS=Homo sapiens GN=CHCHD7 PE=1 SV=1;>tr|E5RJ15|E5RJ15_HUMAN Coiled-coil-helix-coiled-coil-helix domain-containing protein 7 OS=Homo sapiens GN=CHCHD7 PE=4 SV=1;>tr|J3KP	7.3613	0	0	0	0	0	0	0	0	0	0	0	0	0	0	0	0	0	0	0
H0YBW4;E5RIM3;Q9Y263	Phospholipase A-2-activating protein	PLAA	>tr|H0YBW4|H0YBW4_HUMAN Phospholipase A-2-activating protein (Fragment) OS=Homo sapiens GN=PLAA PE=1 SV=1;>tr|E5RIM3|E5RIM3_HUMAN Phospholipase A-2-activating protein OS=Homo sapiens GN=PLAA PE=1 SV=1;>sp|Q9Y263|PLAP_HUMAN Phospholipase A-2-activating prot	31.382	0	0	0	0	0	0	0	0	0	0	0	0	0	0	0	0	0	0	0
E5RIR6;E7EVN3;Q9H169	Stathmin-4	STMN4	>tr|E5RIR6|E5RIR6_HUMAN Stathmin-4 OS=Homo sapiens GN=STMN4 PE=1 SV=1;>tr|E7EVN3|E7EVN3_HUMAN Stathmin-4 OS=Homo sapiens GN=STMN4 PE=1 SV=1;>sp|Q9H169|STMN4_HUMAN Stathmin-4 OS=Homo sapiens GN=STMN4 PE=2 SV=1	27.043	0	0	0	0	0	0	0	0	0	0	0	0	0	0	0	0	0	0	0
E5RIW3;E5RJD8;O75347;E5RHG6;E5RIX8	Tubulin-specific chaperone A	TBCA	>tr|E5RIW3|E5RIW3_HUMAN Tubulin-specific chaperone A OS=Homo sapiens GN=TBCA PE=1 SV=1;>tr|E5RJD8|E5RJD8_HUMAN Tubulin-specific chaperone A OS=Homo sapiens GN=TBCA PE=1 SV=1;>sp|O75347|TBCA_HUMAN Tubulin-specific chaperone A OS=Homo sapiens GN=TBCA PE=1 SV	10.08	2318200	35779	182000	75798	316790	66204	0	564960	0	0	85642	239290	52545	48713	339230	77849	18851	0	0
E5RJ37;P07948	Tyrosine-protein kinase Lyn	LYN	>tr|E5RJ37|E5RJ37_HUMAN Tyrosine-protein kinase Lyn (Fragment) OS=Homo sapiens GN=LYN PE=1 SV=1;>sp|P07948|LYN_HUMAN Tyrosine-protein kinase Lyn OS=Homo sapiens GN=LYN PE=1 SV=3	17.137	0	0	0	0	0	0	0	0	0	0	0	0	0	0	0	0	0	0	0
E5RJI8;E5RJF6		CA1	>tr|E5RJI8|E5RJI8_HUMAN Carbonic anhydrase 1 (Fragment) OS=Homo sapiens GN=CA1 PE=1 SV=5;>tr|E5RJF6|E5RJF6_HUMAN Carbonic anhydrase 1 (Fragment) OS=Homo sapiens GN=CA1 PE=1 SV=1	15.138	0	0	0	0	0	0	0	0	0	0	0	0	0	0	0	0	0	0	0
E5RJR5;P63208;E5RGM3;E7ERH2;F8W8N3;E5RHM3;E5RGM4	S-phase kinase-associated protein 1	SKP1	>tr|E5RJR5|E5RJR5_HUMAN S-phase kinase-associated protein 1 OS=Homo sapiens GN=SKP1 PE=1 SV=1;>sp|P63208|SKP1_HUMAN S-phase kinase-associated protein 1 OS=Homo sapiens GN=SKP1 PE=1 SV=2;>tr|E5RGM3|E5RGM3_HUMAN S-phase kinase-associated protein 1 (Fragment)	18.72	604790	21503	157670	36252	86770	0	0	246400	0	0	29039	0	27159	0	0	0	0	0	0
E5RJV1		PPP2R2A	>tr|E5RJV1|E5RJV1_HUMAN Serine/threonine-protein phosphatase 2A 55 kDa regulatory subunit B alpha isoform (Fragment) OS=Homo sapiens GN=PPP2R2A PE=4 SV=1	1.6359	0	0	0	0	0	0	0	0	0	0	0	0	0	0	0	0	0	0	0
E5RK35		TPD52	>tr|E5RK35|E5RK35_HUMAN Tumor protein D52 OS=Homo sapiens GN=TPD52 PE=1 SV=1	6.327	NaN	NaN	NaN	NaN	NaN	NaN	NaN	NaN	NaN	NaN	NaN	NaN	NaN	NaN	NaN	NaN	NaN	NaN	NaN
E5RK69	Annexin	ANXA6	>tr|E5RK69|E5RK69_HUMAN Annexin OS=Homo sapiens GN=ANXA6 PE=1 SV=1	51.776	7237.1	0	0	0	0	0	0	0	0	0	0	0	0	0	7237.1	0	0	0	0
E7EM83;Q92932	Protein-tyrosine-phosphatase;Receptor-type tyrosine-protein phosphatase N2	PTPRN2	>tr|E7EM83|E7EM83_HUMAN Protein-tyrosine-phosphatase OS=Homo sapiens GN=PTPRN2 PE=1 SV=1;>sp|Q92932|PTPR2_HUMAN Receptor-type tyrosine-protein phosphatase N2 OS=Homo sapiens GN=PTPRN2 PE=1 SV=2	106.99	0	0	0	0	0	0	0	0	0	0	0	0	0	0	0	0	0	0	0
E7EMB1;Q9UH65	Switch-associated protein 70	SWAP70	>tr|E7EMB1|E7EMB1_HUMAN Switch-associated protein 70 OS=Homo sapiens GN=SWAP70 PE=1 SV=1;>sp|Q9UH65|SWP70_HUMAN Switch-associated protein 70 OS=Homo sapiens GN=SWAP70 PE=1 SV=1	62.032	0	0	0	0	0	0	0	0	0	0	0	0	0	0	0	0	0	0	0
E7EMB8;Q99952	Tyrosine-protein phosphatase non-receptor type 18	PTPN18	>tr|E7EMB8|E7EMB8_HUMAN Tyrosine-protein phosphatase non-receptor type 18 (Fragment) OS=Homo sapiens GN=PTPN18 PE=1 SV=2;>sp|Q99952|PTN18_HUMAN Tyrosine-protein phosphatase non-receptor type 18 OS=Homo sapiens GN=PTPN18 PE=1 SV=2	28.399	20713	0	0	0	0	0	0	0	0	0	0	6121.9	0	0	0	0	0	0	0
E7EMD6;O43572	A-kinase anchor protein 10, mitochondrial	AKAP10	>tr|E7EMD6|E7EMD6_HUMAN A-kinase anchor protein 10, mitochondrial OS=Homo sapiens GN=AKAP10 PE=1 SV=3;>sp|O43572|AKA10_HUMAN A-kinase anchor protein 10, mitochondrial OS=Homo sapiens GN=AKAP10 PE=1 SV=2	67.751	4752	0	0	0	0	0	0	0	0	0	4752	0	0	0	0	0	0	0	0
Q6ZWE5;E7EMG7;Q7RTX9	Monocarboxylate transporter 14	SLC16A14	>tr|Q6ZWE5|Q6ZWE5_HUMAN Monocarboxylate transporter 14 (Fragment) OS=Homo sapiens GN=SLC16A14 PE=2 SV=1;>tr|E7EMG7|E7EMG7_HUMAN Monocarboxylate transporter 14 (Fragment) OS=Homo sapiens GN=SLC16A14 PE=4 SV=1;>sp|Q7RTX9|MOT14_HUMAN Monocarboxylate transport	52.948	0	0	0	0	0	0	0	0	0	0	0	0	0	0	0	0	0	0	0
K7EKW9;J3QLD9;E7EMK3;Q14254	Flotillin-2	FLOT2	>tr|K7EKW9|K7EKW9_HUMAN Flotillin-2 (Fragment) OS=Homo sapiens GN=FLOT2 PE=1 SV=1;>tr|J3QLD9|J3QLD9_HUMAN Flotillin-2 OS=Homo sapiens GN=FLOT2 PE=1 SV=1;>tr|E7EMK3|E7EMK3_HUMAN Flotillin-2 OS=Homo sapiens GN=FLOT2 PE=1 SV=1;>sp|Q14254|FLOT2_HUMAN Flotillin	27.86	0	0	0	0	0	0	0	0	0	0	0	0	0	0	0	0	0	0	0
E7EMM4;Q13510	Acid ceramidase;Acid ceramidase subunit alpha;Acid ceramidase subunit beta	ASAH1	>tr|E7EMM4|E7EMM4_HUMAN Acid ceramidase OS=Homo sapiens GN=ASAH1 PE=1 SV=1;>sp|Q13510|ASAH1_HUMAN Acid ceramidase OS=Homo sapiens GN=ASAH1 PE=1 SV=5	41.796	411100	0	0	0	56347	22828	0	29126	3522.8	0	0	28075	0	0	0	0	4120.8	15466	0
E7EN38;Q92878;H7C0P8;E7ESD9	DNA repair protein RAD50	RAD50	>tr|E7EN38|E7EN38_HUMAN DNA repair protein RAD50 (Fragment) OS=Homo sapiens GN=RAD50 PE=1 SV=1;>sp|Q92878|RAD50_HUMAN DNA repair protein RAD50 OS=Homo sapiens GN=RAD50 PE=1 SV=1	76.557	17013	0	3957.2	0	0	13056	0	0	0	0	0	0	0	0	0	0	0	0	0
E7ENM0;E7EN65;E7EP82;E7ETP7;B3KRT8;G5E950;G3V0G6;F8WAH6;P15502	Elastin	ELN	>tr|E7ENM0|E7ENM0_HUMAN Elastin OS=Homo sapiens GN=ELN PE=1 SV=1;>tr|E7EN65|E7EN65_HUMAN Elastin OS=Homo sapiens GN=ELN PE=1 SV=1;>tr|E7EP82|E7EP82_HUMAN Elastin (Fragment) OS=Homo sapiens GN=ELN PE=1 SV=1;>tr|E7ETP7|E7ETP7_HUMAN Elastin (Fragment) OS=Homo	61.153	271640	0	0	0	0	0	0	0	0	0	0	0	0	0	0	0	0	0	0
E7EU94;E7ESX0;E7EN72;E7EVX8;Q8WWY3	U4/U6 small nuclear ribonucleoprotein Prp31	PRPF31	>tr|E7EU94|E7EU94_HUMAN U4/U6 small nuclear ribonucleoprotein Prp31 (Fragment) OS=Homo sapiens GN=PRPF31 PE=1 SV=5;>tr|E7ESX0|E7ESX0_HUMAN U4/U6 small nuclear ribonucleoprotein Prp31 (Fragment) OS=Homo sapiens GN=PRPF31 PE=1 SV=1;>tr|E7EN72|E7EN72_HUMAN U4	28.915	0	0	0	0	0	0	0	0	0	0	0	0	0	0	0	0	0	0	0
E7ENE0;P41180	Extracellular calcium-sensing receptor	CASR	>tr|E7ENE0|E7ENE0_HUMAN Extracellular calcium-sensing receptor OS=Homo sapiens GN=CASR PE=1 SV=1;>sp|P41180|CASR_HUMAN Extracellular calcium-sensing receptor OS=Homo sapiens GN=CASR PE=1 SV=2	121.77	0	0	0	0	0	0	0	0	0	0	0	0	0	0	0	0	0	0	0
G5E9G9;E7ENE5;P02708	Acetylcholine receptor subunit alpha	CHRNA1	>tr|G5E9G9|G5E9G9_HUMAN Acetylcholine receptor subunit alpha OS=Homo sapiens GN=CHRNA1 PE=3 SV=1;>tr|E7ENE5|E7ENE5_HUMAN Acetylcholine receptor subunit alpha OS=Homo sapiens GN=CHRNA1 PE=1 SV=1;>sp|P02708|ACHA_HUMAN Acetylcholine receptor subunit alpha OS=	30.769	0	0	0	0	0	0	0	0	0	0	0	0	0	0	0	0	0	0	0
F5H3K2;F5H8B7;E7ENF1;G5EA44;F5H7W8;Q96C57	Uncharacterized protein C12orf43	C12orf43	>tr|F5H3K2|F5H3K2_HUMAN Uncharacterized protein C12orf43 (Fragment) OS=Homo sapiens GN=C12orf43 PE=1 SV=1;>tr|F5H8B7|F5H8B7_HUMAN Uncharacterized protein C12orf43 (Fragment) OS=Homo sapiens GN=C12orf43 PE=1 SV=2;>tr|E7ENF1|E7ENF1_HUMAN Uncharacterized prot	20.499	0	0	0	0	0	0	0	0	0	0	0	0	0	0	0	0	0	0	0
E7ENL6		COL6A3	>tr|E7ENL6|E7ENL6_HUMAN Collagen alpha-3(VI) chain OS=Homo sapiens GN=COL6A3 PE=1 SV=2	278.11	679420	5872.4	0	871.61	6086.5	14328	31591	596.83	37237	8387.3	4132.3	0	0	43023	0	8473.6	53861	86409	37164
95;283196;283197;283198;283199;283200;283201;309147;326925;326926;326927;326928;326929;326930;326931;326932;326933;326934;326935;326936;326937;326938;326939;326940;326941;326942;326943;326944;326945;326946;326947;326948;326949;326950;326951;326952;326953;326954;326955;326956;326957;326958;326959;326960;326961;326962;326963;326964;326965;326966;326967;326968;326969;326970;326971;326972;326973;3269…
38;450039;450040;450041;450042;450043;450044;450045;450046;450047;450048;450049;450050;450051;450052;450053;450054;450055;450056;450057;450058;450059;450060;450061;450062;450063;450064;450065;450066;450067;450068;450069;450070;450071;450072;450073;450074;450075;450076;450077;450078;450079;450080;450081;450082;450083;450084;450085;450086;450087;450088;450089;450090;450091;450092;450093;450094;4500…
52;546953;546954;546955;546956;546957;546958;546959;546960;546961;546962;546963;546964;546965;546966;546967;546968;546969;546970;546971;546972;546973;546974;546975;546976;546977;546978;546979;546980;546981;546982;546983;546984;546985;546986;546987;546988;546989;546990;546991;546992;546993;546994;546995;546996;546997;546998;546999;547000;547001;547002;547003;547004;547005;547006;547007;547008;5470…
38;651139;651140;651141;651142;651143;651144;651145;651146;651147;651148;651149;651150;651151;651152;651153;651154;651155;651156;651157;651158;651159;651160;651161;651162;651163;651164;651165;651166;651167;651168;651169;651170;651171;651172;651173;651174;651175;651176;651177;651178;651179;651180;651181;651182;651183;651184;651185;651186;651187;651188;651189;651190;651191;651192;651193;651194;6511…
316196;316197;316198;316199;316200;316201;316202;316203;316204;316205;316206;316207;316208;316209;316210;316211;316212;316213;316214;316215;316216;316217;316218;316219;316220;316221;316222;316223;316224;316225;316226;316227;316228;316229;316230;316231;316232;316233;316234;316235;316236;316237;316238;316239;316240;316241;316242;316243;316244;316245;316246;316247;316248;316249;316250;316251;316252;…
486809;486810;486811;486812;486813;486814;486815;486816;486817;486818;486819;486820;486821;486822;486823;486824;486825;486826;486827;486828;486829;486830;486831;486832;486833;486834;486835;486836;486837;486838;486839;486840;486841;486842;486843;486844;486845;486846;486847;486848;486849;486850;486851;486852;486853;486854;486855;486856;486857;486858;486859;486860;486861;486862;486863;486864;486865;…
641674;641675;641676;641677;641678;641679;641680;641681;641682;641683;641684;641685;641686;641687;641688;641689;641690;641691;641692;641693;641694;641695;641696;641697;641698;641699;641700;641701;641702;641703;641704;641705;641706;641707;641708;641709;641710;641711;641712;641713;641714;641715;641716;641717;641718;641719;641720;641721;641722;641723;641724;641725;641726;641727;641728;641729;641730;…
777292;777293;777294;777295;777296;777297;777298;777299;777300;777301;777302;777303;777304;777305;777306;777307;777308;777309;777310;777311;777312;777313;777314;777315;777316;777317;777318;777319;777320;777321;777322;777323;777324;777325;777326;777327;777328;777329;777330;777331;777332;777333;777334;777335;777336;777337;777338;777339;777340;777341;777342;777343;777344;777345;777346;777347;777348;…
867259;867260;867261;867262;867263;867264;867265;867266;867267;867268;867269;867270;867271;867272;867273;867274;867275;867276;867277;867278;867279;867280;867281;867282;867283;867284;867285;867286;867287;867288;867289;867290;867291;867292;867293;867294;867295;867296;867297;867298;867299;867300;867301;867302;867303;867304;867305;867306;867307;867308;867309;867310;867311;867312;867313;867314;867315;…
1029303;1029304;1029305;1029306;1029307;1029308;1029309;1029310;1029311;1029312;1029313;1029314;1029315;1029316;1029317;1029318;1029319;1029320;1029321;1029322;1029323;1029324;1029325;1029326;1029327;1029328;1029329;1029330;1029331;1029332;1029333;1029334;1029335;1029336;1029337;1029338;1029339;1029340;1029341;1029342;1029343;1029344;1029345;1029346;1029347;1029348;1029349;1029350;1029351;1029352…		108;171;209;479;1303;1813;1883;2134;2202
E7ENN3;A0A0C4DG40;Q8NF91;F5H422;H0Y326;F5GXQ8;H0Y325	Nesprin-1	SYNE1	>tr|E7ENN3|E7ENN3_HUMAN Nesprin-1 OS=Homo sapiens GN=SYNE1 PE=1 SV=2;>tr|A0A0C4DG40|A0A0C4DG40_HUMAN Nesprin-1 OS=Homo sapiens GN=SYNE1 PE=1 SV=1;>sp|Q8NF91|SYNE1_HUMAN Nesprin-1 OS=Homo sapiens GN=SYNE1 PE=1 SV=4	964.83	46546	0	0	0	0	188.2	0	609.95	0	0	3174.9	565.97	462.87	0	15613	7246.5	4221.8	0	6950.4
E7EPC8;Q9UQB3	Catenin delta-2	CTNND2	>tr|E7EPC8|E7EPC8_HUMAN Catenin delta-2 OS=Homo sapiens GN=CTNND2 PE=1 SV=1;>sp|Q9UQB3|CTND2_HUMAN Catenin delta-2 OS=Homo sapiens GN=CTNND2 PE=1 SV=3	123.08	0	0	0	0	0	0	0	0	0	0	0	0	0	0	0	0	0	0	0
E7EPF1;F8WAD8;Q9P0K1	Disintegrin and metalloproteinase domain-containing protein 22	ADAM22	>tr|E7EPF1|E7EPF1_HUMAN Disintegrin and metalloproteinase domain-containing protein 22 OS=Homo sapiens GN=ADAM22 PE=1 SV=1;>tr|F8WAD8|F8WAD8_HUMAN Disintegrin and metalloproteinase domain-containing protein 22 (Fragment) OS=Homo sapiens GN=ADAM22 PE=1 SV=1	39.554	0	0	0	0	0	0	0	0	0	0	0	0	0	0	0	0	0	0	0
E7EPJ1;Q8WYP3	Ras and Rab interactor 2	RIN2	>tr|E7EPJ1|E7EPJ1_HUMAN Ras and Rab interactor 2 OS=Homo sapiens GN=RIN2 PE=1 SV=2;>sp|Q8WYP3|RIN2_HUMAN Ras and Rab interactor 2 OS=Homo sapiens GN=RIN2 PE=1 SV=1	53.115	0	0	0	0	0	0	0	0	0	0	0	0	0	0	0	0	0	0	0
E7EWP2;E7EPJ7;O75962	Triple functional domain protein	TRIO	>tr|E7EWP2|E7EWP2_HUMAN Triple functional domain protein OS=Homo sapiens GN=TRIO PE=1 SV=2;>tr|E7EPJ7|E7EPJ7_HUMAN Triple functional domain protein (Fragment) OS=Homo sapiens GN=TRIO PE=1 SV=2;>sp|O75962|TRIO_HUMAN Triple functional domain protein OS=Homo	262.68	0	0	0	0	0	0	0	0	0	0	0	0	0	0	0	0	0	0	0
G3V1Q4;E7ES33;E7EPK1;Q16181;H0Y3Y4;Q5JXL7;Q6ZU15	Septin-7	2016-09-07	>tr|G3V1Q4|G3V1Q4_HUMAN Septin 7, isoform CRA_a OS=Homo sapiens GN=SEPT7 PE=1 SV=1;>tr|E7ES33|E7ES33_HUMAN Septin-7 OS=Homo sapiens GN=SEPT7 PE=1 SV=3;>tr|E7EPK1|E7EPK1_HUMAN Septin-7 OS=Homo sapiens GN=SEPT7 PE=1 SV=2;>sp|Q16181|SEPT7_HUMAN Septin-7 OS=Ho	44.842	196810	7659.1	0	0	14636	0	0	19356	0	0	0	0	14961	0	80345	0	0	22733	37119
E7EPM6;P33121;D6RER0;B7Z3Z9;H0Y9Z9;D6RG07;H0Y9U7;E7ERD7;Q9ULC5;Q9UKU0	Long-chain-fatty-acid--CoA ligase 1	ACSL1	>tr|E7EPM6|E7EPM6_HUMAN Long-chain-fatty-acid--CoA ligase 1 OS=Homo sapiens GN=ACSL1 PE=1 SV=1;>sp|P33121|ACSL1_HUMAN Long-chain-fatty-acid--CoA ligase 1 OS=Homo sapiens GN=ACSL1 PE=1 SV=1;>tr|D6RER0|D6RER0_HUMAN Long-chain-fatty-acid--CoA ligase 1 OS=Homo	74.281	738370	0	0	0	0	20854	0	0	0	0	0	81631	0	128700	0	0	188460	0	187230
E7EPN9;Q9Y520	Protein PRRC2C	PRRC2C	>tr|E7EPN9|E7EPN9_HUMAN Protein PRRC2C OS=Homo sapiens GN=PRRC2C PE=1 SV=1;>sp|Q9Y520|PRC2C_HUMAN Protein PRRC2C OS=Homo sapiens GN=PRRC2C PE=1 SV=4	308.77	0	0	0	0	0	0	0	0	0	0	0	0	0	0	0	0	0	0	0
E7EPT4;P19404	NADH dehydrogenase [ubiquinone] flavoprotein 2, mitochondrial	NDUFV2	>tr|E7EPT4|E7EPT4_HUMAN NADH dehydrogenase [ubiquinone] flavoprotein 2, mitochondrial OS=Homo sapiens GN=NDUFV2 PE=1 SV=1;>sp|P19404|NDUV2_HUMAN NADH dehydrogenase [ubiquinone] flavoprotein 2, mitochondrial OS=Homo sapiens GN=NDUFV2 PE=1 SV=2	27.907	186910	0	0	0	20473	0	9466	30112	0	0	0	0	0	0	22882	0	5208.6	0	0
E7EPU2;Q9Y2E4;F6XJ20	Disco-interacting protein 2 homolog C	DIP2C	>tr|E7EPU2|E7EPU2_HUMAN Disco-interacting protein 2 homolog C OS=Homo sapiens GN=DIP2C PE=1 SV=2;>sp|Q9Y2E4|DIP2C_HUMAN Disco-interacting protein 2 homolog C OS=Homo sapiens GN=DIP2C PE=1 SV=2;>tr|F6XJ20|F6XJ20_HUMAN Disco-interacting protein 2 homolog C (	168.64	28776	0	0	0	0	0	0	0	0	0	0	0	0	0	0	0	0	0	0
E7EPZ9;P22105;A0A087X0I0;Q16473;C9J7W4	Tenascin-X	TNXB	>tr|E7EPZ9|E7EPZ9_HUMAN Tenascin-X OS=Homo sapiens GN=TNXB PE=1 SV=1;>sp|P22105|TENX_HUMAN Tenascin-X OS=Homo sapiens GN=TNXB PE=1 SV=4;>tr|A0A087X0I0|A0A087X0I0_HUMAN Tenascin-X OS=Homo sapiens GN=TNXB PE=1 SV=1	458.38	938960	0	0	0	0	2570.7	106490	0	32429	517.25	0	0	0	0	0	1408.6	0	0	0
S4R311;E7EQ45;Q9H0R1	AP-5 complex subunit mu-1	AP5M1	>tr|S4R311|S4R311_HUMAN AP-5 complex subunit mu-1 (Fragment) OS=Homo sapiens GN=AP5M1 PE=1 SV=1;>tr|E7EQ45|E7EQ45_HUMAN AP-5 complex subunit mu-1 OS=Homo sapiens GN=AP5M1 PE=1 SV=1;>sp|Q9H0R1|AP5M1_HUMAN AP-5 complex subunit mu-1 OS=Homo sapiens GN=AP5M1 P	10.489	0	0	0	0	0	0	0	0	0	0	0	0	0	0	0	0	0	0	0
E7EQB2;E7ER44;P02788;C9JCF5	Lactotransferrin;Lactoferricin-H;Kaliocin-1;Lactoferroxin-A;Lactoferroxin-B;Lactoferroxin-C	LTF	>tr|E7EQB2|E7EQB2_HUMAN Lactotransferrin (Fragment) OS=Homo sapiens GN=LTF PE=1 SV=1;>tr|E7ER44|E7ER44_HUMAN Lactotransferrin OS=Homo sapiens GN=LTF PE=1 SV=1;>sp|P02788|TRFL_HUMAN Lactotransferrin OS=Homo sapiens GN=LTF PE=1 SV=6	76.625	38787000	934320	0	120320	787460	707390	45159	3845600	315920	1193700	2446000	9167400	87193	4700500	5405400	73296	65111	3154700	131590
E7EQI7;Q12768	WASH complex subunit strumpellin	KIAA0196	>tr|E7EQI7|E7EQI7_HUMAN WASH complex subunit strumpellin OS=Homo sapiens GN=KIAA0196 PE=1 SV=1;>sp|Q12768|STRUM_HUMAN WASH complex subunit strumpellin OS=Homo sapiens GN=KIAA0196 PE=1 SV=1	117.06	0	0	0	0	0	0	0	0	0	0	0	0	0	0	0	0	0	0	0
E7EQJ3;H0YBZ8;E7ESL3;H0YBZ2;P04233;E7ER71	HLA class II histocompatibility antigen gamma chain	CD74	>tr|E7EQJ3|E7EQJ3_HUMAN HLA class II histocompatibility antigen gamma chain OS=Homo sapiens GN=CD74 PE=1 SV=1;>tr|H0YBZ8|H0YBZ8_HUMAN HLA class II histocompatibility antigen gamma chain (Fragment) OS=Homo sapiens GN=CD74 PE=1 SV=1;>tr|E7ESL3|E7ESL3_HUMAN H	13.917	2180800	0	0	81657	535880	0	0	565450	0	0	17464	0	0	0	34844	912120	0	0	33376
E7EQR4;P15311	Ezrin	EZR	>tr|E7EQR4|E7EQR4_HUMAN Ezrin OS=Homo sapiens GN=EZR PE=1 SV=3;>sp|P15311|EZRI_HUMAN Ezrin OS=Homo sapiens GN=EZR PE=1 SV=4	69.371	3709900	262060	129440	112030	725620	60186	0	342870	0	126740	368030	132730	529280	36223	537570	176170	1794.9	32847	79172
E7EQR9		DMD	>tr|E7EQR9|E7EQR9_HUMAN Dystrophin OS=Homo sapiens GN=DMD PE=1 SV=2	109.97	0	0	0	0	0	0	0	0	0	0	0	0	0	0	0	0	0	0	0
E7EQY3;M0R1G9;Q15238	Pregnancy-specific beta-1-glycoprotein 5	PSG5	>tr|E7EQY3|E7EQY3_HUMAN Pregnancy-specific beta-1-glycoprotein 5 OS=Homo sapiens GN=PSG5 PE=1 SV=1;>tr|M0R1G9|M0R1G9_HUMAN Pregnancy-specific beta-1-glycoprotein 5 OS=Homo sapiens GN=PSG5 PE=1 SV=1;>sp|Q15238|PSG5_HUMAN Pregnancy-specific beta-1-glycoprote	37.554	0	0	0	0	0	0	0	0	0	0	0	0	0	0	0	0	0	0	0
E7ER27;P51659;E7EWE5	Peroxisomal multifunctional enzyme type 2;(3R)-hydroxyacyl-CoA dehydrogenase;Enoyl-CoA hydratase 2	HSD17B4	>tr|E7ER27|E7ER27_HUMAN Peroxisomal multifunctional enzyme type 2 OS=Homo sapiens GN=HSD17B4 PE=1 SV=3;>sp|P51659|DHB4_HUMAN Peroxisomal multifunctional enzyme type 2 OS=Homo sapiens GN=HSD17B4 PE=1 SV=3;>tr|E7EWE5|E7EWE5_HUMAN Peroxisomal multifunctional	53.928	249110	0	0	27225	85426	0	0	13398	0	0	18881	17920	34964	8390.3	26499	14445	0	0	0
E7ERF0;Q6ZP82;C9JR62;B8ZZB3	Coiled-coil domain-containing protein 141	CCDC141	>tr|E7ERF0|E7ERF0_HUMAN Coiled-coil domain-containing protein 141 (Fragment) OS=Homo sapiens GN=CCDC141 PE=1 SV=1;>sp|Q6ZP82|CC141_HUMAN Coiled-coil domain-containing protein 141 OS=Homo sapiens GN=CCDC141 PE=1 SV=2;>tr|C9JR62|C9JR62_HUMAN Coiled-coil doma	110.6	0	0	0	0	0	0	0	0	0	0	0	0	0	0	0	0	0	0	0
E7ERU6		TRO	>tr|E7ERU6|E7ERU6_HUMAN Trophinin (Fragment) OS=Homo sapiens GN=TRO PE=1 SV=1	12.668	0	0	0	0	0	0	0	0	0	0	0	0	0	0	0	0	0	0	0
E7ERW7;Q92608	Dedicator of cytokinesis protein 2	DOCK2	>tr|E7ERW7|E7ERW7_HUMAN Dedicator of cytokinesis protein 2 OS=Homo sapiens GN=DOCK2 PE=1 SV=1;>sp|Q92608|DOCK2_HUMAN Dedicator of cytokinesis protein 2 OS=Homo sapiens GN=DOCK2 PE=1 SV=2	153.37	0	0	0	0	0	0	0	0	0	0	0	0	0	0	0	0	0	0	0
E7ERZ1;D6RD30;P51959		CCNG1	>tr|E7ERZ1|E7ERZ1_HUMAN Cyclin-G1 OS=Homo sapiens GN=CCNG1 PE=4 SV=1	19.415	45020	0	0	0	0	0	45020	0	0	0	0	0	0	0	0	0	0	0	0
E7ES19;P35443	Thrombospondin-4	THBS4	>tr|E7ES19|E7ES19_HUMAN Thrombospondin-4 OS=Homo sapiens GN=THBS4 PE=1 SV=1;>sp|P35443|TSP4_HUMAN Thrombospondin-4 OS=Homo sapiens GN=THBS4 PE=1 SV=2	96.005	265230	0	0	0	0	0	173340	0	0	0	0	0	0	0	0	9561.9	12829	0	0
F8WD22;E9PE76;E7ES64;F8W9U0;E9PEY4;E7EVB6;O60941	Dystrobrevin;Dystrobrevin beta	DTNB	>tr|F8WD22|F8WD22_HUMAN Dystrobrevin beta OS=Homo sapiens GN=DTNB PE=1 SV=1;>tr|E9PE76|E9PE76_HUMAN Dystrobrevin beta (Fragment) OS=Homo sapiens GN=DTNB PE=1 SV=1;>tr|E7ES64|E7ES64_HUMAN Dystrobrevin beta OS=Homo sapiens GN=DTNB PE=1 SV=1;>tr|F8W9U0|F8W9U0	7.6137	0	0	0	0	0	0	0	0	0	0	0	0	0	0	0	0	0	0	0
E7ESB4		PIAS3	>tr|E7ESB4|E7ESB4_HUMAN E3 SUMO-protein ligase PIAS3 (Fragment) OS=Homo sapiens GN=PIAS3 PE=1 SV=1	28.595	0	0	0	0	0	0	0	0	0	0	0	0	0	0	0	0	0	0	0
E7ESL9		AGAP3	>tr|E7ESL9|E7ESL9_HUMAN Arf-GAP with GTPase, ANK repeat and PH domain-containing protein 3 OS=Homo sapiens GN=AGAP3 PE=1 SV=1	61.785	0	0	0	0	0	0	0	0	0	0	0	0	0	0	0	0	0	0	0
E7ESS4;P05362	Intercellular adhesion molecule 1	ICAM1	>tr|E7ESS4|E7ESS4_HUMAN Intercellular adhesion molecule 1 OS=Homo sapiens GN=ICAM1 PE=1 SV=1;>sp|P05362|ICAM1_HUMAN Intercellular adhesion molecule 1 OS=Homo sapiens GN=ICAM1 PE=1 SV=2	33.699	77663	0	0	0	0	0	0	26369	0	0	0	0	0	0	0	51294	0	0	0
E7ESW6;Q6ZQQ6	WD repeat-containing protein 87	WDR87	>tr|E7ESW6|E7ESW6_HUMAN WD repeat-containing protein 87 OS=Homo sapiens GN=WDR87 PE=1 SV=2;>sp|Q6ZQQ6|WDR87_HUMAN WD repeat-containing protein 87 OS=Homo sapiens GN=WDR87 PE=1 SV=3	337.83	0	0	0	0	0	0	0	0	0	0	0	0	0	0	0	0	0	0	0
H0Y4T7;E7ESY4;Q13330;C9JJM0;H0YIV8;F8W9Y9;E9PCS8;E7EQY4;D6W5A2;E7EV10;Q9BTC8	Metastasis-associated protein MTA1;Metastasis-associated protein MTA3	MTA1;MTA3	>tr|H0Y4T7|H0Y4T7_HUMAN Metastasis-associated protein MTA1 (Fragment) OS=Homo sapiens GN=MTA1 PE=1 SV=1;>tr|E7ESY4|E7ESY4_HUMAN Metastasis-associated protein MTA1 OS=Homo sapiens GN=MTA1 PE=1 SV=1;>sp|Q13330|MTA1_HUMAN Metastasis-associated protein MTA1 OS	57.269	0	0	0	0	0	0	0	0	0	0	0	0	0	0	0	0	0	0	0
E7ET15;U3KPT1;C9JDJ7;C9J5L1;E7EW00;H0Y8D9;O15042	U2 snRNP-associated SURP motif-containing protein	U2SURP	>tr|E7ET15|E7ET15_HUMAN U2 snRNP-associated SURP motif-containing protein OS=Homo sapiens GN=U2SURP PE=1 SV=1;>tr|U3KPT1|U3KPT1_HUMAN U2 snRNP-associated SURP motif-containing protein (Fragment) OS=Homo sapiens GN=U2SURP PE=1 SV=1;>tr|C9JDJ7|C9JDJ7_HUMAN U	118.25	36297	0	0	0	0	0	0	0	0	0	0	0	0	0	0	0	0	0	0
E7ET52;Q8WW38	Zinc finger protein ZFPM2	ZFPM2	>tr|E7ET52|E7ET52_HUMAN Zinc finger protein ZFPM2 OS=Homo sapiens GN=ZFPM2 PE=1 SV=1;>sp|Q8WW38|FOG2_HUMAN Zinc finger protein ZFPM2 OS=Homo sapiens GN=ZFPM2 PE=1 SV=3	113.3	0	0	0	0	0	0	0	0	0	0	0	0	0	0	0	0	0	0	0
E7ETA6;Q15154;E5RGQ4;E9PGW9;E7EV93;H0YBA1;A6NNN6	Pericentriolar material 1 protein	PCM1	>tr|E7ETA6|E7ETA6_HUMAN Pericentriolar material 1 protein OS=Homo sapiens GN=PCM1 PE=1 SV=1;>sp|Q15154|PCM1_HUMAN Pericentriolar material 1 protein OS=Homo sapiens GN=PCM1 PE=1 SV=4;>tr|E5RGQ4|E5RGQ4_HUMAN Pericentriolar material 1 protein (Fragment) OS=Ho	227.73	2627.6	0	0	0	0	0	0	2627.6	0	0	0	0	0	0	0	0	0	0	0
F5GXF5;E7ETD6;Q12830	Nucleosome-remodeling factor subunit BPTF	BPTF	>tr|F5GXF5|F5GXF5_HUMAN Nucleosome-remodeling factor subunit BPTF (Fragment) OS=Homo sapiens GN=BPTF PE=1 SV=2;>tr|E7ETD6|E7ETD6_HUMAN Nucleosome-remodeling factor subunit BPTF (Fragment) OS=Homo sapiens GN=BPTF PE=1 SV=3;>sp|Q12830|BPTF_HUMAN Nucleosome-r	271.53	0	0	0	0	0	0	0	0	0	0	0	0	0	0	0	0	0	0	0
G3XAM2;E7ETH0;P05156;A0A087X0I2	Complement factor I;Complement factor I heavy chain;Complement factor I light chain	CFI	>tr|G3XAM2|G3XAM2_HUMAN Complement factor I OS=Homo sapiens GN=CFI PE=1 SV=1;>tr|E7ETH0|E7ETH0_HUMAN Complement factor I OS=Homo sapiens GN=CFI PE=1 SV=1;>sp|P05156|CFAI_HUMAN Complement factor I OS=Homo sapiens GN=CFI PE=1 SV=2;>tr|A0A087X0I2|A0A087X0I2_H	65.059	68172	0	0	0	0	0	0	0	0	0	0	0	0	0	0	0	0	16737	0
E7ETV8		IPO5	>tr|E7ETV8|E7ETV8_HUMAN Importin-5 (Fragment) OS=Homo sapiens GN=IPO5 PE=1 SV=5	14.487	490000	0	0	0	0	65271	216530	0	0	31382	0	0	0	0	0	0	51720	0	0
J3KQ96;E7ETY2;Q13428	Treacle protein	TCOF1	>tr|J3KQ96|J3KQ96_HUMAN Treacle protein (Fragment) OS=Homo sapiens GN=TCOF1 PE=1 SV=1;>tr|E7ETY2|E7ETY2_HUMAN Treacle protein OS=Homo sapiens GN=TCOF1 PE=1 SV=1;>sp|Q13428|TCOF_HUMAN Treacle protein OS=Homo sapiens GN=TCOF1 PE=1 SV=3	144.12	0	0	0	0	0	0	0	0	0	0	0	0	0	0	0	0	0	0	0
E9PLT1;E7EU05;P16671;E7EX47	Platelet glycoprotein 4	CD36	>tr|E9PLT1|E9PLT1_HUMAN Platelet glycoprotein 4 OS=Homo sapiens GN=CD36 PE=1 SV=1;>tr|E7EU05|E7EU05_HUMAN Platelet glycoprotein 4 (Fragment) OS=Homo sapiens GN=CD36 PE=1 SV=2;>sp|P16671|CD36_HUMAN Platelet glycoprotein 4 OS=Homo sapiens GN=CD36 PE=1 SV=2;>	44.732	76749	0	0	0	0	0	0	0	0	0	0	0	0	0	0	0	0	0	0
I3L4Y9;J3QLD5;E7EUN9;Q9NX74;H3BRI6;H3BSF3;I3L0K0;H3BMK6;H3BTR3;I3L1K5;H3BQX4;H3BM64;I3L4H0	tRNA-dihydrouridine(20) synthase [NAD(P)+]-like	DUS2	>tr|I3L4Y9|I3L4Y9_HUMAN tRNA-dihydrouridine(20) synthase [NAD(P)+]-like (Fragment) OS=Homo sapiens GN=DUS2 PE=1 SV=1;>tr|J3QLD5|J3QLD5_HUMAN tRNA-dihydrouridine(20) synthase [NAD(P)+]-like (Fragment) OS=Homo sapiens GN=DUS2 PE=1 SV=1;>tr|E7EUN9|E7EUN9_HUMA	17.56	98161	0	0	0	0	0	0	0	0	0	0	0	0	0	0	0	0	0	0
E7EX73;E9PGM1;E7EUU4;Q04637;A0A0A0MR52;H7C044;H7C0V6;C9J6B6;C9J2Z7;C9K073;C9JF13	Eukaryotic translation initiation factor 4 gamma 1	EIF4G1	>tr|E7EX73|E7EX73_HUMAN Eukaryotic translation initiation factor 4 gamma 1 OS=Homo sapiens GN=EIF4G1 PE=1 SV=1;>tr|E9PGM1|E9PGM1_HUMAN Eukaryotic translation initiation factor 4 gamma 1 OS=Homo sapiens GN=EIF4G1 PE=1 SV=1;>tr|E7EUU4|E7EUU4_HUMAN Eukaryotic	158.64	189870	11056	0	0	0	0	0	13158	0	0	2778.6	0	53268	0	104740	0	0	0	4870.1
H7C4H8;H0YAE8;E7EUV9;F8W8D3;Q14493	Histone RNA hairpin-binding protein	SLBP	>tr|H7C4H8|H7C4H8_HUMAN Histone RNA hairpin-binding protein (Fragment) OS=Homo sapiens GN=SLBP PE=1 SV=1;>tr|H0YAE8|H0YAE8_HUMAN Histone RNA hairpin-binding protein (Fragment) OS=Homo sapiens GN=SLBP PE=1 SV=1;>tr|E7EUV9|E7EUV9_HUMAN Histone RNA hairpin-bi	21.231	0	0	0	0	0	0	0	0	0	0	0	0	0	0	0	0	0	0	0
H0YBS7;H0YAS3;H0YBP3;E7EV53;Q16445	Gamma-aminobutyric acid receptor subunit alpha-6	GABRA6	>tr|H0YBS7|H0YBS7_HUMAN Gamma-aminobutyric acid receptor subunit alpha-6 (Fragment) OS=Homo sapiens GN=GABRA6 PE=3 SV=1;>tr|H0YAS3|H0YAS3_HUMAN Gamma-aminobutyric acid receptor subunit alpha-6 (Fragment) OS=Homo sapiens GN=GABRA6 PE=3 SV=1;>tr|H0YBP3|H0YBP	21.192	21003	0	0	0	21003	0	0	0	0	0	0	0	0	0	0	0	0	0	0
E7EVA0;P27816;H0Y2V1;H7C4C5;B5MEG9;F8W9U4;H7C456	Microtubule-associated protein;Microtubule-associated protein 4	MAP4	>tr|E7EVA0|E7EVA0_HUMAN Microtubule-associated protein OS=Homo sapiens GN=MAP4 PE=1 SV=1;>sp|P27816|MAP4_HUMAN Microtubule-associated protein 4 OS=Homo sapiens GN=MAP4 PE=1 SV=3	245.44	530710	32743	121020	3858	19386	56665	8982.3	31441	3782.2	5351.3	21107	38358	51984	8602.4	17550	26185	7500.4	11227	43080
E7EVH9;Q08623	Pseudouridine-5-phosphatase	HDHD1	>tr|E7EVH9|E7EVH9_HUMAN Pseudouridine-5-phosphatase (Fragment) OS=Homo sapiens GN=HDHD1 PE=1 SV=1;>sp|Q08623|HDHD1_HUMAN Pseudouridine-5-phosphatase OS=Homo sapiens GN=HDHD1 PE=1 SV=3	21.466	30474	30474	0	0	0	0	0	0	0	0	0	0	0	0	0	0	0	0	0
E7EVT8;Q5VIR6	Vacuolar protein sorting-associated protein 53 homolog	VPS53	>tr|E7EVT8|E7EVT8_HUMAN Vacuolar protein sorting-associated protein 53 homolog OS=Homo sapiens GN=VPS53 PE=1 SV=2;>sp|Q5VIR6|VPS53_HUMAN Vacuolar protein sorting-associated protein 53 homolog OS=Homo sapiens GN=VPS53 PE=1 SV=1	47.571	35162	0	0	0	0	0	0	0	0	0	0	0	0	0	0	15247	19915	0	0
E7EVW7;P14317	Hematopoietic lineage cell-specific protein	HCLS1	>tr|E7EVW7|E7EVW7_HUMAN Hematopoietic lineage cell-specific protein OS=Homo sapiens GN=HCLS1 PE=1 SV=1;>sp|P14317|HCLS1_HUMAN Hematopoietic lineage cell-specific protein OS=Homo sapiens GN=HCLS1 PE=1 SV=3	49.704	809490	30349	12759	0	219270	9669.2	0	336140	0	0	78310	29977	0	14984	32060	14285	0	0	26970
E7EVZ1;Q9C0A1;Q86UP3;Q15911	Zinc finger homeobox protein 2;Zinc finger homeobox protein 4;Zinc finger homeobox protein 3	ZFHX4;ZFHX2;ZFHX3	>tr|E7EVZ1|E7EVZ1_HUMAN Zinc finger homeobox protein 4 OS=Homo sapiens GN=ZFHX4 PE=1 SV=1;>sp|Q9C0A1|ZFHX2_HUMAN Zinc finger homeobox protein 2 OS=Homo sapiens GN=ZFHX2 PE=2 SV=3;>sp|Q86UP3|ZFHX4_HUMAN Zinc finger homeobox protein 4 OS=Homo sapiens GN=ZFHX	396.21	0	0	0	0	0	0	0	0	0	0	0	0	0	0	0	0	0	0	0
E7EW05;Q9NVU7	Protein SDA1 homolog	SDAD1	>tr|E7EW05|E7EW05_HUMAN Protein SDA1 homolog OS=Homo sapiens GN=SDAD1 PE=1 SV=1;>sp|Q9NVU7|SDA1_HUMAN Protein SDA1 homolog OS=Homo sapiens GN=SDAD1 PE=1 SV=3	75.44	0	0	0	0	0	0	0	0	0	0	0	0	0	0	0	0	0	0	0
E7EWK3;Q9H2U1	ATP-dependent RNA helicase DHX36	DHX36	>tr|E7EWK3|E7EWK3_HUMAN ATP-dependent RNA helicase DHX36 (Fragment) OS=Homo sapiens GN=DHX36 PE=1 SV=1;>sp|Q9H2U1|DHX36_HUMAN ATP-dependent RNA helicase DHX36 OS=Homo sapiens GN=DHX36 PE=1 SV=2	91.43	0	0	0	0	0	0	0	0	0	0	0	0	0	0	0	0	0	0	0
E9PH64;E7EWZ0;E9PF49;Q9Y6M9	NADH dehydrogenase [ubiquinone] 1 beta subcomplex subunit 9	NDUFB9	>tr|E9PH64|E9PH64_HUMAN NADH dehydrogenase [ubiquinone] 1 beta subcomplex subunit 9 OS=Homo sapiens GN=NDUFB9 PE=1 SV=1;>tr|E7EWZ0|E7EWZ0_HUMAN NADH dehydrogenase [ubiquinone] 1 beta subcomplex subunit 9 OS=Homo sapiens GN=NDUFB9 PE=1 SV=1;>tr|E9PF49|E9PF4	20.383	225500	7679.4	0	0	28920	0	0	0	0	0	0	35232	0	0	41774	10972	0	0	0
E7EWZ1;P10243	Myb-related protein A	MYBL1	>tr|E7EWZ1|E7EWZ1_HUMAN Myb-related protein A OS=Homo sapiens GN=MYBL1 PE=1 SV=1;>sp|P10243|MYBA_HUMAN Myb-related protein A OS=Homo sapiens GN=MYBL1 PE=1 SV=2	47.122	141760	9914.3	0	75533	0	0	0	0	0	0	0	0	0	0	0	0	0	0	0
H7C421;E9PH58;E7EX20;Q14679	Tubulin polyglutamylase TTLL4	TTLL4	>tr|H7C421|H7C421_HUMAN Tubulin polyglutamylase TTLL4 (Fragment) OS=Homo sapiens GN=TTLL4 PE=1 SV=1;>tr|E9PH58|E9PH58_HUMAN Tubulin polyglutamylase TTLL4 OS=Homo sapiens GN=TTLL4 PE=1 SV=1;>tr|E7EX20|E7EX20_HUMAN Tubulin polyglutamylase TTLL4 OS=Homo sapie	21.273	0	0	0	0	0	0	0	0	0	0	0	0	0	0	0	0	0	0	0
E9PGZ1;E7EX44		CALD1	>tr|E9PGZ1|E9PGZ1_HUMAN Caldesmon OS=Homo sapiens GN=CALD1 PE=1 SV=1;>tr|E7EX44|E7EX44_HUMAN Caldesmon OS=Homo sapiens GN=CALD1 PE=1 SV=1	61.705	713120	11288	68458	121540	66260	0	0	0	13357	0	0	0	0	0	0	0	0	0	0
E7EX53;E7EQV9;P61313;E7ENU7;E7ERA2	Ribosomal protein L15;60S ribosomal protein L15	RPL15	>tr|E7EX53|E7EX53_HUMAN Ribosomal protein L15 (Fragment) OS=Homo sapiens GN=RPL15 PE=1 SV=1;>tr|E7EQV9|E7EQV9_HUMAN Ribosomal protein L15 (Fragment) OS=Homo sapiens GN=RPL15 PE=1 SV=1;>sp|P61313|RL15_HUMAN 60S ribosomal protein L15 OS=Homo sapiens GN=RPL15	15.722	1969500	20530	0	108770	0	0	0	13261	0	0	210940	709690	16598	0	71558	0	0	132630	398170
E7EX90;Q14203;E9PCY0;Q6AWB1	Dynactin subunit 1	DCTN1;DKFZp686E0752	>tr|E7EX90|E7EX90_HUMAN Dynactin subunit 1 OS=Homo sapiens GN=DCTN1 PE=1 SV=1;>sp|Q14203|DCTN1_HUMAN Dynactin subunit 1 OS=Homo sapiens GN=DCTN1 PE=1 SV=3;>tr|E9PCY0|E9PCY0_HUMAN Dynactin subunit 1 (Fragment) OS=Homo sapiens GN=DCTN1 PE=1 SV=1;>tr|Q6AWB1|Q	139.09	1109	0	0	0	0	0	0	0	0	0	0	0	0	0	1109	0	0	0	0
E9PAV3;H0YHX9;Q13765;F8W0W4;F8VNW4	Nascent polypeptide-associated complex subunit alpha, muscle-specific form;Nascent polypeptide-associated complex subunit alpha	NACA	>sp|E9PAV3|NACAM_HUMAN Nascent polypeptide-associated complex subunit alpha, muscle-specific form OS=Homo sapiens GN=NACA PE=1 SV=1;>tr|H0YHX9|H0YHX9_HUMAN Nascent polypeptide-associated complex subunit alpha (Fragment) OS=Homo sapiens GN=NACA PE=1 SV=1;>s	205.42	2040800	90368	67302	92515	220880	82024	11229	96318	20919	73634	153270	162630	122040	47414	231750	41045	49873	30519	69125
E9PBS1;P22234;D6RF62	Multifunctional protein ADE2;Phosphoribosylaminoimidazole-succinocarboxamide synthase;Phosphoribosylaminoimidazole carboxylase	PAICS	>tr|E9PBS1|E9PBS1_HUMAN Multifunctional protein ADE2 (Fragment) OS=Homo sapiens GN=PAICS PE=1 SV=1;>sp|P22234|PUR6_HUMAN Multifunctional protein ADE2 OS=Homo sapiens GN=PAICS PE=1 SV=3	45.651	148380	7138.3	2672.4	0	25097	36837	0	25105	0	0	7789.2	0	3545.8	0	22653	0	0	0	17537
E9PBY7;E9PQ61;O75152	Zinc finger CCCH domain-containing protein 11A	ZC3H11A	>tr|E9PBY7|E9PBY7_HUMAN Zinc finger CCCH domain-containing protein 11A (Fragment) OS=Homo sapiens GN=ZC3H11A PE=1 SV=1;>tr|E9PQ61|E9PQ61_HUMAN Zinc finger CCCH domain-containing protein 11A OS=Homo sapiens GN=ZC3H11A PE=1 SV=1;>sp|O75152|ZC11A_HUMAN Zinc f	57.427	0	0	0	0	0	0	0	0	0	0	0	0	0	0	0	0	0	0	0
E9PC52;Q16576;Q5JNZ6	Histone-binding protein RBBP7	RBBP7	>tr|E9PC52|E9PC52_HUMAN Histone-binding protein RBBP7 OS=Homo sapiens GN=RBBP7 PE=1 SV=1;>sp|Q16576|RBBP7_HUMAN Histone-binding protein RBBP7 OS=Homo sapiens GN=RBBP7 PE=1 SV=1	46.938	139880	0	0	0	0	8864	0	0	0	0	0	0	0	0	131020	0	0	0	0
[truncated: 3,097 more rows]

## Sheet: Supplemental Table 2
Supplemental Table 2: Proteins Differentially Expressed in vSCC Variants
Statistical analysis of log2 normalized iBAQ intensities. Discovery determined using the FDR method of Benjamini and Hochberg with Q=20 (FDR = 20%)
[truncated: 283 more rows]

## Sheet: Supplemental Table 3
Supplemental Table 3: PANTHER Pathway Analysis of Proteins Differentially Expressed in vSCC variants
[truncated: 65 more rows]

[truncated: 1 more sheets: Supplemental Table 4]
